# Supplementary material for: The relationship between clinics and the venom of the causative Amazon pit viper (Bothrops atrox)
Source: PLoS Negl Trop Dis. 2020 Jun 8;14(6):e0008299. doi: 10.1371/journal.pntd.0008299 (PMC7302866; doi:10.1371/journal.pntd.0008299)
Supplement: S1 Table — (XLSX) [file pntd.0008299.s001.xlsx]

## Sheet: Planilha1
Supplementary table 1 - Normalized number of spectra counted for each isoform during the shotgun analysis of the Bothrops atrox venom samples. BATX (Bothrops atrox); CRISP (cysteine-rich secretory protein); CTL (C-type lectin); HYAL (hyaluronidase); LAAO (L-amino acid oxidase); NGF (nerve growth factor); NUC (ecto-5’-nucleotidase); PDE (phosphodiesterase 1); SVMP-I, -II and –III (snake venom meta…
	Normalized total spectrum counts																Normalized exclusive unique spectrum counts
Isoform	BATX_3	BATX_5	BATX_8	BATX_9	BATX_10	BATX_13	BATX_15	BATX_18	BATX_24	BATX_25	BATX_27	BATX_28	BATX_30	BATX_32	Control		BATX_3	BBATX_5	BATX_8	BATX_9	BATX_10	BATX_13	BATX_15	BATX_18	BATX_24	BATX_25	BATX_27	BATX_28	BATX_30	BATX_32	Control
BATXCRISP1	101.368	91.5271	86.6739	151.625	148.974	151.811	159.182	111.146	129.919	167.056	112.996	122.98	121.257	136.769	204		31.1782	27.601	22.8775	27.1944	30.254	29.2	33.1818	22.0751	22.0509	25.4495	21.791	25.2369	25.6975	27.037	24.9352
CRISP Total	101.368	91.5271	86.6739	151.625	148.974	151.811	159.182	111.146	129.919	167.056	112.996	122.98	121.257	136.769	204		31.1782	27.601	22.8775	27.1944	30.254	29.2	33.1818	22.0751	22.0509	25.4495	21.791	25.2369	25.6975	27.037	24.9352
BATXCTL01	0	70.6351	94.2579	0	57.478	0	28.0909	0	15.8162	0	37.3541	0	0	0	21.2014		0	3.80704	4.15954	0	3.90374	0	9.75936	0.76121	3.48172	0	1.67623	0.934699	0	0	2.57951
BATXCTL02	0	0	29.2524	0	0	0	45.7777	0	0	71.1335	0	0	0	0	14.1343		5.37555	0	0	0	0	0	0.975936	0.76121	1.16057	0	0.838117	0	0	0	0.859835
BATXCTL03	72.4055	63.671	98.5915	68.9202	103.226	130.974	89.4746	28.9539	64.3947	28.0223	28.9494	48.9918	96.4744	50.5451	91.8728		3.22533	5.71056	3.11966	2.54948	1.95187	7.78667	4.87968	3.80605	1.16057	2.6789	3.35247	0.934699	2.85528	2.89683	3.43934
BATXCTL04	97.506	103.465	0	0	0	0	0	0	0	0	0	0	135.418	55.5005	7.06714		2.15022	2.85528	2.07977	2.54948	1.95187	2.92	2.92781	1.52242	2.32114	4.01835	2.51435	0.934699	1.90352	1.93122	2.57951
BATXCTL06	16.4119	0	46.5872	0	18.7683	10.9145	0	10.274	28.2433	16.1667	22.4125	38.9935	0	10.9019	35.3357		4.30044	0.95176	4.15954	0.849825	3.90374	0	3.90374	3.80605	2.32114	0	4.19059	1.8694	0	2.89683	1.71967
BATXCTL09	95.5752	97.4963	89.9242	55.1362	87.9765	90.2927	73.8686	104.608	89.2487	98.078	53.2296	45.9923	61.071	59.4648	155.477		0	3.80704	0	0.849825	0.975936	0.973333	0	0	1.16057	2.6789	0.838117	0	9.5176	0	1.71967
BATXCTL10	78.1979	0	0	0	0	0	0	0	0	0	43.8911	0	0	0	7.06714		0	0	6.23932	0	0	0	5.85561	0	0	8.0367	0	0	0	0	1.71967
BATXCTL12	78.1979	78.5939	61.7551	42.3367	63.3431	85.3316	61.3837	99.0037	0	68.9779	45.7588	0	41.5991	73.3399	28.2686		0	1.90352	0	1.69965	2.92781	1.94667	11.7112	2.28363	0	2.6789	1.67623	0	1.90352	0	4.29918
BATXCTL13	92.679	83.5682	71.506	51.1979	71.5543	75.4093	71.7878	88.7298	89.2487	89.4557	48.5603	0	43.3692	66.4024	21.2014		1.07511	2.85528	0	1.69965	0.975936	1.94667	0	0	1.16057	1.33945	0	0	0.95176	0	0.859835
BATXCTL15	85.9212	0	57.4215	0	62.1701	0	58.2625	98.0697	62.1352	0	51.3619	36.9938	0	89.1972	14.1343		0	0	0	0	0	0	13.6631	4.56726	0	0	0	0	0	0	0
BATXCTL18	0	33.8252	0	0	0	0	0	0	0	34.489	0	0	84.0832	0	14.1343		0	0	0	0	3.90374	0	0	6.08968	0	0	0	0	0	0	0.859835
BATXCTL20	0	0	0	0	14.0762	0	42.6565	14.01	0	0	0	0	0	0	35.3357		0	4.7588	0	2.54948	3.90374	5.84	0	4.56726	2.32114	2.6789	3.35247	4.6735	5.71056	5.79365	4.29918
BATXCTL22	0	16.9126	0	21.6606	0	0	0	0	0	0	0	0	0	0	7.06714		0	0	0	0.849825	1.95187	0.973333	0	2.28363	0	1.33945	2.51435	1.8694	0	4.82804	1.71967
BATXCTL23	0	0	0	0	0	0	72.8282	18.68	0	0	0	0	0	0	0		3.22533	0	8.31909	5.94878	0.975936	9.73333	3.90374	0.76121	3.48172	2.6789	0.838117	0.934699	7.61408	0.965608	3.43934
BATXCTL24	0	0	0	0	113.783	0	0	32.6899	0	0	0	0	0	0	7.06714		30.1031	22.8422	20.7977	8.49825	21.4706	19.4667	26.3503	4.56726	19.7297	12.055	10.8955	10.2817	18.0834	1.93122	17.1967
BATXCTL25	0	35.815	0	16.7378	48.0938	51.5958	0	34.5579	49.7082	36.6445	24.2802	49.9917	51.335	45.5897	35.3357		0	2.85528	5.19943	9.34808	6.83155	7.78667	2.92781	9.89572	1.16057	0	3.35247	7.47759	0	9.65608	4.29918
BATXCTL26	0	0	0	0	53.9589	0	0	42.9639	0	0	30.8171	53.991	0	62.4381	14.1343		16.1267	11.4211	14.5584	9.34808	14.639	13.6267	11.7112	6.85089	11.6057	5.3578	5.86682	9.34699	11.4211	10.6217	11.1779
BATXCTL27	173.773	0	258.938	81.7197	0	331.404	198.717	0	102.805	100.234	0	0	522.201	0	28.2686		0	2.85528	1.03989	0.849825	0	0.973333	0	3.04484	0	0	0	0	0	7.72487	0.859835
BATXCTL28	244.248	227.823	174.431	44.3059	249.853	256.987	316.282	36.4259	117.492	91.6113	71.9066	75.9873	166.396	17.8394	141.343		0	7.61408	0	2.54948	0	5.84	0	0	0	1.33945	0	0	6.66232	0	1.71967
BATXCTL29	0	76.6042	19.5016	51.1979	86.8035	53.5803	95.717	56.0399	0	0	29.8833	34.9942	0	70.3667	35.3357		0	8.56584	7.2792	0	10.7353	0	11.7112	8.37331	2.32114	0	0.838117	0	0	0	6.87868
BATXCTL32	36.6854	0	0	0	0	0	0	36.4259	0	0	0	0	0	61.447	7.06714		0	0.95176	0	12.7474	6.83155	6.81333	1.95187	6.08968	1.16057	1.33945	9.21929	12.1511	9.5176	13.5185	6.87868
BATXCTL33	0	63.671	0	16.7378	0	68.4637	0	0	0	0	0	0	48.6797	0	14.1343		0	0	0	0	0	0	12.6872	7.6121	1.16057	1.33945	0	0	0	0	0
BATXCTL34	0	23.8766	23.8353	0	46.9208	0	76.9898	57.9078	23.7243	0	0	0	0	0	56.5371		0	8.56584	0	5.09895	0.975936	10.7067	0	0.76121	0	8.0367	0	0	8.56584	0	2.57951
BATXCTL35	0	0	0	41.3521	18.7683	23.8135	79.0706	31.7559	0	0	31.751	46.9922	27.4377	50.5451	56.5371		0	0	0	0	0.975936	0	1.95187	1.52242	0	0	0	0	0	0	0
BATXCTL36	0	0	0	0	0	0	87.3938	71.9178	0	0	0	0	0	0	0		25.8027	14.2764	17.6781	7.64843	18.5428	19.4667	9.75936	12.9406	18.5692	12.055	18.4386	16.8246	13.3246	7.72487	17.1967
BATXCTL37	0	21.8869	0	21.6606	0	50.6036	0	0	0	44.189	0	0	28.3228	0	21.2014		3.22533	2.85528	2.07977	1.69965	0.975936	0.973333	0.975936	0.76121	1.16057	0	0.838117	0.934699	2.85528	1.93122	0.859835
BATXCTL38	0	0	0	0	0	0	16.6464	26.1519	0	0	0	0	0	0	0		1.07511	0	8.31909	0	1.95187	5.84	0	0.76121	0	0	0	0	0	0	0.859835
BATXCTL39	285.76	103.465	124.594	32.491	163.05	89.3005	78.0302	64.4458	154.773	64.6668	169.027	281.953	56.6455	58.4737	141.343		0	3.80704	0	4.24913	0	5.84	0	4.56726	1.16057	1.33945	5.0287	1.8694	4.7588	0	2.57951
BATXCTL40	0	0	171.181	0	0	108.153	0	0	0	0	0	0	0	0	7.06714		12.9013	10.4694	6.23932	5.94878	9.75936	5.84	7.80749	5.32847	9.28458	5.3578	2.51435	2.8041	4.7588	4.82804	6.01885
BATXCTL42	172.808	223.843	0	97.4729	0	121.052	0	204.545	0	0	126.07	0	133.648	0	21.2014		0	0	0	0	0	0	0	0	1.16057	0	0	0	0	0	0.859835
BATXCTL43	372.647	326.314	276.273	96.4883	319.062	158.756	200.798	230.697	248.541	85.1446	200.778	258.957	202.685	200.198	49.47		0	1.90352	3.11966	0	0	0.973333	0	0	0	0	0	0	0	0	0
BATXCTL44	0	0	0	0	0	0	0	0	0	0	0	0	0	0	7.06714		0	0	0	0	2.92781	0	0	3.04484	0	5.3578	0	0	1.90352	0	0.859835
BATXCTL45	0	0	179.848	0	0	0	0	0	0	0	0	0	0	0	0		2.15022	1.90352	1.03989	0.849825	0.975936	0.973333	0.975936	0	1.16057	1.33945	0.838117	0	0	0.965608	0.859835
BATXCTL50	0	0	0	0	100.88	0	0	62.5778	0	66.8223	0	0	0	0	7.06714		2.15022	0.95176	1.03989	0	1.95187	0	1.95187	2.28363	2.32114	0	2.51435	1.8694	0	2.89683	2.57951
BATXCTL53	354.304	327.309	0	0	0	0	0	0	0	0	0	0	0	0	7.06714		4.30044	0	9.35897	0	3.90374	2.92	0	3.04484	5.80286	4.01835	4.19059	3.7388	0	1.93122	4.29918
BATXCTL54	0	0	0	0	0	0	0	266.189	192.054	0	167.16	0	0	212.091	21.2014		20.4271	19.0352	18.7179	11.8976	15.615	15.5733	17.5668	14.463	13.9269	17.4128	12.5718	10.2817	15.2282	10.6217	18.9164
CTL - Total	2257.12	1978.78	1777.9	739.416	1679.77	1706.63	1693.77	1717.62	1238.18	895.635	1183.19	973.838	1699.37	1184.34	1130.74		137.614	147.523	144.544	100.279	146.39	155.733	165.909	127.122	110.254	104.477	98.8978	89.7311	127.536	93.664	137.574
HYAL - Single copy	55.0282	38.7995	31.4193	0	0	48.6191	29.1313	44.8319	0	0	74.7082	41.993	37.1736	31.7146	12		4.30044	2.85528	2.07977	0.849825	0.975936	1.94667	1.95187	2.28363	1.16057	0	3.35247	0.934699	2.85528	2.89683	1.71967
BATXLAAO01	13.5157	0	56.338	0	118.475	0	35.3737	81.2578	145.735	0	119.533	137.977	84.9683	0	14.1343		2.15022	0	5.19943	0.849825	5.85561	0	1.95187	1.52242	6.96343	1.33945	10.8955	7.47759	3.80704	0.965608	1.71967
BATXLAAO02	66.613	122.368	135.428	159.501	275.66	138.912	101.959	168.12	327.622	364.29	313.774	295.951	242.514	101.09	289.753		10.7511	31.4081	29.1168	27.1944	51.7246	26.28	20.4947	36.5381	64.9921	60.2752	47.7727	56.0819	48.5398	13.5185	35.2532
LAAO - Total	80.1287	122.368	191.766	159.501	394.135	138.912	137.333	249.377	473.357	364.29	433.307	433.928	327.482	101.09	303.887		12.9013	31.4081	34.3162	28.0442	57.5802	26.28	22.4465	38.0605	71.9555	61.6147	58.6682	63.5595	52.3468	14.4841	36.9729
NGF - Single copy	0	54.7173	73.6728	17.7223	46.9208	14.8834	13.5252	83.1258	108.454	38.8001	13.0739	0	22.1272	14.8662	12		0	3.80704	5.19943	5.09895	2.92781	5.84	6.83155	3.80605	5.80286	9.37615	5.0287	0.934699	6.66232	6.75926	1.71967
NUC - Single copy	39.5817	15.9178	72.5894	63.0128	62.1701	25.7979	38.4949	32.6899	67.7838	137.956	44.8249	81.9863	60.1859	21.8038	84		3.22533	8.56584	30.1567	19.546	24.3984	9.73333	13.6631	12.9406	18.5692	34.8257	16.7623	25.2369	23.794	8.69048	10.318
PDE - Single copy	97.506	97.4963	133.261	122.087	104.399	92.2772	117.565	72.8518	97.1568	126.1	112.062	84.9858	128.338	146.68	342		39.7791	41.8774	45.755	34.8428	40.9893	28.2267	35.1337	27.4035	34.8172	30.8073	33.5247	29.9104	46.6362	45.3836	41.2721
BATXPLA01	0	20.8921	0	0	0	89.3005	31.2121	0	0	169.211	121.401	0	103.555	0	42.4028		0	2.85528	0	0	0	14.6	3.90374	0	0	17.4128	13.4099	0.934699	15.2282	0	5.15901
BATXPLA02	122.607	10.9435	0	0	49.2669	0	12.4848	126.09	19.2054	488.234	0	146.976	15.9316	0	183.746		32.2533	2.85528	2.07977	0.849825	13.6631	1.94667	3.90374	22.8363	5.80286	38.844	0	24.3022	4.7588	0.965608	22.3557
BATXPLA03	0	86.5528	89.9242	47.2596	0	66.4792	109.242	0	155.903	0	0	0	92.9341	0	106.007		0	19.987	16.6382	9.34808	0	13.6267	20.4947	0	20.8903	0	0	0	17.1317	0	12.8975
BATXPLA05	187.289	147.239	184.182	257.959	170.088	36.7124	139.414	310.087	246.281	130.411	132.607	176.971	2.65526	332.012	176.678		26.8778	20.9387	23.9174	22.9453	22.4465	6.81333	21.4706	28.1648	34.8172	17.4128	18.4386	24.3022	3.80704	30.8995	21.4959
BATXPLA06	133.226	0	0	75.8123	140.762	135.935	0	91.5318	0	245.734	154.086	77.987	104.44	71.3578	155.477		23.6524	0	0	11.8976	19.5187	16.5467	0	15.2242	0	21.4312	20.1148	12.1511	19.0352	10.6217	18.9164
PLA2 - Total	443.121	265.628	274.106	381.031	360.117	328.427	292.353	527.709	421.39	1033.59	408.093	401.933	319.516	403.37	664.311		82.7835	46.6362	42.6353	45.0407	55.6283	53.5333	49.7727	66.2252	61.5103	95.1009	51.9633	61.6901	59.9609	42.4868	80.8245
BATXSVMPI01	0	418.836	446.371	350.509	375.367	178.601	0	0	0	0	0	0	325.712	0	28.2686		0	4.7588	7.2792	3.3993	1.95187	1.94667	3.90374	1.52242	0	1.33945	0	0	4.7588	0	3.43934
BATXSVMPI05	561.866	504.394	491.874	367.246	460.997	218.29	697.07	235.367	389.757	394.467	346.459	354.941	343.413	72.3489	275.618		53.7555	45.6845	46.7949	35.6927	60.508	35.04	53.6765	35.7769	48.744	49.5596	36.039	46.735	41.8774	18.3466	33.5336
SVMP-I - Total	561.866	923.23	938.245	717.755	836.364	396.891	697.07	235.367	389.757	394.467	346.459	354.941	669.125	72.3489	303.887		53.7555	50.4433	54.0741	39.092	62.4599	36.9867	57.5802	37.2993	48.744	50.8991	36.039	46.735	46.6362	18.3466	36.9729
BATXSVMPII01	111.987	79.5888	124.594	183.131	0	76.4015	107.161	111.146	125.4	98.078	123.268	227.962	83.1981	0	56.5371		12.9013	4.7588	11.4387	14.447	1.95187	3.89333	6.83155	7.6121	6.96343	6.69725	10.8955	13.0858	7.61408	1.93122	6.87868
BATXSVMPII03	65.6476	108.44	115.926	153.594	0	169.671	507.716	113.948	129.919	132.567	76.5759	242.96	115.061	53.5183	21.2014		3.22533	2.85528	3.11966	2.54948	0	2.92	2.92781	2.28363	3.48172	2.6789	2.51435	4.6735	2.85528	2.89683	2.57951
BATXSVMPII04	21.2389	0	73.6728	44.3059	42.2287	42.6658	30.1717	56.0399	49.7082	11.8556	41.0895	60.9898	0	85.2329	56.5371		6.45066	0.95176	2.07977	6.7986	2.92781	6.81333	8.78342	12.1794	8.12401	2.6789	5.86682	9.34699	0.95176	14.4841	6.87868
BATXSVMPII05	0	0	0	63.9974	0	43.658	16.6464	61.6438	50.8379	0	62.5681	70.9882	0	96.1348	21.2014		1.07511	0	0	11.8976	0.975936	5.84	0.975936	9.13452	4.64229	0	8.38117	4.6735	0	13.5185	2.57951
BATXSVMPII06	0	0	0	0	0	0	0	39.2279	0	0	0	0	0	0	0		0	0	0	0	0	0	0	1.52242	0	0	0	0	0	0.965608	0
BATXSVMPII07	0	0	0	34.4601	0	41.6736	0	48.5679	44.0595	0	54.1634	57.9903	0	86.224	21.2014		1.07511	0.95176	0	2.54948	0.975936	5.84	0.975936	9.89572	3.48172	0	9.21929	8.41229	0	14.4841	2.57951
SVMP-II - Total	198.874	188.029	314.193	479.488	42.2287	374.07	661.696	430.573	399.925	242.5	357.665	660.89	198.259	321.11	176.678		24.7275	9.5176	16.6382	38.2421	6.83155	25.3067	20.4947	42.6277	26.6932	12.055	36.8772	40.1921	11.4211	48.2804	21.4959
BATXSVMPIII01	111.022	165.147	153.846	189.038	219.355	180.585	171.666	128.892	203.352	300.701	143.813	211.965	107.095	235.877	261.484		35.4786	41.8774	31.1966	33.993	40.9893	33.0933	40.0134	26.6423	32.496	36.1651	27.6579	34.5839	24.7458	42.4868	31.8139
BATXSVMPIII02	46.3395	77.5991	20.585	107.319	78.5924	79.3782	56.1817	146.638	66.6541	61.4334	132.607	163.973	23.8973	254.708	169.611		0	0	0	1.69965	0	0	0	2.28363	0	1.33945	2.51435	0.934699	0.95176	6.75926	0
BATXSVMPIII05	48.2703	41.7841	62.8386	63.0128	116.129	56.557	65.5453	61.6438	89.2487	64.6668	63.5019	84.9858	40.714	85.2329	106.007		0	0.95176	0	6.7986	0	5.84	0	8.37331	5.80286	4.01835	0	0	0	8.69048	2.57951
BATXSVMPIII08	0	0	0	133.902	0	81.3627	0	0	29.373	0	31.751	0	0	36.67	14.1343		2.15022	1.90352	0	8.49825	0	7.78667	0.975936	10.6569	4.64229	5.3578	14.248	0	0	13.5185	6.01885
BATXSVMPIII09	27.9968	77.5991	72.5894	156.547	62.1701	110.137	120.687	157.846	68.9136	98.078	140.078	191.968	76.1174	173.439	190.813		0	11.4211	0	11.0477	8.78342	0	9.75936	5.32847	10.4452	1.33945	1.67623	6.54289	1.90352	0	2.57951
BATXSVMPIII10	0	0	0	53.167	0	0	0	82.1918	0	0	113.93	0	0	180.377	0		0	1.90352	0	7.64843	0	4.86667	3.90374	2.28363	3.48172	0	10.8955	1.8694	7.61408	8.69048	6.01885
BATXSVMPIII11	0	0	0	91.5655	0	79.3782	0	92.4658	68.9136	61.4334	0	0	0	198.216	21.2014		7.52577	8.56584	0	25.4948	4.87968	25.3067	9.75936	26.6423	18.5692	4.01835	31.0103	25.2369	14.2764	47.3148	13.7574
BATXSVMPIII13	85.9212	18.9023	0	78.766	0	63.5026	0	72.8518	56.4865	63.589	75.642	0	0	121.903	49.47		2.15022	0	1.03989	1.69965	0	1.94667	0	1.52242	2.32114	2.6789	1.67623	2.8041	0	1.93122	1.71967
BATXSVMPIII14	0	47.7533	0	67.9357	91.4956	0	49.9393	56.0399	94.8974	0	0	93.9843	16.8166	0	21.2014		23.6524	20.9387	23.9174	16.9965	31.2299	19.4667	0	21.3139	18.5692	12.055	27.6579	9.34699	19.987	4.82804	20.636
BATXSVMPIII15	0	13.928	0	90.5809	0	64.4948	15.606	53.2379	46.319	0	134.475	57.9903	33.6333	182.359	49.47		0	6.66232	2.07977	5.09895	0.975936	5.84	0	3.04484	1.16057	1.33945	4.19059	0.934699	4.7588	6.75926	3.43934
BATXSVMPIII16	15.4465	33.8252	0	135.871	59.824	110.137	36.4141	129.826	94.8974	25.8667	157.821	144.976	46.0245	283.449	113.074		13.9764	13.3246	3.11966	12.7474	8.78342	12.6533	10.7353	25.8811	11.6057	12.055	25.1435	23.3675	2.85528	32.8307	20.636
BATXSVMPIII17	0	0	0	0	0	0	0	0	0	0	0	206.966	0	0	14.1343		2.15022	2.85528	1.03989	1.69965	0.975936	1.94667	2.92781	1.52242	2.32114	0	3.35247	0	1.90352	1.93122	2.57951
BATXSVMPIII18	230.732	193.003	244.854	199.869	275.66	189.515	0	155.978	288.081	219.867	248.405	158.974	221.272	3.96432	169.611		3.22533	1.90352	2.07977	0	0	0	0	0	0	0	0	0	3.80704	0.965608	0.859835
BATXSVMPIII19	0	208.921	0	252.051	0	216.306	0	176.526	0	0	254.942	0	251.365	213.082	28.2686		31.1782	32.3598	45.755	11.0477	22.4465	4.86667	44.893	25.8811	3.48172	20.0917	5.86682	34.5839	39.9739	32.8307	33.5336
BATXSVMPIII21	131.295	118.388	0	68.9202	0	51.5958	155.02	63.5118	59.8757	0	60.7004	0	169.051	104.063	21.2014		7.52577	0	6.23932	1.69965	0	0.973333	0	0	3.48172	0	5.86682	9.34699	0	3.86243	1.71967
BATXSVMPIII22	94.6098	0	208.017	0	0	0	0	0	0	0	0	0	181.443	0	7.06714		3.22533	0	1.03989	0	0	0	0	0	1.16057	0	0	1.8694	0	0	0
BATXSVMPIII24	84.9558	116.399	209.101	29.5372	121.994	17.8601	229.929	87.7958	14.6865	98.078	14.0078	158.974	177.902	123.885	275.618		0	2.85528	0	20.3958	5.85561	27.2533	0	24.3587	9.28458	8.0367	24.3054	10.2817	0.95176	33.7963	8.59835
BATXSVMPIII25	43.4433	0	56.338	0	0	41.6736	0	44.8319	32.7622	0	52.2957	82.9862	0	75.3221	14.1343		79.5582	74.2373	73.8319	62.0373	82.9545	56.4533	69.2914	49.4786	81.2401	66.9725	61.1825	69.1677	63.7679	49.246	61.0483
BATXSVMPIII26	80.1287	0	0	0	0	0	0	0	0	0	0	101.983	0	0	0		19.352	15.2282	16.6382	20.3958	20.4947	15.5733	19.5187	15.9854	20.8903	14.7339	15.0861	15.8899	13.3246	20.2778	12.8975
BATXSVMPIII27	0	60.6865	0	176.239	109.091	232.181	0	169.054	118.622	91.6113	212.918	131.978	0	421.209	70.6714		0	3.80704	4.15954	12.7474	1.95187	10.7067	0	0	2.32114	5.3578	1.67623	0	3.80704	1.93122	1.71967
BATXSVMPIII28	753.982	658.597	638.137	737.447	755.425	552.671	848.968	405.355	823.574	774.924	604.202	596.901	624.871	446.977	504		11.8262	24.7458	20.7977	35.6927	4.87968	24.3333	25.3743	35.7769	18.5692	18.7523	28.496	29.9104	22.8422	29.9339	23.2155
SVMP-III - Total	1754.14	1832.53	1666.31	2631.77	1889.74	2127.34	1749.96	2084.68	2156.66	1860.25	2441.09	2388.6	1970.2	3140.73	2101.17		242.975	265.541	232.934	297.439	235.201	258.907	237.152	286.976	251.844	214.312	292.503	276.671	227.471	348.585	255.371
SVMP - Total	2514.88	2943.79	2918.74	3829.01	2768.33	2898.3	3108.72	2750.62	2946.34	2497.22	3145.21	3404.43	2837.59	3534.19	2581.74		321.458	325.502	303.647	374.773	304.492	321.2	315.227	366.903	327.281	277.266	365.419	363.598	285.528	415.212	313.84
BATXSVSP01	34.7546	58.6967	0	47.2596	25.8065	22.8212	57.2221	35.4919	40.6703	50.6556	16.8093	34.9942	49.5648	38.6521	70.6714		12.9013	13.3246	0	10.1979	7.80749	3.89333	13.6631	9.89572	8.12401	9.37615	10.0574	10.2817	13.3246	9.65608	8.59835
BATXSVSP02	0	0	62.8386	75.8123	0	56.557	0	0	0	142.267	0	0	0	0	56.5371		16.1267	19.0352	15.5983	4.24913	12.6872	15.5733	14.639	1.52242	13.9269	10.7156	10.8955	12.1511	14.2764	1.93122	14.6172
BATXSVSP03	46.3395	51.7327	0	42.3367	24.6334	47.6269	60.3433	54.1719	72.3028	79.7557	45.7588	51.9913	49.5648	42.6165	56.5371		5.37555	0	8.31909	5.94878	3.90374	7.78667	0	0	0	0	0	2.8041	0	0	0
BATXSVSP06	78.1979	108.44	63.922	86.6426	39.8827	50.6036	65.5453	17.746	63.2649	80.8335	47.6265	42.9928	57.5306	43.6075	77.7385		13.9764	11.4211	10.3989	9.34808	9.75936	11.68	12.6872	10.6569	11.6057	14.7339	10.0574	10.2817	13.3246	8.69048	12.0377
BATXSVSP07	0	10.9435	0	20.6761	0	0	0	0	0	80.8335	0	0	35.4035	0	0		0	0	0	0.849825	0	0	0	3.04484	0	0	1.67623	0	0	5.79365	0
BATXSVSP09	38.6163	0	0	0	37.5367	0	0	0	0	0	26.1479	39.9933	0	0	21.2014		0	0	0	0	0	2.92	0	0	2.32114	0	2.51435	0	0	0	1.71967
BATXSVSP10	34.7546	44.7687	48.7541	13.784	36.3636	59.5337	41.6161	68.1818	47.4487	59.2779	28.0156	37.9937	41.5991	85.2329	120.141		0	0	10.3989	0	0	2.92	0	0	0	0	0	0	12.3729	0	0
BATXSVSP11	55.0282	0	17.3348	11.8149	104.399	27.7824	0	0	0	0	0	52.9912	0	0	0		1.07511	0	3.11966	1.69965	0	1.94667	1.95187	0	0	0	0	0	0.95176	0	1.71967
BATXSVSP12	66.613	51.7327	78.0065	65.9665	52.7859	98.2305	88.4342	54.1719	103.935	103.467	46.6926	51.9913	64.6113	46.5808	98.9399		0	0	13.5185	11.0477	0	8.76	0	0	0	12.055	0	0	0	0	6.87868
BATXSVSP14	0	0	0	0	0	0	0	90.5978	0	0	84.0467	0	0	20.8127	0		11.8262	14.2764	15.5983	16.1467	10.7353	15.5733	13.6631	12.1794	15.0874	22.7706	14.248	12.1511	10.4694	13.5185	10.318
BATXSVSP16	0	0	0	0	0	11.9067	0	0	40.6703	0	74.7082	0	0	0	14.1343		12.9013	11.4211	0	7.64843	7.80749	9.73333	10.7353	10.6569	12.7663	9.37615	7.54305	9.34699	10.4694	10.6217	6.87868
BATXSVSP17	0	0	34.6696	0	0	68.4637	0	0	0	0	0	0	40.714	0	0		15.0515	17.1317	12.4786	12.7474	7.80749	6.81333	12.6872	2.28363	10.4452	8.0367	7.54305	7.47759	13.3246	9.65608	9.45819
BATXSVSP19	0	0	34.6696	31.5064	0	29.7668	19.7676	0	0	0	0	0	0	0	14.1343		1.07511	2.85528	0	5.94878	0	0	0	0	0	2.6789	0	0	8.56584	0.965608	0
BATXSVSP20	33.7892	46.7584	70.4225	88.6117	46.9208	87.316	58.2625	45.7659	68.9136	142.267	63.5019	55.9907	42.4841	50.5451	84.8057		4.30044	0	0	0	2.92781	0.973333	0	0	0	0	1.67623	1.8694	0	0	2.57951
SVSP - Total	388.093	373.072	410.618	484.411	368.328	560.609	391.191	366.127	437.206	739.357	433.307	368.939	381.472	328.048	614.841		94.6097	89.4654	89.4302	85.8324	63.4358	88.5733	80.0267	50.2398	74.2766	89.7431	66.2113	66.3636	97.0795	60.8333	74.8057
BATXVEGF02	0	0	0	0	0	0	0	0	0	0	0	0	0	48.5629	7.06714		0	0	0	0	0	0	0	0	0	0	0	0	0	6.75926	0.859835
BATXVEGF05	23.1698	17.9075	29.2524	52.1825	66.8622	33.7357	18.7272	43.8979	80.2109	0	39.2218	84.9858	65.4964	48.5629	42.4028		2.15022	4.7588	9.35897	8.49825	2.92781	9.73333	5.85561	12.9406	2.32114	1.33945	8.38117	2.8041	1.90352	5.79365	5.15901
VEGF - Total	23.1698	17.9075	29.2524	52.1825	66.8622	33.7357	18.7272	43.8979	80.2109	0	39.2218	84.9858	65.4964	97.1259	49.47		2.15022	4.7588	9.35897	8.49825	2.92781	9.73333	5.85561	12.9406	2.32114	1.33945	8.38117	2.8041	1.90352	12.5529	6.01885
	Normalized Total Spectrum Count - Protein family																Normalized Exclusive Unique Spectrum Count - Protein Family
	BATX_3	BBATX_5	BATX_8	BATX_9	BATX_10	BATX_13	BATX_15	BATX_18	BATX_24	BATX_25	BATX_27	BATX_28	BATX_30	BATX_32	Control		BATX_3	BBATX_5	BATX_8	BATX_9	BATX_10	BATX_13	BATX_15	BATX_18	BATX_24	BATX_25	BATX_27	BATX_28	BATX_30	BATX_32	Control
CRISP	101.368	91.5271	86.6739	151.625	148.974	151.811	159.182	111.146	129.919	167.056	112.996	122.98	121.257	136.769	204		31.1782	27.601	22.8775	27.1944	30.254	29.2	33.1818	22.0751	22.0509	25.4495	21.791	25.2369	25.6975	27.037	24.94
CTL	2257.12	1978.78	1777.9	739.416	1679.77	1706.63	1693.77	1717.62	1238.18	895.635	1183.19	973.838	1699.37	1184.34	1130.74		137.614	147.523	144.544	100.279	146.39	155.733	165.909	127.122	110.254	104.477	98.8978	89.7311	127.536	93.664	137.57
HYAL	55.0282	38.7995	31.4193	0	0	48.6191	29.1313	44.8319	0	0	74.7082	41.993	37.1736	31.7146	12		4.30044	2.85528	2.07977	0.849825	0.975936	1.94667	1.95187	2.28363	1.16057	0	3.35247	0.934699	2.85528	2.89683	1.72
LAAO	80.1287	122.368	191.766	159.501	394.135	138.912	137.333	249.377	473.357	364.29	433.307	433.928	327.482	101.09	303.89		12.9013	31.4081	34.3162	28.0442	57.5802	26.28	22.4465	38.0605	71.9555	61.6147	58.6682	63.5595	52.3468	14.4841	36.97
NGF	0	54.7173	73.6728	17.7223	46.9208	14.8834	13.5252	83.1258	108.454	38.8001	13.0739	0	22.1272	14.8662	12		0	3.80704	5.19943	5.09895	2.92781	5.84	6.83155	3.80605	5.80286	9.37615	5.0287	0.934699	6.66232	6.75926	1.72
NUC	39.5817	15.9178	72.5894	63.0128	62.1701	25.7979	38.4949	32.6899	67.7838	137.956	44.8249	81.9863	60.1859	21.8038	84		3.22533	8.56584	30.1567	19.546	24.3984	9.73333	13.6631	12.9406	18.5692	34.8257	16.7623	25.2369	23.794	8.69048	10.32
PDE	97.506	97.4963	133.261	122.087	104.399	92.2772	117.565	72.8518	97.1568	126.1	112.062	84.9858	128.338	146.68	342		39.7791	41.8774	45.755	34.8428	40.9893	28.2267	35.1337	27.4035	34.8172	30.8073	33.5247	29.9104	46.6362	45.3836	41.27
PLA2	443.121	265.628	274.106	381.031	360.117	328.427	292.353	527.709	421.39	1033.59	408.093	401.933	319.516	403.37	664.31		82.7835	46.6362	42.6353	45.0407	55.6283	53.5333	49.7727	66.2252	61.5103	95.1009	51.9633	61.6901	59.9609	42.4868	80.82
SVMP - I	561.866	923.23	938.245	717.755	836.364	396.891	697.07	235.367	389.757	394.467	346.459	354.941	669.125	72.3489	303.89		53.7555	50.4433	54.0741	39.092	62.4599	36.9867	57.5802	37.2993	48.744	50.8991	36.039	46.735	46.6362	18.3466	36.97
SVMP - II	198.874	188.029	314.193	479.488	42.2287	374.07	661.696	430.573	399.925	242.5	357.665	660.89	198.259	321.11	176.68		24.7275	9.5176	16.6382	38.2421	6.83155	25.3067	20.4947	42.6277	26.6932	12.055	36.8772	40.1921	11.4211	48.2804	21.5
SVMP - III	1754.14	1832.53	1666.31	2631.77	1889.74	2127.34	1749.96	2084.68	2156.66	1860.25	2441.09	2388.6	1970.2	3140.73	2101.17		242.975	265.541	232.934	297.439	235.201	258.907	237.152	286.976	251.844	214.312	292.503	276.671	227.471	348.585	255.37
SVSP	388.093	373.072	410.618	484.411	368.328	560.609	391.191	366.127	437.206	739.357	433.307	368.939	381.472	328.048	614.84		94.6097	89.4654	89.4302	85.8324	63.4358	88.5733	80.0267	50.2398	74.2766	89.7431	66.2113	66.3636	97.0795	60.8333	74.81
VEGF	23.1698	17.9075	29.2524	52.1825	66.8622	33.7357	18.7272	43.8979	80.2109	0	39.2218	84.9858	65.4964	97.1259	49.47		2.15022	4.7588	9.35897	8.49825	2.92781	9.73333	5.85561	12.9406	2.32114	1.33945	8.38117	2.8041	1.90352	12.5529	6.02
