# Supplementary material for: The relationship between clinics and the venom of the causative Amazon pit viper (Bothrops atrox)
Source: PLoS Negl Trop Dis. 2020 Jun 8;14(6):e0008299. doi: 10.1371/journal.pntd.0008299 (PMC7302866; doi:10.1371/journal.pntd.0008299)
Supplement: S2 Table — (XLSX) [file pntd.0008299.s002.xlsx]

## Sheet: Index
Supplementary table 2 - Peptides identified during the shotgun analysis of the Bothrops atrox venom samples. The data for all 92 isoforms are presented by individually named worksheets. For the sake of clarity, the identification quality parameters were presented for only one representative spectrum for each peptide (with its allowed modifications). BATX (Bothrops atrox); CRISP (cysteine-rich sec…
GENERAL INDEX - CLICK ON ISOFORM NAME TO BE DIRECTED TO APPROPRIATE WORKSHEET
BATXCRISP1
BATXCTL1
BATXCTL2
BATXCTL3
BATXCTL4
BATXCTL6
BATXCTL9
BATXCTL10
BATXCTL12
BATXCTL13
BATXCTL15
BATXCTL18
BATXCTL20
BATXCTL22
BATXCTL23
BATXCTL24
BATXCTL25
BATXCTL26
BATXCTL27
BATXCTL28
BATXCTL29
BATXCTL32
BATXCTL33
BATXCTL34
BATXCTL35
BATXCTL36
BATXCTL37
BATXCTL38
BATXCTL39
BATXCTL40
BATXCTL42
BATXCTL43
BATXCTL44
BATXCTL45
BATXCTL50
BATXCTL53
BATXCTL54
BATXHYAL1
BATXLAAO1
BATXLAAO2
BATXNGF1
BATXNUC1
BATXPDE1
BATXPLA1
BATXPLA2
BATXPLA3
BATXPLA5
BATXPLA6
BATXSVMPI1
BATXSVMPI5
BATXSVMPII1
BATXSVMPII3
BATXSVMPII4
BATXSVMPII5
BATXSVMPII6
BATXSVMPII7
BATXSVMPIII1
BATXSVMPIII2
BATXSVMPIII5
BATXSVMPIII8
BATXSVMPIII9
BATXSVMPIII10
BATXSVMPIII11
BATXSVMPIII13
BATXSVMPIII14
BATXSVMPIII15
BATXSVMPIII16
BATXSVMPIII17
BATXSVMPIII18
BATXSVMPIII19
BATXSVMPIII21
BATXSVMPIII22
BATXSVMPIII24
BATXSVMPIII25
BATXSVMPIII26
BATXSVMPIII27
BATXSVMPIII28
BATXSVSP1
BATXSVSP2
BATXSVSP3
BATXSVSP6
BATXSVSP7
BATXSVSP9
BATXSVSP10
BATXSVSP11
BATXSVSP12
BATXSVSP14
BATXSVSP16
BATXSVSP17
BATXSVSP19
BATXSVSP20
BATXVEGF2
BATXVEGF5

## Sheet: BATXCRISP1
Sample name	Peptide sequence	Identification probability	Mascot Ion score	X! Tandem -log(e) score	Modification	Calculated mass (u)	Charge (z)	Measured mass error (ppm)
BATX_03	CGENIYMSPIPLK	0.997	45.6	6.13	Carbamidomethyl (+57), Oxidation (+16)	1536.73	2	2
BATX_03	CGENIYMSPIPLK	0.997	65.4	5.59	Carbamidomethyl (+57)	1520.75	2	6.1
BATX_03	CGENIYMSPIPLK	0.997	37.4	5.46	Carbamidomethyl (+57), Oxidation (+16)	1536.74	2	2.3
BATX_03	CGENIYMSPIPLK	0.997	76.7	5.15	Carbamidomethyl (+57)	1520.74	2	3.1
BATX_03	CGENIYMSPIPLK	0.997	64.1	5.07	Carbamidomethyl (+57)	1520.75	2	5.5
BATX_03	CGENIYMSPIPLK	0.997	54.8	4.68	Carbamidomethyl (+57)	1520.74	2	3.7
BATX_03	CIERHSLPNSR	0.997	23.9	4.4	Carbamidomethyl (+57)	1367.67	3	1.4
BATX_03	KPEIQNEIVDLHNSLR	0.997	44	13.5		1904.02	3	5
BATX_03	KPEIQNEIVDLHNSLR	0.997	52.4	7.72		1904.02	3	3.9
BATX_03	KPEIQNEIVDLHNSLR	0.997	47.3	2.28		1904.02	4	5.5
BATX_03	KPEIQNEIVDLHNSLR	0.997	47.7	2.22		1904.02	4	4.9
BATX_03	KPEIQNEIVDLHNSLR	0.997	44.6	1.7		1904.02	4	3.6
BATX_03	KPEIQNEIVDLHNSLR	0.997	48.6	1.42		1904.02	4	4.2
BATX_03	KPEIQNEIVDLHNSLRK	0.997	45.1	4.52		2032.11	4	3.5
BATX_03	KPEIQNEIVDLHNSLRK	0.997	55.8	4.2		2032.11	4	1.1
BATX_03	KPEIQNEIVDLHNSLRK	0.997	44.6	3.47		2032.11	4	3.1
BATX_03	KPEIQNEIVDLHNSLRK	0.997	40.8	3.05		2032.12	4	4.1
BATX_03	KPEIQNEIVDLHNSLRK	0.997	46.3	3.04		2032.11	4	2.9
BATX_03	KSVNPTASNMLK	0.997	53.1	6.23		1288.68	2	1.4
BATX_03	KSVNPTASNMLK	0.997	51.6	5.96		1288.68	2	1.8
BATX_03	KSVNPTASNMLK	0.997	45.9	2		1288.68	2	0.97
BATX_03	MEWYPEAAANAER	0.997	65.7	11.7		1536.67	2	3.2
BATX_03	MEWYPEAAANAER	0.997	66.7	11.6		1536.68	2	5.8
BATX_03	MEWYPEAAANAER	0.997	67	11.6		1536.67	2	3.7
BATX_03	MEWYPEAAANAER	0.997	48.8	9.85		1536.68	3	5.7
BATX_03	MEWYPEAAANAER	0.997	47.1	9.82		1536.68	3	5.9
BATX_03	MEWYPEAAANAER	0.997	68.5	9.35		1536.67	2	2.6
BATX_03	MEWYPEAAANAER	0.997	60.2	9.12		1536.67	3	4.3
BATX_03	MEWYPEAAANAER	0.997	62.5	9.1		1536.67	2	3.5
BATX_03	MEWYPEAAANAER	0.997	57.2	8.55		1536.67	2	3.9
BATX_03	MEWYPEAAANAER	0.997	54.6	6.52		1536.67	3	2.8
BATX_03	MEWYPEAAANAER	0.997	32.2	4.59	Oxidation (+16)	1552.66	2	-2.3
BATX_03	MEWYPEAAANAER	0.997	43.7	4.51	Oxidation (+16)	1552.66	2	1.1
BATX_03	MEWYPEAAANAER	0.997	38.7	4.41	Oxidation (+16)	1552.66	2	1.2
BATX_03	MEWYPEAAANAER	0.997	29.5	3.96	Oxidation (+16)	1552.65	2	-6
BATX_03	MEWYPEAAANAER	0.997	33.4	3.89	Oxidation (+16)	1552.66	2	-3.1
BATX_03	MEWYPEAAANAER	0.997	31.8	3.8	Oxidation (+16)	1552.66	2	-1.2
BATX_03	MEWYPEAAANAER	0.991	22.8	3.51	Oxidation (+16)	1552.66	2	-2.3
BATX_03	MEWYPEAAANAER	0.997	29.8	2.7	Oxidation (+16)	1552.65	2	-6.4
BATX_03	MEWYPEAAANAER	0.997	24.7	2.52	Oxidation (+16)	1552.66	2	0.79
BATX_03	MEWYPEAAANAER	0.993	15.8	2.44	Oxidation (+16)	1552.66	2	-0.54
BATX_03	MEWYPEAAANAER	0.991	21.8	2.39	Oxidation (+16)	1552.66	2	-2.8
BATX_03	QMQSECPATCFCQNK	0.997	51.2	13.1	Carbamidomethyl (+57), Carbamidomethyl (+57), Carbamidomethyl (+57)	1887.74	2	2.1
BATX_03	QMQSECPATCFCQNK	0.997	71.1	12.6	Carbamidomethyl (+57), Carbamidomethyl (+57), Carbamidomethyl (+57)	1887.75	2	4.8
BATX_03	QMQSECPATCFCQNK	0.997	60.5	12.5	Carbamidomethyl (+57), Carbamidomethyl (+57), Carbamidomethyl (+57)	1887.74	2	3.4
BATX_03	QMQSECPATCFCQNK	0.997	57.6	10.8	Oxidation (+16), Carbamidomethyl (+57), Carbamidomethyl (+57), Carbamidomethyl (+57)	1903.74	2	3.1
BATX_03	QMQSECPATCFCQNK	0.997	69	9.96	Carbamidomethyl (+57), Carbamidomethyl (+57), Carbamidomethyl (+57)	1887.74	2	1.8
BATX_03	QMQSECPATCFCQNK	0.997	65.5	9.48	Carbamidomethyl (+57), Carbamidomethyl (+57), Carbamidomethyl (+57)	1887.74	2	2.2
BATX_03	QMQSECPATCFCQNK	0.997	70.6	8.55	Carbamidomethyl (+57), Carbamidomethyl (+57), Carbamidomethyl (+57)	1887.75	2	4.3
BATX_03	QMQSECPATCFCQNK	0.997	58.8	5.59	Oxidation (+16), Carbamidomethyl (+57), Carbamidomethyl (+57), Carbamidomethyl (+57)	1903.74	2	1.5
BATX_03	QMQSECPATCFCQNK	0.997	37.2	5.28	Oxidation (+16), Carbamidomethyl (+57), Carbamidomethyl (+57), Carbamidomethyl (+57)	1903.74	2	6
BATX_03	QMQSECPATCFCQNK	0.997	57.7	5.12	Oxidation (+16), Carbamidomethyl (+57), Carbamidomethyl (+57), Carbamidomethyl (+57)	1903.74	2	4.4
BATX_03	QMQSECPATCFCQNK	0.997	28.1	4.85	Carbamidomethyl (+57), Carbamidomethyl (+57), Carbamidomethyl (+57)	1887.74	3	2.7
BATX_03	QMQSECPATCFCQNK	0.997	39.9	4.85	Oxidation (+16), Carbamidomethyl (+57), Carbamidomethyl (+57), Carbamidomethyl (+57)	1903.73	2	1.4
BATX_03	QMQSECPATCFCQNK	0.997	36.6	4.8	Oxidation (+16), Carbamidomethyl (+57), Carbamidomethyl (+57), Carbamidomethyl (+57)	1903.74	3	1.5
BATX_03	QMQSECPATCFCQNK	0.997	29.1	4.42	Carbamidomethyl (+57), Carbamidomethyl (+57), Carbamidomethyl (+57)	1887.74	3	2.5
BATX_03	QMQSECPATCFCQNK	0.997	25.3	4.01	Carbamidomethyl (+57), Carbamidomethyl (+57), Carbamidomethyl (+57)	1887.74	3	1.6
BATX_03	QMQSECPATCFCQNK	0.997	11.9	3.77	Oxidation (+16), Carbamidomethyl (+57), Carbamidomethyl (+57), Carbamidomethyl (+57)	1903.74	3	1.5
BATX_03	QMQSECPATCFCQNK	0.997	29.3	3.47	Oxidation (+16), Carbamidomethyl (+57), Carbamidomethyl (+57), Carbamidomethyl (+57)	1903.74	2	1.9
BATX_03	QMQSECPATCFCQNKII	0.997	33.9	4.1	Carbamidomethyl (+57), Carbamidomethyl (+57), Carbamidomethyl (+57)	2113.92	2	6.6
BATX_03	QMQSECPATCFCQNKII	0.997	61	3.55	Carbamidomethyl (+57), Carbamidomethyl (+57), Carbamidomethyl (+57)	2113.92	2	5.4
BATX_03	QMQSECPATCFCQNKII	0.997	58.8	3.08	Carbamidomethyl (+57), Carbamidomethyl (+57), Carbamidomethyl (+57)	2113.91	2	1.8
BATX_03	SGPPCGDCPSACDDGLCTNPCTK	0.997	59	15	Carbamidomethyl (+57), Carbamidomethyl (+57), Carbamidomethyl (+57), Carbamidomethyl (+57), Carbamidomethyl (+57)	2524.95	2	4.4
BATX_03	SGPPCGDCPSACDDGLCTNPCTK	0.997	64.3	15	Carbamidomethyl (+57), Carbamidomethyl (+57), Carbamidomethyl (+57), Carbamidomethyl (+57), Carbamidomethyl (+57)	2524.95	2	3.2
BATX_03	SGPPCGDCPSACDDGLCTNPCTK	0.997	70.3	15	Carbamidomethyl (+57), Carbamidomethyl (+57), Carbamidomethyl (+57), Carbamidomethyl (+57), Carbamidomethyl (+57)	2524.95	2	3.2
BATX_03	SGPPCGDCPSACDDGLCTNPCTK	0.997	59.8	13.5	Carbamidomethyl (+57), Carbamidomethyl (+57), Carbamidomethyl (+57), Carbamidomethyl (+57), Carbamidomethyl (+57)	2524.95	3	4.1
BATX_03	SGPPCGDCPSACDDGLCTNPCTK	0.997	67.9	12.9	Carbamidomethyl (+57), Carbamidomethyl (+57), Carbamidomethyl (+57), Carbamidomethyl (+57), Carbamidomethyl (+57)	2524.94	3	1.9
BATX_03	SGPPCGDCPSACDDGLCTNPCTK	0.997	53.4	12	Carbamidomethyl (+57), Carbamidomethyl (+57), Carbamidomethyl (+57), Carbamidomethyl (+57), Carbamidomethyl (+57)	2524.94	3	-0.45
BATX_03	SGPPCGDCPSACDDGLCTNPCTK	0.997	46.7	11.9	Carbamidomethyl (+57), Carbamidomethyl (+57), Carbamidomethyl (+57), Carbamidomethyl (+57), Carbamidomethyl (+57)	2524.94	3	1.9
BATX_03	SGPPCGDCPSACDDGLCTNPCTK	0.997	46.5	11.8	Carbamidomethyl (+57), Carbamidomethyl (+57), Carbamidomethyl (+57), Carbamidomethyl (+57), Carbamidomethyl (+57)	2524.95	2	5.1
BATX_03	SGPPCGDCPSACDDGLCTNPCTK	0.997	70.2	11.8	Carbamidomethyl (+57), Carbamidomethyl (+57), Carbamidomethyl (+57), Carbamidomethyl (+57), Carbamidomethyl (+57)	2524.94	3	2.1
BATX_03	SGPPCGDCPSACDDGLCTNPCTK	0.997	59.7	10.7	Carbamidomethyl (+57), Carbamidomethyl (+57), Carbamidomethyl (+57), Carbamidomethyl (+57), Carbamidomethyl (+57)	2524.95	3	3
BATX_03	SGPPCGDCPSACDDGLCTNPCTK	0.997	57.6	10.3	Carbamidomethyl (+57), Carbamidomethyl (+57), Carbamidomethyl (+57), Carbamidomethyl (+57), Carbamidomethyl (+57)	2524.95	3	4
BATX_03	SGPPCGDCPSACDDGLCTNPCTK	0.997	33.2	9.82	Carbamidomethyl (+57), Carbamidomethyl (+57), Carbamidomethyl (+57), Carbamidomethyl (+57), Carbamidomethyl (+57)	2524.95	2	3.3
BATX_03	SGPPCGDCPSACDDGLCTNPCTK	0.997	54.9	9.64	Carbamidomethyl (+57), Carbamidomethyl (+57), Carbamidomethyl (+57), Carbamidomethyl (+57), Carbamidomethyl (+57)	2524.95	3	2.5
BATX_03	SVNPTASNMLK	0.997	47	7.15		1160.59	2	2.6
BATX_03	SVNPTASNMLK	0.997	37.2	4.3		1160.59	2	1.9
BATX_03	SVNPTASNMLK	0.997	20.6	4.19		1160.59	2	3.4
BATX_03	SVNPTASNMLK	0.997	53.9	3.7		1160.59	2	4.6
BATX_03	SVNPTASNMLK	0.997	32.2	3.42		1160.59	2	2.5
BATX_03	SVNPTASNMLKMEWYPEAAANAER	0.997	34.7	4.38		2679.27	3	9.5
BATX_03	SYLAGCAAAYCPSSSYK	0.997	83.9	15	Carbamidomethyl (+57), Carbamidomethyl (+57)	1854.8	2	4.5
BATX_03	SYLAGCAAAYCPSSSYK	0.997	80.3	14.2	Carbamidomethyl (+57), Carbamidomethyl (+57)	1854.8	2	3.8
BATX_03	SYLAGCAAAYCPSSSYK	0.997	92.3	13.9	Carbamidomethyl (+57), Carbamidomethyl (+57)	1854.8	2	4.5
BATX_03	SYLAGCAAAYCPSSSYK	0.997	95	13.5	Carbamidomethyl (+57), Carbamidomethyl (+57)	1854.8	2	3.9
BATX_03	SYLAGCAAAYCPSSSYK	0.997	89.2	12.8	Carbamidomethyl (+57), Carbamidomethyl (+57)	1854.79	2	1.1
BATX_03	SYLAGCAAAYCPSSSYK	0.997	40.7	11.7	Carbamidomethyl (+57), Carbamidomethyl (+57)	1854.8	3	4.7
BATX_03	SYLAGCAAAYCPSSSYK	0.997	31.9	11.4	Carbamidomethyl (+57), Carbamidomethyl (+57)	1854.8	3	3.9
BATX_03	SYLAGCAAAYCPSSSYK	0.997	82	9.17	Carbamidomethyl (+57), Carbamidomethyl (+57)	1854.8	2	3
BATX_03	WTEIIHAWHDEYK	0.997	53.4	8.51		1726.82	2	5.9
BATX_03	WTEIIHAWHDEYK	0.997	14.4	3.6		1726.82	3	3.8
BATX_03	WTEIIHAWHDEYK	0.997	19	3.01		1726.82	3	4.6
BATX_03	WTEIIHAWHDEYK	0.997	21.3	2.64		1726.82	3	3.9
BATX_03	WTEIIHAWHDEYK	0.994	18.4	2.35		1726.82	3	4.8
BATX_03	WTEIIHAWHDEYKNFK	0.997	35.1	3.39		2116.03	3	4.5
BATX_03	WTEIIHAWHDEYKNFK	0.997	27.2	2.7		2116.03	3	4.9
BATX_03	YFYVCQYCPAGNMR	0.997	52.9	15	Carbamidomethyl (+57), Carbamidomethyl (+57)	1827.76	2	1.6
BATX_03	YFYVCQYCPAGNMR	0.997	63.3	15	Carbamidomethyl (+57), Carbamidomethyl (+57)	1827.76	2	4.5
BATX_03	YFYVCQYCPAGNMR	0.997	68.1	15	Carbamidomethyl (+57), Carbamidomethyl (+57), Oxidation (+16)	1843.76	2	6.6
BATX_03	YFYVCQYCPAGNMR	0.997	70.5	13.5	Carbamidomethyl (+57), Carbamidomethyl (+57)	1827.75	2	-0.041
BATX_03	YFYVCQYCPAGNMR	0.997	60.6	11.3	Carbamidomethyl (+57), Carbamidomethyl (+57), Oxidation (+16)	1843.76	2	8.1
BATX_03	YFYVCQYCPAGNMR	0.997	61.8	11.1	Carbamidomethyl (+57), Carbamidomethyl (+57), Oxidation (+16)	1843.76	2	4.6
BATX_03	YFYVCQYCPAGNMR	0.997	67.5	8.17	Carbamidomethyl (+57), Carbamidomethyl (+57), Oxidation (+16)	1843.76	2	5.6
BATX_03	YFYVCQYCPAGNMR	0.997	8.6	5.41	Carbamidomethyl (+57), Carbamidomethyl (+57)	1827.76	2	4.4
BATX_03	YFYVCQYCPAGNMR	0.997	16.5	4.68	Carbamidomethyl (+57), Carbamidomethyl (+57)	1827.76	2	2.4
BATX_03	YFYVCQYCPAGNMR	0.997	13.2	2.24	Carbamidomethyl (+57), Carbamidomethyl (+57), Oxidation (+16)	1843.76	2	6.2
BATX_03	YGTGAEPPTAVIGHYTQIVWYK	0.997	46.7	9.3		2450.24	2	5.1
BATX_03	YGTGAEPPTAVIGHYTQIVWYK	0.997	44	7.59		2450.24	3	6.9
BATX_03	YGTGAEPPTAVIGHYTQIVWYK	0.997	38.2	5.62		2450.24	3	4.9
BATX_03	YGTGAEPPTAVIGHYTQIVWYK	0.997	18.6	5.57		2450.24	3	6.2
BATX_03	YGTGAEPPTAVIGHYTQIVWYK	0.997	36.8	4.92		2450.24	3	6.1
BATX_03	YGTGAEPPTAVIGHYTQIVWYK	0.997	33.9	4.37		2450.24	3	3.9
BATX_03	YGTGAEPPTAVIGHYTQIVWYK	0.997	31.9	4.35		2450.24	3	6.3
BATX_03	YGTGAEPPTAVIGHYTQIVWYK	0.997	20.9	4.09		2450.24	3	5.1
BATX_03	YGTGAEPPTAVIGHYTQIVWYK	0.997	37.3	3.7		2450.24	3	6.3
BATX_05	CGENIYMSPIPLK	0.997	75.1	8.28	Carbamidomethyl (+57)	1520.75	2	6.5
BATX_05	CGENIYMSPIPLK	0.997	37.8	6.92	Carbamidomethyl (+57)	1520.74	2	4
BATX_05	CGENIYMSPIPLK	0.997	72.5	6.74	Carbamidomethyl (+57)	1520.74	2	5
BATX_05	CGENIYMSPIPLK	0.997	38	5.74	Carbamidomethyl (+57), Oxidation (+16)	1536.73	2	0.28
BATX_05	CGENIYMSPIPLK	0.997	60.4	5.72	Carbamidomethyl (+57)	1520.75	2	5.9
BATX_05	CGENIYMSPIPLK	0.997	26.6	4.08	Carbamidomethyl (+57), Oxidation (+16)	1536.74	2	5.8
BATX_05	CIERHSLPNSR	0.997	22	5.01	Carbamidomethyl (+57)	1367.68	3	4
BATX_05	KPEIQNEIVDLHNSLR	0.997	44.6	11.4		1904.02	3	4
BATX_05	KPEIQNEIVDLHNSLR	0.997	42.4	3.47		1904.01	4	1.6
BATX_05	KPEIQNEIVDLHNSLR	0.997	45.2	2.72		1904.02	4	5.2
BATX_05	KPEIQNEIVDLHNSLR	0.997	55.1	2.55		1904.02	4	4.2
BATX_05	KPEIQNEIVDLHNSLRK	0.997	55.6	4.25		2032.11	4	0.24
BATX_05	KPEIQNEIVDLHNSLRK	0.997	42.2	4		2032.12	4	4.1
BATX_05	KPEIQNEIVDLHNSLRK	0.997	40.5	3.74		2032.12	4	5.2
BATX_05	KPEIQNEIVDLHNSLRK	0.997	58.1	3.68		2032.11	4	3.7
BATX_05	KPEIQNEIVDLHNSLRK	0.997	38.2	3.47		2032.11	3	0.48
BATX_05	KPEIQNEIVDLHNSLRK	0.997	55.4	3.35		2032.11	4	1.1
BATX_05	KPEIQNEIVDLHNSLRK	0.997	44.5	2.32		2032.11	4	1.3
BATX_05	KSVNPTASNMLK	0.997	42.9	8.13		1288.68	2	0.97
BATX_05	KSVNPTASNMLK	0.997	42.2	5.89		1288.68	2	0.4
BATX_05	KSVNPTASNMLK	0.997	43.4	5.8		1288.68	2	-0.82
BATX_05	MEWYPEAAANAER	0.997	70.8	13.6		1536.68	2	6.1
BATX_05	MEWYPEAAANAER	0.997	77.3	12.4		1536.67	2	4.6
BATX_05	MEWYPEAAANAER	0.997	69.1	11.8		1536.67	2	2
BATX_05	MEWYPEAAANAER	0.997	73.9	11.6		1536.67	2	5.4
BATX_05	MEWYPEAAANAER	0.997	81.6	10.7		1536.67	2	4.2
BATX_05	MEWYPEAAANAER	0.997	48.3	10.4		1536.68	3	5.6
BATX_05	MEWYPEAAANAER	0.997	43.8	10.2		1536.68	3	6.4
BATX_05	MEWYPEAAANAER	0.997	54.2	9.77		1536.67	2	5.1
BATX_05	MEWYPEAAANAER	0.997	36.2	8.68		1536.68	3	5.8
BATX_05	MEWYPEAAANAER	0.997	50	7.35		1536.67	3	4.3
BATX_05	QMQSECPATCFCQNK	0.997	60.8	13.6	Carbamidomethyl (+57), Carbamidomethyl (+57), Carbamidomethyl (+57)	1887.74	2	2.7
BATX_05	QMQSECPATCFCQNK	0.997	71.3	12.7	Carbamidomethyl (+57), Carbamidomethyl (+57), Carbamidomethyl (+57)	1887.74	2	2.2
BATX_05	QMQSECPATCFCQNK	0.997	58.6	12.4	Carbamidomethyl (+57), Carbamidomethyl (+57), Carbamidomethyl (+57)	1887.74	2	3.1
BATX_05	QMQSECPATCFCQNK	0.997	69.2	12	Carbamidomethyl (+57), Carbamidomethyl (+57), Carbamidomethyl (+57)	1887.75	2	6.7
BATX_05	QMQSECPATCFCQNK	0.997	59.5	9.6	Carbamidomethyl (+57), Carbamidomethyl (+57), Carbamidomethyl (+57)	1887.75	2	5.6
BATX_05	QMQSECPATCFCQNK	0.997	49.4	9.21	Carbamidomethyl (+57), Carbamidomethyl (+57), Carbamidomethyl (+57)	1887.74	2	-0.11
BATX_05	QMQSECPATCFCQNK	0.997	55.9	8.14	Oxidation (+16), Carbamidomethyl (+57), Carbamidomethyl (+57), Carbamidomethyl (+57)	1903.74	2	6
BATX_05	QMQSECPATCFCQNK	0.997	46.8	8.07	Oxidation (+16), Carbamidomethyl (+57), Carbamidomethyl (+57), Carbamidomethyl (+57)	1903.74	2	3.1
BATX_05	QMQSECPATCFCQNK	0.997	47.9	4.68	Oxidation (+16), Carbamidomethyl (+57), Carbamidomethyl (+57), Carbamidomethyl (+57)	1903.74	2	5.3
BATX_05	QMQSECPATCFCQNK	0.997	69.5	4.39	Oxidation (+16), Carbamidomethyl (+57), Carbamidomethyl (+57), Carbamidomethyl (+57)	1903.75	2	6.8
BATX_05	QMQSECPATCFCQNK	0.997	38.2	3.82	Oxidation (+16), Carbamidomethyl (+57), Carbamidomethyl (+57), Carbamidomethyl (+57)	1903.74	2	1.7
BATX_05	QMQSECPATCFCQNK	0.997	15.7	1.7	Carbamidomethyl (+57), Carbamidomethyl (+57), Carbamidomethyl (+57)	1887.74	3	2.4
BATX_05	QMQSECPATCFCQNKII	0.997	42.1	3.68	Carbamidomethyl (+57), Carbamidomethyl (+57), Carbamidomethyl (+57)	2113.91	2	2.4
BATX_05	QMQSECPATCFCQNKII	0.997	20	3.28	Carbamidomethyl (+57), Carbamidomethyl (+57), Carbamidomethyl (+57)	2113.92	2	7.9
BATX_05	QMQSECPATCFCQNKII	0.997	35.1	3.23	Carbamidomethyl (+57), Carbamidomethyl (+57), Carbamidomethyl (+57)	2113.91	2	4.1
BATX_05	SGPPCGDCPSACDDGLCTNPCTK	0.997	58.9	15	Carbamidomethyl (+57), Carbamidomethyl (+57), Carbamidomethyl (+57), Carbamidomethyl (+57), Carbamidomethyl (+57)	2524.95	2	5.4
BATX_05	SGPPCGDCPSACDDGLCTNPCTK	0.997	68.4	15	Carbamidomethyl (+57), Carbamidomethyl (+57), Carbamidomethyl (+57), Carbamidomethyl (+57), Carbamidomethyl (+57)	2524.95	2	5
BATX_05	SGPPCGDCPSACDDGLCTNPCTK	0.997	72.5	15	Carbamidomethyl (+57), Carbamidomethyl (+57), Carbamidomethyl (+57), Carbamidomethyl (+57), Carbamidomethyl (+57)	2524.95	2	5.5
BATX_05	SGPPCGDCPSACDDGLCTNPCTK	0.997	81.9	15	Carbamidomethyl (+57), Carbamidomethyl (+57), Carbamidomethyl (+57), Carbamidomethyl (+57), Carbamidomethyl (+57)	2524.96	2	9
BATX_05	SGPPCGDCPSACDDGLCTNPCTK	0.997	61.4	14.9	Carbamidomethyl (+57), Carbamidomethyl (+57), Carbamidomethyl (+57), Carbamidomethyl (+57), Carbamidomethyl (+57)	2524.95	2	3.9
BATX_05	SGPPCGDCPSACDDGLCTNPCTK	0.997	73.9	14.2	Carbamidomethyl (+57), Carbamidomethyl (+57), Carbamidomethyl (+57), Carbamidomethyl (+57), Carbamidomethyl (+57)	2524.95	2	6
BATX_05	SGPPCGDCPSACDDGLCTNPCTK	0.997	71.9	12.6	Carbamidomethyl (+57), Carbamidomethyl (+57), Carbamidomethyl (+57), Carbamidomethyl (+57), Carbamidomethyl (+57)	2524.95	3	5.9
BATX_05	SGPPCGDCPSACDDGLCTNPCTK	0.997	61	12	Carbamidomethyl (+57), Carbamidomethyl (+57), Carbamidomethyl (+57), Carbamidomethyl (+57), Carbamidomethyl (+57)	2524.96	3	6.4
BATX_05	SGPPCGDCPSACDDGLCTNPCTK	0.997	50.3	11.7	Carbamidomethyl (+57), Carbamidomethyl (+57), Carbamidomethyl (+57), Carbamidomethyl (+57), Carbamidomethyl (+57)	2524.95	3	5
BATX_05	SGPPCGDCPSACDDGLCTNPCTK	0.997	73.1	11.3	Carbamidomethyl (+57), Carbamidomethyl (+57), Carbamidomethyl (+57), Carbamidomethyl (+57), Carbamidomethyl (+57)	2524.95	3	3.5
BATX_05	SGPPCGDCPSACDDGLCTNPCTK	0.997	55.5	11.1	Carbamidomethyl (+57), Carbamidomethyl (+57), Carbamidomethyl (+57), Carbamidomethyl (+57), Carbamidomethyl (+57)	2524.95	3	6.1
BATX_05	SGPPCGDCPSACDDGLCTNPCTK	0.997	82.1	11	Carbamidomethyl (+57), Carbamidomethyl (+57), Carbamidomethyl (+57), Carbamidomethyl (+57), Carbamidomethyl (+57)	2524.95	3	4.8
BATX_05	SGPPCGDCPSACDDGLCTNPCTK	0.997	36.7	9.04	Carbamidomethyl (+57), Carbamidomethyl (+57), Carbamidomethyl (+57), Carbamidomethyl (+57), Carbamidomethyl (+57)	2524.96	2	9
BATX_05	SGPPCGDCPSACDDGLCTNPCTK	0.997	60.2	8.25	Carbamidomethyl (+57), Carbamidomethyl (+57), Carbamidomethyl (+57), Carbamidomethyl (+57), Carbamidomethyl (+57)	2524.95	3	3.8
BATX_05	SVNPTASNMLK	0.997	32.4	6.09		1160.59	2	5.8
BATX_05	SVNPTASNMLK	0.997	39.2	5.36		1160.59	2	6.5
BATX_05	SVNPTASNMLK	0.997	43.1	4.68		1160.59	2	3.2
BATX_05	SVNPTASNMLK	0.997	42.5	3.01		1160.59	2	5.3
BATX_05	SYLAGCAAAYCPSSSYK	0.997	85.5	15	Carbamidomethyl (+57), Carbamidomethyl (+57)	1854.8	2	6.4
BATX_05	SYLAGCAAAYCPSSSYK	0.997	95.3	15	Carbamidomethyl (+57), Carbamidomethyl (+57)	1854.8	2	5.7
BATX_05	SYLAGCAAAYCPSSSYK	0.997	105	15	Carbamidomethyl (+57), Carbamidomethyl (+57)	1854.8	2	6.6
BATX_05	SYLAGCAAAYCPSSSYK	0.997	46.3	13.2	Carbamidomethyl (+57), Carbamidomethyl (+57)	1854.8	3	5
BATX_05	SYLAGCAAAYCPSSSYK	0.997	86	13.2	Carbamidomethyl (+57), Carbamidomethyl (+57)	1854.8	2	5.5
BATX_05	SYLAGCAAAYCPSSSYK	0.997	41.5	11.3	Carbamidomethyl (+57), Carbamidomethyl (+57)	1854.8	3	2.7
BATX_05	SYLAGCAAAYCPSSSYK	0.997	31.5	10.1	Carbamidomethyl (+57), Carbamidomethyl (+57)	1854.8	3	3.6
BATX_05	SYLAGCAAAYCPSSSYK	0.997	66.5	9.38	Carbamidomethyl (+57), Carbamidomethyl (+57)	1854.8	2	6.2
BATX_05	SYLAGCAAAYCPSSSYK	0.997	23.4	7.19	Carbamidomethyl (+57), Carbamidomethyl (+57)	1854.8	3	3.5
BATX_05	WTEIIHAWHDEYK	0.997	73.2	12.8		1726.82	2	3.2
BATX_05	WTEIIHAWHDEYK	0.997	70.5	9.96		1726.82	2	4.6
BATX_05	WTEIIHAWHDEYK	0.997	52.7	8.85		1726.82	2	2.9
BATX_05	WTEIIHAWHDEYK	0.997	62.2	6.7		1726.81	2	-0.96
BATX_05	WTEIIHAWHDEYK	0.997	18.1	4.51		1726.82	3	3.2
BATX_05	WTEIIHAWHDEYK	0.997	31.7	2.39		1726.82	3	4
BATX_05	YFYVCQYCPAGNMR	0.997	75	15	Carbamidomethyl (+57), Carbamidomethyl (+57), Oxidation (+16)	1843.76	2	4.6
BATX_05	YFYVCQYCPAGNMR	0.997	64.6	14.6	Carbamidomethyl (+57), Carbamidomethyl (+57), Oxidation (+16)	1843.76	2	6.6
BATX_05	YFYVCQYCPAGNMR	0.997	64.7	14.6	Carbamidomethyl (+57), Carbamidomethyl (+57)	1827.76	2	3.5
BATX_05	YFYVCQYCPAGNMR	0.997	52.2	13.4	Carbamidomethyl (+57), Carbamidomethyl (+57)	1827.76	2	6.5
BATX_05	YFYVCQYCPAGNMR	0.997	77.6	12.3	Carbamidomethyl (+57), Carbamidomethyl (+57)	1827.76	2	2
BATX_05	YFYVCQYCPAGNMR	0.997	54.3	11.6	Carbamidomethyl (+57), Carbamidomethyl (+57), Oxidation (+16)	1843.76	2	5.5
BATX_05	YFYVCQYCPAGNMR	0.997	57.6	11.1	Carbamidomethyl (+57), Carbamidomethyl (+57)	1827.76	2	2.6
BATX_05	YFYVCQYCPAGNMR	0.997	50.2	10.6	Carbamidomethyl (+57), Carbamidomethyl (+57)	1827.76	2	5.5
BATX_05	YFYVCQYCPAGNMR	0.997	52.6	9.4	Carbamidomethyl (+57), Carbamidomethyl (+57)	1827.76	2	5.4
BATX_05	YFYVCQYCPAGNMR	0.997	63.8	9.19	Carbamidomethyl (+57), Carbamidomethyl (+57), Oxidation (+16)	1843.75	2	3.6
BATX_05	YFYVCQYCPAGNMR	0.997	21.1	7.37	Carbamidomethyl (+57), Carbamidomethyl (+57), Oxidation (+16)	1843.75	3	0.72
BATX_05	YFYVCQYCPAGNMR	0.997	44.2	7.06	Carbamidomethyl (+57), Carbamidomethyl (+57), Oxidation (+16)	1843.76	2	7.7
BATX_05	YFYVCQYCPAGNMR	0.997	19.3	4.89	Carbamidomethyl (+57), Carbamidomethyl (+57), Oxidation (+16)	1843.76	2	6.2
BATX_05	YFYVCQYCPAGNMR	0.997	10.2	3.03	Carbamidomethyl (+57), Carbamidomethyl (+57), Oxidation (+16)	1843.75	3	3.3
BATX_05	YGTGAEPPTAVIGHYTQIVWYK	0.997	45.9	10		2450.25	2	7.6
BATX_05	YGTGAEPPTAVIGHYTQIVWYK	0.997	49.6	6.34		2450.24	3	6.9
BATX_05	YGTGAEPPTAVIGHYTQIVWYK	0.997	32.9	5.82		2450.24	3	6.3
BATX_05	YGTGAEPPTAVIGHYTQIVWYK	0.997	41	5.64		2450.24	3	6.8
BATX_05	YGTGAEPPTAVIGHYTQIVWYK	0.997	36.6	4.49		2450.24	3	6.9
BATX_05	YGTGAEPPTAVIGHYTQIVWYK	0.997	34.2	3.47		2450.25	3	8.6
BATX_05	YGTGAEPPTAVIGHYTQIVWYK	0.997	29.3	3.33		2450.25	3	8.5
BATX_05	YGTGAEPPTAVIGHYTQIVWYK	0.997	29.3	3.28		2450.25	3	8.2
BATX_05	YGTGAEPPTAVIGHYTQIVWYK	0.997	33.6	3.24		2450.24	3	7
BATX_05	YGTGAEPPTAVIGHYTQIVWYK	0.997	20.3	2.19		2450.24	3	6.3
BATX_08	CGENIYMSPIPLK	0.997	66.6	7.36	Carbamidomethyl (+57)	1520.75	2	7
BATX_08	CGENIYMSPIPLK	0.997	68.5	6.28	Carbamidomethyl (+57)	1520.75	2	8.3
BATX_08	CGENIYMSPIPLK	0.997	56.7	6.02	Carbamidomethyl (+57)	1520.74	2	4.8
BATX_08	CGENIYMSPIPLK	0.997	63	5.48	Carbamidomethyl (+57)	1520.75	2	6.8
BATX_08	CGENIYMSPIPLK	0.997	28.2	2.85	Carbamidomethyl (+57), Oxidation (+16)	1536.74	2	5.4
BATX_08	KPEIQNEIVDLHNSLR	0.997	41.3	5.92		1904.02	4	4.9
BATX_08	KPEIQNEIVDLHNSLR	0.997	24.2	3.4		1904.02	3	5.5
BATX_08	KPEIQNEIVDLHNSLR	0.997	42.2	3.04		1904.02	4	4.4
BATX_08	KPEIQNEIVDLHNSLR	0.997	19.3	3.01		1904.02	3	4.4
BATX_08	KPEIQNEIVDLHNSLR	0.997	42.3	1.14		1904.02	4	2.1
BATX_08	KPEIQNEIVDLHNSLRK	0.997	40.6	3.24		2032.12	4	4.9
BATX_08	KPEIQNEIVDLHNSLRK	0.997	45.3	2.55		2032.11	4	3.1
BATX_08	KPEIQNEIVDLHNSLRK	0.997	44.5	2.35		2032.12	4	4.6
BATX_08	KPEIQNEIVDLHNSLRK	0.997	58	2.34		2032.11	4	3.9
BATX_08	KPEIQNEIVDLHNSLRK	0.997	50.3	1.85		2032.12	4	4.7
BATX_08	KSVNPTASNMLK	0.997	45	4.28		1288.68	2	3.1
BATX_08	KSVNPTASNMLK	0.997	39.3	4.23		1288.69	2	5.7
BATX_08	KSVNPTASNMLK	0.997	39.8	2.52		1288.69	2	4
BATX_08	MEWYPEAAANAER	0.997	53.7	12.8		1536.67	2	3.8
BATX_08	MEWYPEAAANAER	0.997	61.7	12.1		1536.67	2	3.5
BATX_08	MEWYPEAAANAER	0.997	43.8	11.9		1536.68	3	6.2
BATX_08	MEWYPEAAANAER	0.997	47	9.15		1536.67	2	3.1
BATX_08	MEWYPEAAANAER	0.997	44.5	8.42		1536.67	2	2.2
BATX_08	MEWYPEAAANAER	0.997	32.8	5.34		1536.68	3	5.9
BATX_08	MEWYPEAAANAER	0.997	18.9	2.33	Oxidation (+16)	1552.66	2	2.1
BATX_08	MEWYPEAAANAER	0.997	23.7	2.06	Oxidation (+16)	1552.66	2	0.87
BATX_08	SGPPCGDCPSACDDGLCTNPCTK	0.997	58	15	Carbamidomethyl (+57), Carbamidomethyl (+57), Carbamidomethyl (+57), Carbamidomethyl (+57), Carbamidomethyl (+57)	2524.95	2	6.1
BATX_08	SGPPCGDCPSACDDGLCTNPCTK	0.997	59.5	15	Carbamidomethyl (+57), Carbamidomethyl (+57), Carbamidomethyl (+57), Carbamidomethyl (+57), Carbamidomethyl (+57)	2524.95	2	4.5
BATX_08	SGPPCGDCPSACDDGLCTNPCTK	0.997	66.7	15	Carbamidomethyl (+57), Carbamidomethyl (+57), Carbamidomethyl (+57), Carbamidomethyl (+57), Carbamidomethyl (+57)	2524.95	2	3.2
BATX_08	SGPPCGDCPSACDDGLCTNPCTK	0.997	71.9	15	Carbamidomethyl (+57), Carbamidomethyl (+57), Carbamidomethyl (+57), Carbamidomethyl (+57), Carbamidomethyl (+57)	2524.95	2	6.2
BATX_08	SGPPCGDCPSACDDGLCTNPCTK	0.997	81.1	15	Carbamidomethyl (+57), Carbamidomethyl (+57), Carbamidomethyl (+57), Carbamidomethyl (+57), Carbamidomethyl (+57)	2524.96	2	6.7
BATX_08	SGPPCGDCPSACDDGLCTNPCTK	0.997	74.8	12.4	Carbamidomethyl (+57), Carbamidomethyl (+57), Carbamidomethyl (+57), Carbamidomethyl (+57), Carbamidomethyl (+57)	2524.95	3	4.9
BATX_08	SGPPCGDCPSACDDGLCTNPCTK	0.997	62.3	12.3	Carbamidomethyl (+57), Carbamidomethyl (+57), Carbamidomethyl (+57), Carbamidomethyl (+57), Carbamidomethyl (+57)	2524.95	3	3.9
BATX_08	SGPPCGDCPSACDDGLCTNPCTK	0.997	55.1	9.7	Carbamidomethyl (+57), Carbamidomethyl (+57), Carbamidomethyl (+57), Carbamidomethyl (+57), Carbamidomethyl (+57)	2524.95	3	4.1
BATX_08	SGPPCGDCPSACDDGLCTNPCTK	0.997	53.7	6.8	Carbamidomethyl (+57), Carbamidomethyl (+57), Carbamidomethyl (+57), Carbamidomethyl (+57), Carbamidomethyl (+57)	2524.95	3	5.2
BATX_08	SGPPCGDCPSACDDGLCTNPCTK	0.997	18.6	5.82	Carbamidomethyl (+57), Carbamidomethyl (+57), Carbamidomethyl (+57), Carbamidomethyl (+57), Carbamidomethyl (+57)	2524.95	2	5.7
BATX_08	SGPPCGDCPSACDDGLCTNPCTK	0.997	21.8	3.21	Carbamidomethyl (+57), Carbamidomethyl (+57), Carbamidomethyl (+57), Carbamidomethyl (+57), Carbamidomethyl (+57)	2524.96	3	7.8
BATX_08	SGPPCGDCPSACDDGLCTNPCTK	0.997	46.8	3.02	Carbamidomethyl (+57), Carbamidomethyl (+57), Carbamidomethyl (+57), Carbamidomethyl (+57), Carbamidomethyl (+57)	2524.95	3	4.5
BATX_08	SVNPTASNMLK	0.997	42.8	1.7		1160.59	2	5.4
BATX_08	SYLAGCAAAYCPSSSYK	0.997	80.7	14.2	Carbamidomethyl (+57), Carbamidomethyl (+57)	1854.8	2	4.7
BATX_08	SYLAGCAAAYCPSSSYK	0.997	88.6	14.2	Carbamidomethyl (+57), Carbamidomethyl (+57)	1854.8	2	5.5
BATX_08	SYLAGCAAAYCPSSSYK	0.997	92.1	13.9	Carbamidomethyl (+57), Carbamidomethyl (+57)	1854.8	2	5.8
BATX_08	SYLAGCAAAYCPSSSYK	0.997	80.3	13.2	Carbamidomethyl (+57), Carbamidomethyl (+57)	1854.8	2	2.2
BATX_08	SYLAGCAAAYCPSSSYK	0.997	46	9.59	Carbamidomethyl (+57), Carbamidomethyl (+57)	1854.8	3	4.5
BATX_08	SYLAGCAAAYCPSSSYK	0.997	66.7	9.22	Carbamidomethyl (+57), Carbamidomethyl (+57)	1854.8	2	5.5
BATX_08	SYLAGCAAAYCPSSSYK	0.997	64.3	8.47	Carbamidomethyl (+57), Carbamidomethyl (+57)	1854.8	2	4.5
BATX_08	SYLAGCAAAYCPSSSYK	0.997	30.8	4.13	Carbamidomethyl (+57), Carbamidomethyl (+57)	1854.8	3	5.9
BATX_08	WTEIIHAWHDEYK	0.997	35.9	4.92		1726.82	2	5.7
BATX_08	WTEIIHAWHDEYK	0.997	19.1	3.03		1726.82	3	3.6
BATX_08	WTEIIHAWHDEYK	0.997	19.7	2.41		1726.81	3	0.98
BATX_08	WTEIIHAWHDEYK	0.997	33.1	2.1		1726.81	3	1.2
BATX_08	YFYVCQYCPAGNMR	0.997	79.9	15	Carbamidomethyl (+57), Carbamidomethyl (+57)	1827.76	2	3.2
BATX_08	YFYVCQYCPAGNMR	0.997	63.8	13.4	Carbamidomethyl (+57), Carbamidomethyl (+57)	1827.76	2	2.9
BATX_08	YFYVCQYCPAGNMR	0.997	60.5	12.5	Carbamidomethyl (+57), Carbamidomethyl (+57)	1827.75	2	0.96
BATX_08	YFYVCQYCPAGNMR	0.997	50.6	12.2	Carbamidomethyl (+57), Carbamidomethyl (+57), Oxidation (+16)	1843.76	2	7.3
BATX_08	YFYVCQYCPAGNMR	0.997	71.8	11.8	Carbamidomethyl (+57), Carbamidomethyl (+57), Oxidation (+16)	1843.76	2	6.3
BATX_08	YFYVCQYCPAGNMR	0.997	52.6	10.9	Carbamidomethyl (+57), Carbamidomethyl (+57), Oxidation (+16)	1843.76	2	6.4
BATX_08	YFYVCQYCPAGNMR	0.997	69.4	9.89	Carbamidomethyl (+57), Carbamidomethyl (+57), Oxidation (+16)	1843.76	2	5
BATX_08	YFYVCQYCPAGNMR	0.997	29	7.44	Carbamidomethyl (+57), Carbamidomethyl (+57)	1827.75	2	0.96
BATX_08	YFYVCQYCPAGNMR	0.997	5.57	3.04	Carbamidomethyl (+57), Carbamidomethyl (+57), Oxidation (+16)	1843.76	3	4.8
BATX_08	YFYVCQYCPAGNMR	0.995	7.73	2.59	Carbamidomethyl (+57), Carbamidomethyl (+57), Oxidation (+16)	1843.75	3	3.5
BATX_08	YGTGAEPPTAVIGHYTQIVWYK	0.997	50	5.24		2450.25	3	8.1
BATX_08	YGTGAEPPTAVIGHYTQIVWYK	0.997	34.2	4.7		2450.24	3	7
BATX_08	YGTGAEPPTAVIGHYTQIVWYK	0.997	57.6	4.34		2450.23	2	3.1
BATX_08	YGTGAEPPTAVIGHYTQIVWYK	0.997	36.4	4.21		2450.25	3	7.2
BATX_08	YGTGAEPPTAVIGHYTQIVWYK	0.997	49.3	4.15		2450.23	2	2.7
BATX_08	YGTGAEPPTAVIGHYTQIVWYK	0.997	27.7	4		2450.25	3	8.1
BATX_08	YGTGAEPPTAVIGHYTQIVWYK	0.997	6.95	3.92		2450.25	3	9
BATX_08	YGTGAEPPTAVIGHYTQIVWYK	0.997	45.4	3.77		2450.25	3	8.3
BATX_08	YGTGAEPPTAVIGHYTQIVWYK	0.997	15.4	3.74		2450.24	3	6.5
BATX_08	YGTGAEPPTAVIGHYTQIVWYK	0.997	27.8	3.55		2450.24	3	7.1
BATX_08	YGTGAEPPTAVIGHYTQIVWYK	0.997	47	3.44		2450.25	3	8.4
BATX_08	YGTGAEPPTAVIGHYTQIVWYK	0.997	16.8	3.08		2450.24	3	6.9
BATX_09	CGENIYMSPIPLK	0.997	47.9	8.92	Carbamidomethyl (+57), Oxidation (+16)	1536.74	2	5.5
BATX_09	CGENIYMSPIPLK	0.997	37.7	6.4	Carbamidomethyl (+57), Oxidation (+16)	1536.75	2	9.7
BATX_09	CGENIYMSPIPLK	0.997	81.4	6.19	Carbamidomethyl (+57)	1520.75	2	7.8
BATX_09	CGENIYMSPIPLK	0.997	31.7	6.07	Carbamidomethyl (+57), Oxidation (+16)	1536.74	2	8
BATX_09	CGENIYMSPIPLK	0.997	53.3	6.04	Carbamidomethyl (+57)	1520.75	2	7.9
BATX_09	CGENIYMSPIPLK	0.997	44.5	6.02	Carbamidomethyl (+57), Oxidation (+16)	1536.74	2	5.4
BATX_09	CGENIYMSPIPLK	0.997	36.2	5.96	Carbamidomethyl (+57), Oxidation (+16)	1536.74	2	5.5
BATX_09	CGENIYMSPIPLK	0.997	43.2	5.72	Carbamidomethyl (+57), Oxidation (+16)	1536.74	2	6.4
BATX_09	CGENIYMSPIPLK	0.997	55.5	5.7	Carbamidomethyl (+57)	1520.75	2	7.7
BATX_09	CGENIYMSPIPLK	0.997	46.4	5	Carbamidomethyl (+57), Oxidation (+16)	1536.74	2	5.7
BATX_09	CGENIYMSPIPLK	0.997	31.1	4.12	Carbamidomethyl (+57)	1520.75	2	5.5
BATX_09	CIERHSLPNSR	0.997	19.1	5.89	Carbamidomethyl (+57)	1367.68	3	5.7
BATX_09	CIERHSLPNSR	0.997	19.6	5.7	Carbamidomethyl (+57)	1367.68	3	4.8
BATX_09	KPEIQNEIVDLHNSLR	0.997	62.6	13		1904.03	3	7
BATX_09	KPEIQNEIVDLHNSLR	0.997	49.8	10.2		1904.02	3	6.9
BATX_09	KPEIQNEIVDLHNSLR	0.997	38.7	3.43		1904.02	4	6.6
BATX_09	KPEIQNEIVDLHNSLR	0.997	45.7	2.72		1904.02	4	5.1
BATX_09	KPEIQNEIVDLHNSLR	0.997	47.5	1.52		1904.02	4	4.9
BATX_09	KPEIQNEIVDLHNSLRK	0.997	40.7	6.21		2032.11	3	3.7
BATX_09	KPEIQNEIVDLHNSLRK	0.997	30.3	5.19		2032.11	4	3
BATX_09	KPEIQNEIVDLHNSLRK	0.997	39.4	4.51		2032.11	4	1.9
BATX_09	KPEIQNEIVDLHNSLRK	0.997	22.9	4.14		2032.11	3	2.1
BATX_09	KPEIQNEIVDLHNSLRK	0.997	43	3.47		2032.11	4	3.2
BATX_09	KPEIQNEIVDLHNSLRK	0.997	53.1	2.39		2032.11	4	-0.12
BATX_09	KSVNPTASNMLK	0.997	60.3	9.92		1288.69	2	3.2
BATX_09	KSVNPTASNMLK	0.997	58.5	9.09		1288.68	2	2.6
BATX_09	KSVNPTASNMLK	0.997	48.2	8.46		1288.68	2	2.2
BATX_09	KSVNPTASNMLK	0.997	56.2	7.72		1288.68	2	2.5
BATX_09	KSVNPTASNMLK	0.997	47.2	5.52		1288.68	2	2.7
BATX_09	KSVNPTASNMLK	0.997	30.9	3.77		1288.68	2	-0.26
BATX_09	MEWYPEAAANAER	0.997	55.9	11.1		1536.68	2	6.4
BATX_09	MEWYPEAAANAER	0.997	70.7	11		1536.67	2	4.7
BATX_09	MEWYPEAAANAER	0.997	69.1	10.8		1536.68	2	7.1
BATX_09	MEWYPEAAANAER	0.997	64.8	10.3		1536.68	2	6.3
BATX_09	MEWYPEAAANAER	0.997	65.5	10		1536.68	2	7.2
BATX_09	MEWYPEAAANAER	0.997	46.4	9.35		1536.68	3	6.2
BATX_09	MEWYPEAAANAER	0.997	56.6	8.96		1536.68	2	6.1
BATX_09	MEWYPEAAANAER	0.997	42.5	8.77		1536.68	2	6.5
BATX_09	MEWYPEAAANAER	0.997	46	7.49		1536.68	3	7.4
BATX_09	MEWYPEAAANAER	0.997	32.7	5.66	Oxidation (+16)	1552.66	2	-1.7
BATX_09	MEWYPEAAANAER	0.997	18.3	4.41	Oxidation (+16)	1552.66	2	-2
BATX_09	MEWYPEAAANAER	0.997	43.8	3.8	Oxidation (+16)	1552.67	2	4.6
BATX_09	MEWYPEAAANAER	0.997	20.9	3.66	Oxidation (+16)	1552.66	2	0.32
BATX_09	MEWYPEAAANAER	0.997	25.4	3.49	Oxidation (+16)	1552.66	2	0.48
BATX_09	MEWYPEAAANAER	0.995	20.2	3.24	Oxidation (+16)	1552.66	2	-4.2
BATX_09	MEWYPEAAANAER	0.997	38.7	3.03	Oxidation (+16)	1552.66	2	0.48
BATX_09	QMQSECPATCFCQNK	0.997	63.7	13.5	Carbamidomethyl (+57), Carbamidomethyl (+57), Carbamidomethyl (+57)	1887.75	2	4.4
BATX_09	QMQSECPATCFCQNK	0.997	59.3	12.9	Carbamidomethyl (+57), Carbamidomethyl (+57), Carbamidomethyl (+57)	1887.75	2	7.6
BATX_09	QMQSECPATCFCQNK	0.997	59.7	12.3	Carbamidomethyl (+57), Carbamidomethyl (+57), Carbamidomethyl (+57)	1887.74	2	3.4
BATX_09	QMQSECPATCFCQNK	0.997	59.7	12.3	Carbamidomethyl (+57), Carbamidomethyl (+57), Carbamidomethyl (+57)	1887.74	2	4
BATX_09	QMQSECPATCFCQNK	0.997	56.2	11	Carbamidomethyl (+57), Carbamidomethyl (+57), Carbamidomethyl (+57)	1887.75	2	6.3
BATX_09	QMQSECPATCFCQNK	0.997	70.7	10.4	Carbamidomethyl (+57), Carbamidomethyl (+57), Carbamidomethyl (+57)	1887.75	2	5.5
BATX_09	QMQSECPATCFCQNK	0.997	60.3	9.68	Oxidation (+16), Carbamidomethyl (+57), Carbamidomethyl (+57), Carbamidomethyl (+57)	1903.74	2	3.8
BATX_09	QMQSECPATCFCQNK	0.997	54	6.4	Oxidation (+16), Carbamidomethyl (+57), Carbamidomethyl (+57), Carbamidomethyl (+57)	1903.74	2	5.4
BATX_09	QMQSECPATCFCQNK	0.997	40.2	5.96	Oxidation (+16), Carbamidomethyl (+57), Carbamidomethyl (+57), Carbamidomethyl (+57)	1903.74	2	4.4
BATX_09	QMQSECPATCFCQNK	0.997	37.8	5.02	Oxidation (+16), Carbamidomethyl (+57), Carbamidomethyl (+57), Carbamidomethyl (+57)	1903.74	2	1.9
BATX_09	QMQSECPATCFCQNK	0.997	51.4	4.89	Oxidation (+16), Carbamidomethyl (+57), Carbamidomethyl (+57), Carbamidomethyl (+57)	1903.75	2	9.5
BATX_09	QMQSECPATCFCQNK	0.997	52.1	4.27	Oxidation (+16), Carbamidomethyl (+57), Carbamidomethyl (+57), Carbamidomethyl (+57)	1903.75	2	8.3
BATX_09	QMQSECPATCFCQNK	0.997	27.5	4.06	Oxidation (+16), Carbamidomethyl (+57), Carbamidomethyl (+57), Carbamidomethyl (+57)	1903.74	2	4.5
BATX_09	QMQSECPATCFCQNK	0.997	18.7	2.74	Carbamidomethyl (+57), Carbamidomethyl (+57), Carbamidomethyl (+57)	1887.75	3	4.2
BATX_09	QMQSECPATCFCQNK	0.996	3.43	2.11	Oxidation (+16), Carbamidomethyl (+57), Carbamidomethyl (+57), Carbamidomethyl (+57)	1903.73	3	-0.75
BATX_09	QMQSECPATCFCQNKII	0.997	50.2	4.85	Carbamidomethyl (+57), Carbamidomethyl (+57), Carbamidomethyl (+57)	2113.92	2	5.1
BATX_09	QMQSECPATCFCQNKII	0.997	38.3	3.77	Carbamidomethyl (+57), Carbamidomethyl (+57), Carbamidomethyl (+57)	2113.92	2	5.4
BATX_09	SGPPCGDCPSACDDGLCTNPCTK	0.997	68.5	15	Carbamidomethyl (+57), Carbamidomethyl (+57), Carbamidomethyl (+57), Carbamidomethyl (+57), Carbamidomethyl (+57)	2524.95	2	5.9
BATX_09	SGPPCGDCPSACDDGLCTNPCTK	0.997	74.2	15	Carbamidomethyl (+57), Carbamidomethyl (+57), Carbamidomethyl (+57), Carbamidomethyl (+57), Carbamidomethyl (+57)	2524.96	2	6.7
BATX_09	SGPPCGDCPSACDDGLCTNPCTK	0.997	80	15	Carbamidomethyl (+57), Carbamidomethyl (+57), Carbamidomethyl (+57), Carbamidomethyl (+57), Carbamidomethyl (+57)	2524.95	2	5.7
BATX_09	SGPPCGDCPSACDDGLCTNPCTK	0.997	62.6	14.3	Carbamidomethyl (+57), Carbamidomethyl (+57), Carbamidomethyl (+57), Carbamidomethyl (+57), Carbamidomethyl (+57)	2524.95	2	5.9
BATX_09	SGPPCGDCPSACDDGLCTNPCTK	0.997	62.9	14	Carbamidomethyl (+57), Carbamidomethyl (+57), Carbamidomethyl (+57), Carbamidomethyl (+57), Carbamidomethyl (+57)	2524.95	2	6.1
BATX_09	SGPPCGDCPSACDDGLCTNPCTK	0.997	75.3	14	Carbamidomethyl (+57), Carbamidomethyl (+57), Carbamidomethyl (+57), Carbamidomethyl (+57), Carbamidomethyl (+57)	2524.96	2	6.7
BATX_09	SGPPCGDCPSACDDGLCTNPCTK	0.997	71.4	13.6	Carbamidomethyl (+57), Carbamidomethyl (+57), Carbamidomethyl (+57), Carbamidomethyl (+57), Carbamidomethyl (+57)	2524.95	3	4.6
BATX_09	SGPPCGDCPSACDDGLCTNPCTK	0.997	53.2	12.8	Carbamidomethyl (+57), Carbamidomethyl (+57), Carbamidomethyl (+57), Carbamidomethyl (+57), Carbamidomethyl (+57)	2524.95	3	6.2
BATX_09	SGPPCGDCPSACDDGLCTNPCTK	0.997	56.3	12.8	Carbamidomethyl (+57), Carbamidomethyl (+57), Carbamidomethyl (+57), Carbamidomethyl (+57), Carbamidomethyl (+57)	2524.96	3	6.5
BATX_09	SGPPCGDCPSACDDGLCTNPCTK	0.997	55.3	12.7	Carbamidomethyl (+57), Carbamidomethyl (+57), Carbamidomethyl (+57), Carbamidomethyl (+57), Carbamidomethyl (+57)	2524.95	3	6
BATX_09	SGPPCGDCPSACDDGLCTNPCTK	0.997	61.6	12.6	Carbamidomethyl (+57), Carbamidomethyl (+57), Carbamidomethyl (+57), Carbamidomethyl (+57), Carbamidomethyl (+57)	2524.95	3	5.8
BATX_09	SGPPCGDCPSACDDGLCTNPCTK	0.997	62.3	12	Carbamidomethyl (+57), Carbamidomethyl (+57), Carbamidomethyl (+57), Carbamidomethyl (+57), Carbamidomethyl (+57)	2524.96	3	7.7
BATX_09	SGPPCGDCPSACDDGLCTNPCTK	0.997	64.1	11.4	Carbamidomethyl (+57), Carbamidomethyl (+57), Carbamidomethyl (+57), Carbamidomethyl (+57), Carbamidomethyl (+57)	2524.95	2	6.2
BATX_09	SGPPCGDCPSACDDGLCTNPCTK	0.997	45.5	10.6	Carbamidomethyl (+57), Carbamidomethyl (+57), Carbamidomethyl (+57), Carbamidomethyl (+57), Carbamidomethyl (+57)	2524.94	3	2.2
BATX_09	SGPPCGDCPSACDDGLCTNPCTK	0.997	58.2	10.1	Carbamidomethyl (+57), Carbamidomethyl (+57), Carbamidomethyl (+57), Carbamidomethyl (+57), Carbamidomethyl (+57)	2524.95	3	6
BATX_09	SGPPCGDCPSACDDGLCTNPCTK	0.997	28.7	4.89	Carbamidomethyl (+57), Carbamidomethyl (+57), Carbamidomethyl (+57), Carbamidomethyl (+57), Carbamidomethyl (+57)	2524.95	2	6.3
BATX_09	SGPPCGDCPSACDDGLCTNPCTK	0.997	14.2	4.04	Carbamidomethyl (+57), Carbamidomethyl (+57), Carbamidomethyl (+57), Carbamidomethyl (+57), Carbamidomethyl (+57)	2524.95	2	5.5
BATX_09	SVNPTASNMLK	0.997	19.9	5.18		1160.59	2	3
BATX_09	SVNPTASNMLK	0.997	36.7	3.82		1160.59	2	6.6
BATX_09	SVNPTASNMLK	0.997	15.4	2.74		1160.59	2	1.5
BATX_09	SVNPTASNMLKMEWYPEAAANAER	0.997	41.5	9.24		2679.27	3	9.5
BATX_09	SVNPTASNMLKMEWYPEAAANAER	0.997	36.5	5.92		2679.27	3	8.9
BATX_09	SYLAGCAAAYCPSSSYK	0.997	83.1	15	Carbamidomethyl (+57), Carbamidomethyl (+57)	1854.81	2	8.2
BATX_09	SYLAGCAAAYCPSSSYK	0.997	84.8	15	Carbamidomethyl (+57), Carbamidomethyl (+57)	1854.8	2	6.6
BATX_09	SYLAGCAAAYCPSSSYK	0.997	87.4	15	Carbamidomethyl (+57), Carbamidomethyl (+57)	1854.8	2	6.7
BATX_09	SYLAGCAAAYCPSSSYK	0.997	81.9	13.4	Carbamidomethyl (+57), Carbamidomethyl (+57)	1854.8	2	6.8
BATX_09	SYLAGCAAAYCPSSSYK	0.997	99.6	13.1	Carbamidomethyl (+57), Carbamidomethyl (+57)	1854.8	2	6.6
BATX_09	SYLAGCAAAYCPSSSYK	0.997	43.4	13	Carbamidomethyl (+57), Carbamidomethyl (+57)	1854.8	3	5
BATX_09	SYLAGCAAAYCPSSSYK	0.997	43.3	11.4	Carbamidomethyl (+57), Carbamidomethyl (+57)	1854.8	3	4.4
BATX_09	SYLAGCAAAYCPSSSYK	0.997	67	9.17	Carbamidomethyl (+57), Carbamidomethyl (+57)	1854.8	2	6.8
BATX_09	SYLAGCAAAYCPSSSYK	0.997	29.9	9	Carbamidomethyl (+57), Carbamidomethyl (+57)	1854.8	3	4.6
BATX_09	SYLAGCAAAYCPSSSYK	0.997	17.4	4.19	Carbamidomethyl (+57), Carbamidomethyl (+57)	1854.79	3	-2.4
BATX_09	SYLAGCAAAYCPSSSYK	0.997	18.1	3.23	Carbamidomethyl (+57), Carbamidomethyl (+57)	1854.8	2	3
BATX_09	WTEIIHAWHDEYK	0.997	54.8	10.1		1726.82	2	7.1
BATX_09	WTEIIHAWHDEYK	0.997	57.7	9.48		1726.82	2	6.8
BATX_09	WTEIIHAWHDEYK	0.997	52.2	7.54		1726.82	2	7.2
BATX_09	WTEIIHAWHDEYK	0.997	22	3.44		1726.82	3	5.9
BATX_09	WTEIIHAWHDEYK	0.997	17.4	3.14		1726.82	2	7.2
BATX_09	WTEIIHAWHDEYKNFK	0.997	25.1	3.4		2116.03	3	8
BATX_09	WTEIIHAWHDEYKNFK	0.997	28.8	2.96		2116.03	3	7.9
BATX_09	YFYVCQYCPAGNMR	0.997	67.4	15	Carbamidomethyl (+57), Carbamidomethyl (+57), Oxidation (+16)	1843.76	2	6.1
BATX_09	YFYVCQYCPAGNMR	0.997	85.7	15	Carbamidomethyl (+57), Carbamidomethyl (+57)	1827.76	2	3.8
BATX_09	YFYVCQYCPAGNMR	0.997	57.7	14.1	Carbamidomethyl (+57), Carbamidomethyl (+57)	1827.76	2	2.4
BATX_09	YFYVCQYCPAGNMR	0.997	72.4	11.1	Carbamidomethyl (+57), Carbamidomethyl (+57), Oxidation (+16)	1843.76	2	5.3
BATX_09	YFYVCQYCPAGNMR	0.997	59.9	8.59	Carbamidomethyl (+57), Carbamidomethyl (+57), Oxidation (+16)	1843.76	2	7.5
BATX_09	YFYVCQYCPAGNMR	0.997	47.8	8.43	Carbamidomethyl (+57), Carbamidomethyl (+57), Oxidation (+16)	1843.76	2	5
BATX_09	YFYVCQYCPAGNMR	0.997	58.7	8.14	Carbamidomethyl (+57), Carbamidomethyl (+57), Oxidation (+16)	1843.75	2	1.5
BATX_09	YFYVCQYCPAGNMR	0.997	63	8	Carbamidomethyl (+57), Carbamidomethyl (+57), Oxidation (+16)	1843.75	2	2.3
BATX_09	YFYVCQYCPAGNMR	0.997	16.2	7.89	Carbamidomethyl (+57), Carbamidomethyl (+57)	1827.76	3	5.2
BATX_09	YFYVCQYCPAGNMR	0.997	17.1	5.77	Carbamidomethyl (+57), Carbamidomethyl (+57)	1827.76	3	2.3
BATX_09	YFYVCQYCPAGNMR	0.997	34.5	3.92	Carbamidomethyl (+57), Carbamidomethyl (+57), Oxidation (+16)	1843.75	2	3.3
BATX_09	YFYVCQYCPAGNMR	0.997	19.6	3.8	Carbamidomethyl (+57), Carbamidomethyl (+57), Oxidation (+16)	1843.76	2	7.3
BATX_09	YFYVCQYCPAGNMR	0.997	19.9	3.68	Carbamidomethyl (+57), Carbamidomethyl (+57), Oxidation (+16)	1843.76	3	4.6
BATX_09	YFYVCQYCPAGNMR	0.997	14.2	3.57	Carbamidomethyl (+57), Carbamidomethyl (+57), Oxidation (+16)	1843.76	3	4.9
BATX_09	YFYVCQYCPAGNMR	0.996	57	0	Carbamidomethyl (+57), Carbamidomethyl (+57), Oxidation (+16)	1843.73	2	-9.9
BATX_09	YGTGAEPPTAVIGHYTQIVWYK	0.997	29.5	7.82		2450.25	3	8.6
BATX_09	YGTGAEPPTAVIGHYTQIVWYK	0.997	49.2	7.77		2450.24	2	7.1
BATX_09	YGTGAEPPTAVIGHYTQIVWYK	0.997	49.5	7.48		2450.24	2	6.8
BATX_09	YGTGAEPPTAVIGHYTQIVWYK	0.997	36.8	6.8		2450.24	3	5.7
BATX_09	YGTGAEPPTAVIGHYTQIVWYK	0.997	60.4	6.8		2450.24	2	3.7
BATX_09	YGTGAEPPTAVIGHYTQIVWYK	0.997	29.5	5.55		2450.25	3	9.2
BATX_09	YGTGAEPPTAVIGHYTQIVWYK	0.997	33.6	4.68		2450.25	3	8.1
BATX_09	YGTGAEPPTAVIGHYTQIVWYK	0.997	14.8	4.35		2450.24	3	6.8
BATX_09	YGTGAEPPTAVIGHYTQIVWYK	0.997	45.1	4.11		2450.25	3	9.8
BATX_09	YGTGAEPPTAVIGHYTQIVWYK	0.997	38.7	4.11		2450.25	3	9.4
BATX_09	YGTGAEPPTAVIGHYTQIVWYK	0.997	21	3.72		2450.25	3	7.8
BATX_09	YGTGAEPPTAVIGHYTQIVWYK	0.997	20.4	2.14		2450.25	3	7.2
BATX_10	CGENIYMSPIPLK	0.997	79.6	8.05	Carbamidomethyl (+57)	1520.75	2	5.5
BATX_10	CGENIYMSPIPLK	0.997	64.8	6.96	Carbamidomethyl (+57)	1520.75	2	5.8
BATX_10	CGENIYMSPIPLK	0.997	50.8	5.72	Carbamidomethyl (+57)	1520.75	2	6.1
BATX_10	CGENIYMSPIPLK	0.997	44.2	5.44	Carbamidomethyl (+57), Oxidation (+16)	1536.75	2	9.1
BATX_10	CGENIYMSPIPLK	0.997	36.4	4.57	Carbamidomethyl (+57), Oxidation (+16)	1536.74	2	8.4
BATX_10	CGENIYMSPIPLK	0.997	22.4	3.55	Carbamidomethyl (+57), Oxidation (+16)	1536.74	2	7.7
BATX_10	CGENIYMSPIPLK	0.997	21.3	2.96	Carbamidomethyl (+57), Oxidation (+16)	1536.74	2	4.8
BATX_10	CGENIYMSPIPLK	0.997	37.9	2.57	Carbamidomethyl (+57), Oxidation (+16)	1536.75	2	9.6
BATX_10	KPEIQNEIVDLHNSLR	0.997	47	12.4		1904.03	3	7.1
BATX_10	KPEIQNEIVDLHNSLR	0.997	45.5	11.5		1904.02	3	6.9
BATX_10	KPEIQNEIVDLHNSLR	0.997	48	8.49		1904.03	3	7.7
BATX_10	KPEIQNEIVDLHNSLR	0.997	58.4	6.96		1904.03	3	7.2
BATX_10	KPEIQNEIVDLHNSLR	0.997	46.3	6.7		1904.02	4	6.7
BATX_10	KPEIQNEIVDLHNSLR	0.997	47.4	2.39		1904.02	4	6
BATX_10	KPEIQNEIVDLHNSLR	0.997	46.3	1.64		1904.02	4	6.2
BATX_10	KPEIQNEIVDLHNSLR	0.997	42.2	1.02		1904.02	4	4.6
BATX_10	KPEIQNEIVDLHNSLRK	0.997	37.8	3.74		2032.12	4	4.8
BATX_10	KPEIQNEIVDLHNSLRK	0.997	45.7	3.62		2032.12	4	4.4
BATX_10	KPEIQNEIVDLHNSLRK	0.997	57.4	3.54		2032.12	4	5.5
BATX_10	KPEIQNEIVDLHNSLRK	0.997	44.7	3.48		2032.12	4	5.5
BATX_10	KPEIQNEIVDLHNSLRK	0.997	40.6	3.47		2032.11	4	3.6
BATX_10	KPEIQNEIVDLHNSLRK	0.997	35.3	2.77		2032.11	4	3.1
BATX_10	KPEIQNEIVDLHNSLRK	0.997	20.5	2.51		2032.12	3	5.6
BATX_10	KSVNPTASNMLK	0.997	36.6	6.08		1288.69	2	3.2
BATX_10	KSVNPTASNMLK	0.997	48.4	5.59		1288.68	2	3
BATX_10	KSVNPTASNMLK	0.997	46.3	3.85		1288.69	2	4.2
BATX_10	KSVNPTASNMLK	0.997	31.1	2.37		1288.69	2	6.3
BATX_10	MEWYPEAAANAER	0.997	76.6	13.5		1536.68	2	6.1
BATX_10	MEWYPEAAANAER	0.997	69.1	11.9		1536.68	2	6
BATX_10	MEWYPEAAANAER	0.997	73	11		1536.68	2	6.1
BATX_10	MEWYPEAAANAER	0.997	68	10.7		1536.68	2	6
BATX_10	MEWYPEAAANAER	0.997	48.1	9.6		1536.67	2	5.3
BATX_10	MEWYPEAAANAER	0.997	41.8	8.74		1536.68	3	8.1
BATX_10	MEWYPEAAANAER	0.997	31.9	8.36		1536.68	3	6.4
BATX_10	MEWYPEAAANAER	0.997	48.9	8.27	Oxidation (+16)	1552.67	2	4.1
BATX_10	MEWYPEAAANAER	0.997	62.3	7.21		1536.68	2	5.7
BATX_10	MEWYPEAAANAER	0.997	48.7	6.46		1536.67	2	2.9
BATX_10	MEWYPEAAANAER	0.997	55.4	6.31	Oxidation (+16)	1552.67	2	6.8
BATX_10	MEWYPEAAANAER	0.997	49.1	4.89	Oxidation (+16)	1552.67	2	2.9
BATX_10	MEWYPEAAANAER	0.997	39.6	4.62	Oxidation (+16)	1552.67	2	3.5
BATX_10	MEWYPEAAANAER	0.997	31.5	3.89		1536.68	2	6.8
BATX_10	MEWYPEAAANAER	0.997	37.7	3.16	Oxidation (+16)	1552.67	2	3.6
BATX_10	MEWYPEAAANAER	0.997	39	2.23	Oxidation (+16)	1552.67	2	3.2
BATX_10	QMQSECPATCFCQNK	0.997	68.1	12.1	Carbamidomethyl (+57), Carbamidomethyl (+57), Carbamidomethyl (+57)	1887.75	2	4.2
BATX_10	QMQSECPATCFCQNK	0.997	53	11.3	Carbamidomethyl (+57), Carbamidomethyl (+57), Carbamidomethyl (+57)	1887.75	2	5.8
BATX_10	QMQSECPATCFCQNK	0.997	67.5	10.1	Carbamidomethyl (+57), Carbamidomethyl (+57), Carbamidomethyl (+57)	1887.75	2	5.3
BATX_10	QMQSECPATCFCQNK	0.997	58.6	8.66	Carbamidomethyl (+57), Carbamidomethyl (+57), Carbamidomethyl (+57)	1887.74	2	4
BATX_10	QMQSECPATCFCQNK	0.997	81.7	8.41	Carbamidomethyl (+57), Carbamidomethyl (+57), Carbamidomethyl (+57)	1887.75	2	4.2
BATX_10	QMQSECPATCFCQNK	0.997	68.9	8.05	Carbamidomethyl (+57), Carbamidomethyl (+57), Carbamidomethyl (+57)	1887.75	2	8.5
BATX_10	QMQSECPATCFCQNK	0.997	37	5.82	Carbamidomethyl (+57), Carbamidomethyl (+57), Carbamidomethyl (+57)	1887.75	2	7.7
BATX_10	QMQSECPATCFCQNK	0.997	35.3	5.38	Carbamidomethyl (+57), Carbamidomethyl (+57), Carbamidomethyl (+57)	1887.75	3	5.2
BATX_10	QMQSECPATCFCQNK	0.997	27.6	5.14	Carbamidomethyl (+57), Carbamidomethyl (+57), Carbamidomethyl (+57)	1887.75	3	4.2
BATX_10	QMQSECPATCFCQNK	0.997	27.5	3.85	Carbamidomethyl (+57), Carbamidomethyl (+57), Carbamidomethyl (+57)	1887.75	3	4.8
BATX_10	QMQSECPATCFCQNK	0.997	42.8	3.74	Oxidation (+16), Carbamidomethyl (+57), Carbamidomethyl (+57), Carbamidomethyl (+57)	1903.74	2	3.5
BATX_10	QMQSECPATCFCQNK	0.997	37.6	3.49	Oxidation (+16), Carbamidomethyl (+57), Carbamidomethyl (+57), Carbamidomethyl (+57)	1903.74	2	4
BATX_10	QMQSECPATCFCQNK	0.997	14	3.34	Oxidation (+16), Carbamidomethyl (+57), Carbamidomethyl (+57), Carbamidomethyl (+57)	1903.74	3	4.2
BATX_10	QMQSECPATCFCQNK	0.997	25.9	3.14	Carbamidomethyl (+57), Carbamidomethyl (+57), Carbamidomethyl (+57)	1887.75	3	4.3
BATX_10	QMQSECPATCFCQNK	0.997	39.2	3.1	Oxidation (+16), Carbamidomethyl (+57), Carbamidomethyl (+57), Carbamidomethyl (+57)	1903.74	2	4.1
BATX_10	QMQSECPATCFCQNK	0.997	35	3.08	Oxidation (+16), Carbamidomethyl (+57), Carbamidomethyl (+57), Carbamidomethyl (+57)	1903.74	2	5.3
BATX_10	QMQSECPATCFCQNK	0.997	39.4	3	Oxidation (+16), Carbamidomethyl (+57), Carbamidomethyl (+57), Carbamidomethyl (+57)	1903.74	2	1.7
BATX_10	QMQSECPATCFCQNK	0.997	42.2	2.96	Oxidation (+16), Carbamidomethyl (+57), Carbamidomethyl (+57), Carbamidomethyl (+57)	1903.74	2	6.1
BATX_10	QMQSECPATCFCQNK	0.997	42.1	2.92	Oxidation (+16), Carbamidomethyl (+57), Carbamidomethyl (+57), Carbamidomethyl (+57)	1903.75	2	9
BATX_10	SGPPCGDCPSACDDGLCTNPCTK	0.997	47.7	15	Carbamidomethyl (+57), Carbamidomethyl (+57), Carbamidomethyl (+57), Carbamidomethyl (+57), Carbamidomethyl (+57)	2524.95	2	6.1
BATX_10	SGPPCGDCPSACDDGLCTNPCTK	0.997	47.8	15	Carbamidomethyl (+57), Carbamidomethyl (+57), Carbamidomethyl (+57), Carbamidomethyl (+57), Carbamidomethyl (+57)	2524.96	2	7.9
BATX_10	SGPPCGDCPSACDDGLCTNPCTK	0.997	58.5	15	Carbamidomethyl (+57), Carbamidomethyl (+57), Carbamidomethyl (+57), Carbamidomethyl (+57), Carbamidomethyl (+57)	2524.95	2	5.2
BATX_10	SGPPCGDCPSACDDGLCTNPCTK	0.997	64.3	15	Carbamidomethyl (+57), Carbamidomethyl (+57), Carbamidomethyl (+57), Carbamidomethyl (+57), Carbamidomethyl (+57)	2524.95	2	5.7
BATX_10	SGPPCGDCPSACDDGLCTNPCTK	0.997	64.3	15	Carbamidomethyl (+57), Carbamidomethyl (+57), Carbamidomethyl (+57), Carbamidomethyl (+57), Carbamidomethyl (+57)	2524.95	2	5.4
BATX_10	SGPPCGDCPSACDDGLCTNPCTK	0.997	73.7	15	Carbamidomethyl (+57), Carbamidomethyl (+57), Carbamidomethyl (+57), Carbamidomethyl (+57), Carbamidomethyl (+57)	2524.96	2	7.6
BATX_10	SGPPCGDCPSACDDGLCTNPCTK	0.997	66.4	14.6	Carbamidomethyl (+57), Carbamidomethyl (+57), Carbamidomethyl (+57), Carbamidomethyl (+57), Carbamidomethyl (+57)	2524.95	3	5.6
BATX_10	SGPPCGDCPSACDDGLCTNPCTK	0.997	72.6	14.6	Carbamidomethyl (+57), Carbamidomethyl (+57), Carbamidomethyl (+57), Carbamidomethyl (+57), Carbamidomethyl (+57)	2524.95	3	5.9
BATX_10	SGPPCGDCPSACDDGLCTNPCTK	0.997	53.5	14.4	Carbamidomethyl (+57), Carbamidomethyl (+57), Carbamidomethyl (+57), Carbamidomethyl (+57), Carbamidomethyl (+57)	2524.96	2	6.5
BATX_10	SGPPCGDCPSACDDGLCTNPCTK	0.997	61.8	12.6	Carbamidomethyl (+57), Carbamidomethyl (+57), Carbamidomethyl (+57), Carbamidomethyl (+57), Carbamidomethyl (+57)	2524.95	3	4.8
BATX_10	SGPPCGDCPSACDDGLCTNPCTK	0.997	56.1	12.3	Carbamidomethyl (+57), Carbamidomethyl (+57), Carbamidomethyl (+57), Carbamidomethyl (+57), Carbamidomethyl (+57)	2524.95	3	6.1
BATX_10	SGPPCGDCPSACDDGLCTNPCTK	0.997	59.8	11.3	Carbamidomethyl (+57), Carbamidomethyl (+57), Carbamidomethyl (+57), Carbamidomethyl (+57), Carbamidomethyl (+57)	2524.95	3	5.2
BATX_10	SGPPCGDCPSACDDGLCTNPCTK	0.997	43.6	11.2	Carbamidomethyl (+57), Carbamidomethyl (+57), Carbamidomethyl (+57), Carbamidomethyl (+57), Carbamidomethyl (+57)	2524.95	3	5.7
BATX_10	SGPPCGDCPSACDDGLCTNPCTK	0.997	61.8	10.8	Carbamidomethyl (+57), Carbamidomethyl (+57), Carbamidomethyl (+57), Carbamidomethyl (+57), Carbamidomethyl (+57)	2524.95	3	6.1
BATX_10	SGPPCGDCPSACDDGLCTNPCTK	0.997	50.7	9.57	Carbamidomethyl (+57), Carbamidomethyl (+57), Carbamidomethyl (+57), Carbamidomethyl (+57), Carbamidomethyl (+57)	2524.95	3	4.6
BATX_10	SVNPTASNMLK	0.997	36.8	7.15		1160.59	2	6.9
BATX_10	SVNPTASNMLK	0.997	33.5	4.89	Oxidation (+16)	1176.59	2	3.9
BATX_10	SVNPTASNMLK	0.997	25.7	4.33		1160.59	2	6.7
BATX_10	SVNPTASNMLK	0.997	44.1	3.42	Oxidation (+16)	1176.59	2	4.1
BATX_10	SVNPTASNMLK	0.997	14.4	3.28		1160.59	2	4.7
BATX_10	SVNPTASNMLK	0.997	39.1	3.2	Oxidation (+16)	1176.59	2	4.5
BATX_10	SVNPTASNMLK	0.997	41	2.96		1160.59	2	5
BATX_10	SVNPTASNMLK	0.997	33.9	2.62	Oxidation (+16)	1176.58	2	2.8
BATX_10	SVNPTASNMLK	0.997	47.8	2.47		1160.59	2	5.1
BATX_10	SVNPTASNMLKMEWYPEAAANAER	0.997	14.9	4.29		2679.24	3	1.1
BATX_10	SYLAGCAAAYCPSSSYK	0.997	95.5	15	Carbamidomethyl (+57), Carbamidomethyl (+57)	1854.8	2	5.2
BATX_10	SYLAGCAAAYCPSSSYK	0.997	84.9	14.1	Carbamidomethyl (+57), Carbamidomethyl (+57)	1854.8	2	5.5
BATX_10	SYLAGCAAAYCPSSSYK	0.997	95.1	12.3	Carbamidomethyl (+57), Carbamidomethyl (+57)	1854.79	2	-0.53
BATX_10	SYLAGCAAAYCPSSSYK	0.997	96.5	11.5	Carbamidomethyl (+57), Carbamidomethyl (+57)	1854.79	2	-0.00029
BATX_10	SYLAGCAAAYCPSSSYK	0.997	49.7	9.96	Carbamidomethyl (+57), Carbamidomethyl (+57)	1854.79	3	-0.63
BATX_10	SYLAGCAAAYCPSSSYK	0.997	47.4	9.05	Carbamidomethyl (+57), Carbamidomethyl (+57)	1854.79	3	1.5
BATX_10	SYLAGCAAAYCPSSSYK	0.997	77.7	7.96	Carbamidomethyl (+57), Carbamidomethyl (+57)	1854.79	2	1.2
BATX_10	SYLAGCAAAYCPSSSYK	0.997	71.8	7.47	Carbamidomethyl (+57), Carbamidomethyl (+57)	1854.81	2	8.3
BATX_10	SYLAGCAAAYCPSSSYK	0.997	64.2	6.8	Carbamidomethyl (+57), Carbamidomethyl (+57)	1854.79	2	0.2
BATX_10	SYLAGCAAAYCPSSSYK	0.997	40.9	6.55	Carbamidomethyl (+57), Carbamidomethyl (+57)	1854.79	3	-2.7
BATX_10	SYLAGCAAAYCPSSSYK	0.997	62	4.96	Carbamidomethyl (+57), Carbamidomethyl (+57)	1854.8	2	5.8
BATX_10	SYLAGCAAAYCPSSSYK	0.997	22.8	2.49	Carbamidomethyl (+57), Carbamidomethyl (+57)	1854.79	3	0.95
BATX_10	WTEIIHAWHDEYK	0.997	22.8	3		1726.82	3	4.9
BATX_10	WTEIIHAWHDEYK	0.991	10.9	2.8		1726.82	3	4.6
BATX_10	WTEIIHAWHDEYK	0.997	22.4	2.74		1726.82	3	5
BATX_10	WTEIIHAWHDEYKNFK	0.997	21.2	4.38		2116.03	3	5.7
BATX_10	WTEIIHAWHDEYKNFK	0.997	33.7	4.04		2116.03	3	5
BATX_10	WTEIIHAWHDEYKNFK	0.997	26.9	3.09		2116.03	3	6.8
BATX_10	YFYVCQYCPAGNMR	0.997	70.3	15	Carbamidomethyl (+57), Carbamidomethyl (+57)	1827.76	2	6
BATX_10	YFYVCQYCPAGNMR	0.997	55.5	14.7	Carbamidomethyl (+57), Carbamidomethyl (+57)	1827.76	2	5.2
BATX_10	YFYVCQYCPAGNMR	0.997	59.2	13.7	Carbamidomethyl (+57), Carbamidomethyl (+57)	1827.75	2	0.63
BATX_10	YFYVCQYCPAGNMR	0.997	60.6	12.5	Carbamidomethyl (+57), Carbamidomethyl (+57), Oxidation (+16)	1843.76	2	7.9
BATX_10	YFYVCQYCPAGNMR	0.997	60.9	11.8	Carbamidomethyl (+57), Carbamidomethyl (+57)	1827.76	2	5.1
BATX_10	YFYVCQYCPAGNMR	0.997	78.6	11.4	Carbamidomethyl (+57), Carbamidomethyl (+57), Oxidation (+16)	1843.76	2	6.7
BATX_10	YFYVCQYCPAGNMR	0.997	65.4	10.5	Carbamidomethyl (+57), Carbamidomethyl (+57), Oxidation (+16)	1843.76	2	5.7
BATX_10	YFYVCQYCPAGNMR	0.997	64.1	9.77	Carbamidomethyl (+57), Carbamidomethyl (+57), Oxidation (+16)	1843.76	2	4.1
BATX_10	YFYVCQYCPAGNMR	0.997	52.8	9.59	Carbamidomethyl (+57), Carbamidomethyl (+57), Oxidation (+16)	1843.76	2	5.4
BATX_10	YFYVCQYCPAGNMR	0.997	54.5	9.27	Carbamidomethyl (+57), Carbamidomethyl (+57), Oxidation (+16)	1843.76	2	6.2
BATX_10	YFYVCQYCPAGNMR	0.997	51	8.8	Carbamidomethyl (+57), Carbamidomethyl (+57), Oxidation (+16)	1843.76	2	7.4
BATX_10	YFYVCQYCPAGNMR	0.997	44.6	8.74	Carbamidomethyl (+57), Carbamidomethyl (+57)	1827.76	2	4.4
BATX_10	YFYVCQYCPAGNMR	0.997	52.8	8.72	Carbamidomethyl (+57), Carbamidomethyl (+57), Oxidation (+16)	1843.76	2	7.2
BATX_10	YFYVCQYCPAGNMR	0.997	38.1	6.74	Carbamidomethyl (+57), Carbamidomethyl (+57), Oxidation (+16)	1843.75	2	0.2
BATX_10	YFYVCQYCPAGNMR	0.997	55	6	Carbamidomethyl (+57), Carbamidomethyl (+57), Oxidation (+16)	1843.75	2	0.73
BATX_10	YFYVCQYCPAGNMR	0.997	10.9	5.6	Carbamidomethyl (+57), Carbamidomethyl (+57)	1827.77	3	6.7
BATX_10	YFYVCQYCPAGNMR	0.997	15.1	5.43	Carbamidomethyl (+57), Carbamidomethyl (+57)	1827.76	2	6.1
BATX_10	YFYVCQYCPAGNMR	0.997	7.05	5.3	Carbamidomethyl (+57), Carbamidomethyl (+57)	1827.76	3	6.5
BATX_10	YFYVCQYCPAGNMR	0.997	11.8	5.28	Carbamidomethyl (+57), Carbamidomethyl (+57), Oxidation (+16)	1843.75	3	3.1
BATX_10	YFYVCQYCPAGNMR	0.997	16	5.01	Carbamidomethyl (+57), Carbamidomethyl (+57)	1827.76	3	4
BATX_10	YFYVCQYCPAGNMR	0.997	14.7	4.92	Carbamidomethyl (+57), Carbamidomethyl (+57)	1827.76	3	4.6
BATX_10	YFYVCQYCPAGNMR	0.997	43.8	4.42	Carbamidomethyl (+57), Carbamidomethyl (+57), Oxidation (+16)	1843.76	2	5.3
BATX_10	YFYVCQYCPAGNMR	0.997	18	4.3	Carbamidomethyl (+57), Carbamidomethyl (+57), Oxidation (+16)	1843.76	3	4.2
BATX_10	YFYVCQYCPAGNMR	0.997	11.1	4.12	Carbamidomethyl (+57), Carbamidomethyl (+57), Oxidation (+16)	1843.76	3	4.5
BATX_10	YFYVCQYCPAGNMR	0.997	55.5	3.92	Carbamidomethyl (+57), Carbamidomethyl (+57), Oxidation (+16)	1843.74	2	-6.5
BATX_10	YFYVCQYCPAGNMR	0.997	9.51	2.64	Carbamidomethyl (+57), Carbamidomethyl (+57), Oxidation (+16)	1843.76	3	5.2
BATX_10	YGTGAEPPTAVIGHYTQIVWYK	0.997	23.9	6.85		2450.25	3	7.6
BATX_10	YGTGAEPPTAVIGHYTQIVWYK	0.997	17.8	6.16		2450.24	3	6.9
BATX_10	YGTGAEPPTAVIGHYTQIVWYK	0.997	37.5	6		2450.25	2	8.3
BATX_10	YGTGAEPPTAVIGHYTQIVWYK	0.997	19.9	5.14		2450.24	3	6.9
BATX_10	YGTGAEPPTAVIGHYTQIVWYK	0.997	36.3	4.96		2450.25	3	7.4
BATX_10	YGTGAEPPTAVIGHYTQIVWYK	0.997	57.6	4.54		2450.25	2	9
BATX_10	YGTGAEPPTAVIGHYTQIVWYK	0.997	36	4.44		2450.25	3	7.8
BATX_10	YGTGAEPPTAVIGHYTQIVWYK	0.997	38.3	4.28		2450.25	3	8.1
BATX_10	YGTGAEPPTAVIGHYTQIVWYK	0.997	24.1	4.03		2450.24	3	7.2
BATX_10	YGTGAEPPTAVIGHYTQIVWYK	0.997	34.2	3.15		2450.25	3	8.5
BATX_10	YGTGAEPPTAVIGHYTQIVWYK	0.997	37.7	2.89		2450.25	3	9.3
BATX_10	YGTGAEPPTAVIGHYTQIVWYK	0.997	40.5	2.74		2450.24	3	6.3
BATX_10	YGTGAEPPTAVIGHYTQIVWYK	0.997	41.4	2.6		2450.25	3	7.4
BATX_10	YGTGAEPPTAVIGHYTQIVWYK	0.997	51.3	2.21		2450.25	2	9.4
BATX_13	CGENIYMSPIPLK	0.997	31.6	6.66	Carbamidomethyl (+57), Oxidation (+16)	1536.74	2	5.8
BATX_13	CGENIYMSPIPLK	0.997	65.2	6.44	Carbamidomethyl (+57)	1520.74	2	4.6
BATX_13	CGENIYMSPIPLK	0.997	44.6	6.05	Carbamidomethyl (+57)	1520.75	2	9
BATX_13	CGENIYMSPIPLK	0.997	65	5.49	Carbamidomethyl (+57)	1520.74	2	4.8
BATX_13	CGENIYMSPIPLK	0.997	63.8	5.48	Carbamidomethyl (+57)	1520.75	2	8
BATX_13	CGENIYMSPIPLK	0.997	32	5.06	Carbamidomethyl (+57), Oxidation (+16)	1536.74	2	6.3
BATX_13	CGENIYMSPIPLK	0.997	23.4	4.92	Carbamidomethyl (+57), Oxidation (+16)	1536.74	2	7.5
BATX_13	KPEIQNEIVDLHNSLR	0.997	57.4	10.8		1904.02	3	4.9
BATX_13	KPEIQNEIVDLHNSLR	0.997	55.6	9.35		1904.02	3	6.6
BATX_13	KPEIQNEIVDLHNSLR	0.997	36.8	5.52		1904.02	3	4.1
BATX_13	KPEIQNEIVDLHNSLR	0.997	47.3	4.6		1904.02	4	5
BATX_13	KPEIQNEIVDLHNSLR	0.997	40.2	3.74		1904.02	4	5
BATX_13	KPEIQNEIVDLHNSLR	0.997	37.1	3.7		1904.02	3	5
BATX_13	KPEIQNEIVDLHNSLR	0.997	47.9	2.77		1904.02	4	5.7
BATX_13	KPEIQNEIVDLHNSLR	0.997	42	2.4		1904.02	4	6
BATX_13	KPEIQNEIVDLHNSLR	0.997	54.7	1.7		1904.02	4	6
BATX_13	KPEIQNEIVDLHNSLRK	0.997	33.8	9.77		2032.12	3	7.5
BATX_13	KPEIQNEIVDLHNSLRK	0.997	45.5	6.82		2032.12	3	5.6
BATX_13	KPEIQNEIVDLHNSLRK	0.997	49.7	6.7		2032.12	3	6.4
BATX_13	KPEIQNEIVDLHNSLRK	0.997	47.2	4.54		2032.12	4	5.4
BATX_13	KPEIQNEIVDLHNSLRK	0.997	47.3	4.48		2032.12	4	4.7
BATX_13	KPEIQNEIVDLHNSLRK	0.997	51.2	4.47		2032.12	4	5.8
BATX_13	KPEIQNEIVDLHNSLRK	0.997	26.2	3.74		2032.12	3	6.4
BATX_13	KPEIQNEIVDLHNSLRK	0.997	38.3	3.14		2032.12	4	6.4
BATX_13	KPEIQNEIVDLHNSLRK	0.997	39.2	2.72		2032.12	4	5.9
BATX_13	KPEIQNEIVDLHNSLRK	0.997	41.2	2.3		2032.12	4	5.2
BATX_13	KSVNPTASNMLK	0.997	33.4	3.92		1288.68	2	2.8
BATX_13	KSVNPTASNMLK	0.997	44.9	2.07		1288.68	2	0.5
BATX_13	MEWYPEAAANAER	0.997	72.3	13.3		1536.68	2	6.2
BATX_13	MEWYPEAAANAER	0.997	59.4	12.1		1536.68	2	6.4
BATX_13	MEWYPEAAANAER	0.997	74.6	11.3		1536.67	2	4.2
BATX_13	MEWYPEAAANAER	0.997	59.7	9.89		1536.68	3	8.1
BATX_13	MEWYPEAAANAER	0.997	77.2	9.38		1536.67	2	5
BATX_13	MEWYPEAAANAER	0.997	45.5	8.68		1536.67	2	3.7
BATX_13	MEWYPEAAANAER	0.997	55.6	8.62		1536.67	2	4.6
BATX_13	MEWYPEAAANAER	0.997	52.5	7.15		1536.67	3	5.2
BATX_13	MEWYPEAAANAER	0.997	38.5	6.8	Oxidation (+16)	1552.67	2	3.1
BATX_13	MEWYPEAAANAER	0.997	32.5	5.57	Oxidation (+16)	1552.67	2	2.8
BATX_13	MEWYPEAAANAER	0.997	48.7	5	Oxidation (+16)	1552.67	2	3.1
BATX_13	MEWYPEAAANAER	0.997	34.4	4	Oxidation (+16)	1552.67	2	7.3
BATX_13	MEWYPEAAANAER	0.997	21.1	3.89	Oxidation (+16)	1552.67	2	2.3
BATX_13	MEWYPEAAANAER	0.997	21	3.62	Oxidation (+16)	1552.66	2	1.7
BATX_13	MEWYPEAAANAER	0.997	47.8	3.4	Oxidation (+16)	1552.67	2	2.9
BATX_13	MEWYPEAAANAER	0.997	23.1	3.35	Oxidation (+16)	1552.67	2	2.8
BATX_13	MEWYPEAAANAER	0.997	19	2.96	Oxidation (+16)	1552.66	2	-2.1
BATX_13	MEWYPEAAANAER	0.997	35.4	2.96	Oxidation (+16)	1552.67	2	3.9
BATX_13	MEWYPEAAANAER	0.997	22	2.12	Oxidation (+16)	1552.66	2	0.71
BATX_13	QMQSECPATCFCQNK	0.997	71.2	13.6	Carbamidomethyl (+57), Carbamidomethyl (+57), Carbamidomethyl (+57)	1887.75	2	4.9
BATX_13	QMQSECPATCFCQNK	0.997	66.1	12.9	Carbamidomethyl (+57), Carbamidomethyl (+57), Carbamidomethyl (+57)	1887.75	2	6.6
BATX_13	QMQSECPATCFCQNK	0.997	79.4	10.9	Carbamidomethyl (+57), Carbamidomethyl (+57), Carbamidomethyl (+57)	1887.75	2	5.4
BATX_13	QMQSECPATCFCQNK	0.997	61.8	8.07	Carbamidomethyl (+57), Carbamidomethyl (+57), Carbamidomethyl (+57)	1887.75	2	7
BATX_13	QMQSECPATCFCQNK	0.997	40.9	4.17	Oxidation (+16), Carbamidomethyl (+57), Carbamidomethyl (+57), Carbamidomethyl (+57)	1903.75	2	6.9
BATX_13	QMQSECPATCFCQNK	0.997	32.9	4	Carbamidomethyl (+57), Carbamidomethyl (+57), Carbamidomethyl (+57)	1887.75	3	4.5
BATX_13	QMQSECPATCFCQNK	0.997	33.2	3.77	Oxidation (+16), Carbamidomethyl (+57), Carbamidomethyl (+57), Carbamidomethyl (+57)	1903.74	3	4.3
BATX_13	QMQSECPATCFCQNK	0.997	32.7	3.66	Carbamidomethyl (+57), Carbamidomethyl (+57), Carbamidomethyl (+57)	1887.75	2	5.5
BATX_13	QMQSECPATCFCQNK	0.997	15.7	3.54	Oxidation (+16), Carbamidomethyl (+57), Carbamidomethyl (+57), Carbamidomethyl (+57)	1903.74	3	5.2
BATX_13	QMQSECPATCFCQNK	0.997	43.1	3.28	Carbamidomethyl (+57), Carbamidomethyl (+57), Carbamidomethyl (+57)	1887.75	2	6.7
BATX_13	QMQSECPATCFCQNK	0.997	35	3.26	Oxidation (+16), Carbamidomethyl (+57), Carbamidomethyl (+57), Carbamidomethyl (+57)	1903.74	2	5.9
BATX_13	QMQSECPATCFCQNK	0.997	32.2	3	Carbamidomethyl (+57), Carbamidomethyl (+57), Carbamidomethyl (+57)	1887.74	3	3.9
BATX_13	QMQSECPATCFCQNK	0.997	25.1	2.89	Carbamidomethyl (+57), Carbamidomethyl (+57), Carbamidomethyl (+57)	1887.75	2	4.3
BATX_13	QMQSECPATCFCQNK	0.997	21.9	2.27	Carbamidomethyl (+57), Carbamidomethyl (+57), Carbamidomethyl (+57)	1887.75	3	4.8
BATX_13	QMQSECPATCFCQNK	0.997	44	1.27	Oxidation (+16), Carbamidomethyl (+57), Carbamidomethyl (+57), Carbamidomethyl (+57)	1903.75	2	7.4
BATX_13	SGPPCGDCPSACDDGLCTNPCTK	0.997	55.8	15	Carbamidomethyl (+57), Carbamidomethyl (+57), Carbamidomethyl (+57), Carbamidomethyl (+57), Carbamidomethyl (+57)	2524.95	2	5
BATX_13	SGPPCGDCPSACDDGLCTNPCTK	0.997	84.7	15	Carbamidomethyl (+57), Carbamidomethyl (+57), Carbamidomethyl (+57), Carbamidomethyl (+57), Carbamidomethyl (+57)	2524.95	2	5.1
BATX_13	SGPPCGDCPSACDDGLCTNPCTK	0.997	62.1	13.8	Carbamidomethyl (+57), Carbamidomethyl (+57), Carbamidomethyl (+57), Carbamidomethyl (+57), Carbamidomethyl (+57)	2524.95	2	4.5
BATX_13	SGPPCGDCPSACDDGLCTNPCTK	0.997	73.3	13.5	Carbamidomethyl (+57), Carbamidomethyl (+57), Carbamidomethyl (+57), Carbamidomethyl (+57), Carbamidomethyl (+57)	2524.95	2	5.6
BATX_13	SGPPCGDCPSACDDGLCTNPCTK	0.997	57.9	11.5	Carbamidomethyl (+57), Carbamidomethyl (+57), Carbamidomethyl (+57), Carbamidomethyl (+57), Carbamidomethyl (+57)	2524.95	3	3.2
BATX_13	SGPPCGDCPSACDDGLCTNPCTK	0.997	48.6	11.4	Carbamidomethyl (+57), Carbamidomethyl (+57), Carbamidomethyl (+57), Carbamidomethyl (+57), Carbamidomethyl (+57)	2524.95	3	2.4
BATX_13	SGPPCGDCPSACDDGLCTNPCTK	0.997	48.5	10.9	Carbamidomethyl (+57), Carbamidomethyl (+57), Carbamidomethyl (+57), Carbamidomethyl (+57), Carbamidomethyl (+57)	2524.95	2	3.5
BATX_13	SGPPCGDCPSACDDGLCTNPCTK	0.997	47.8	10.8	Carbamidomethyl (+57), Carbamidomethyl (+57), Carbamidomethyl (+57), Carbamidomethyl (+57), Carbamidomethyl (+57)	2524.95	3	5.8
BATX_13	SGPPCGDCPSACDDGLCTNPCTK	0.997	67.3	10.8	Carbamidomethyl (+57), Carbamidomethyl (+57), Carbamidomethyl (+57), Carbamidomethyl (+57), Carbamidomethyl (+57)	2524.95	3	4.8
BATX_13	SGPPCGDCPSACDDGLCTNPCTK	0.997	58.7	8.92	Carbamidomethyl (+57), Carbamidomethyl (+57), Carbamidomethyl (+57), Carbamidomethyl (+57), Carbamidomethyl (+57)	2524.95	3	4
BATX_13	SGPPCGDCPSACDDGLCTNPCTK	0.997	61.7	8.35	Carbamidomethyl (+57), Carbamidomethyl (+57), Carbamidomethyl (+57), Carbamidomethyl (+57), Carbamidomethyl (+57)	2524.96	2	6.8
BATX_13	SGPPCGDCPSACDDGLCTNPCTK	0.997	62.3	8.03	Carbamidomethyl (+57), Carbamidomethyl (+57), Carbamidomethyl (+57), Carbamidomethyl (+57), Carbamidomethyl (+57)	2524.95	3	3.2
BATX_13	SGPPCGDCPSACDDGLCTNPCTK	0.997	57.5	7.04	Carbamidomethyl (+57), Carbamidomethyl (+57), Carbamidomethyl (+57), Carbamidomethyl (+57), Carbamidomethyl (+57)	2524.95	3	4
BATX_13	SGPPCGDCPSACDDGLCTNPCTK	0.997	56	6.89	Carbamidomethyl (+57), Carbamidomethyl (+57), Carbamidomethyl (+57), Carbamidomethyl (+57), Carbamidomethyl (+57)	2524.95	3	4.5
BATX_13	SGPPCGDCPSACDDGLCTNPCTK	0.997	44.5	6.46	Carbamidomethyl (+57), Carbamidomethyl (+57), Carbamidomethyl (+57), Carbamidomethyl (+57), Carbamidomethyl (+57)	2524.95	2	5
BATX_13	SVNPTASNMLK	0.997	34.4	3.74		1160.59	2	5.5
BATX_13	SVNPTASNMLK	0.997	0	3.47		1160.59	2	4.6
BATX_13	SVNPTASNMLK	0.997	8.64	2.51		1160.59	2	3.4
BATX_13	SVNPTASNMLK	0.997	19.5	2.16		1160.59	2	4.3
BATX_13	SVNPTASNMLKMEWYPEAAANAER	0.997	15.8	5		2679.26	3	8.1
BATX_13	SVNPTASNMLKMEWYPEAAANAER	0.997	25.7	3.64		2679.24	3	-0.97
BATX_13	SYLAGCAAAYCPSSSYK	0.997	75	15	Carbamidomethyl (+57), Carbamidomethyl (+57)	1854.8	2	2.8
BATX_13	SYLAGCAAAYCPSSSYK	0.997	84.5	15	Carbamidomethyl (+57), Carbamidomethyl (+57)	1854.8	2	3.8
BATX_13	SYLAGCAAAYCPSSSYK	0.997	98	15	Carbamidomethyl (+57), Carbamidomethyl (+57)	1854.8	2	3.7
BATX_13	SYLAGCAAAYCPSSSYK	0.997	70.8	13.5	Carbamidomethyl (+57), Carbamidomethyl (+57)	1854.8	2	3.9
BATX_13	SYLAGCAAAYCPSSSYK	0.997	74.4	13.4	Carbamidomethyl (+57), Carbamidomethyl (+57)	1854.8	2	2.8
BATX_13	SYLAGCAAAYCPSSSYK	0.997	77.6	11.6	Carbamidomethyl (+57), Carbamidomethyl (+57)	1854.81	2	7.4
BATX_13	SYLAGCAAAYCPSSSYK	0.997	45.5	8.96	Carbamidomethyl (+57), Carbamidomethyl (+57)	1854.79	3	1.3
BATX_13	SYLAGCAAAYCPSSSYK	0.997	32.3	7.34	Carbamidomethyl (+57), Carbamidomethyl (+57)	1854.8	3	6.3
BATX_13	SYLAGCAAAYCPSSSYK	0.997	33.4	6.89	Carbamidomethyl (+57), Carbamidomethyl (+57)	1854.8	3	1.8
BATX_13	SYLAGCAAAYCPSSSYK	0.997	66.3	5.1	Carbamidomethyl (+57), Carbamidomethyl (+57)	1854.8	2	6.5
BATX_13	WTEIIHAWHDEYK	0.997	36.8	6.08		1726.82	2	7.3
BATX_13	WTEIIHAWHDEYK	0.997	20.9	3.24		1726.82	3	5.1
BATX_13	WTEIIHAWHDEYK	0.997	16.4	2.92		1726.82	3	4.8
BATX_13	WTEIIHAWHDEYK	0.997	26.4	2.74		1726.82	3	4.9
BATX_13	WTEIIHAWHDEYK	0.997	16.6	2.57		1726.82	3	7.4
BATX_13	WTEIIHAWHDEYK	0.997	19.8	2.21		1726.82	3	6.5
BATX_13	WTEIIHAWHDEYKNFK	0.997	31.5	3.08		2116.03	3	5
BATX_13	WTEIIHAWHDEYKNFK	0.997	19.5	2.66		2116.03	3	4.3
BATX_13	WTEIIHAWHDEYKNFK	0.997	32	2.09		2116.03	3	5.6
BATX_13	YFYVCQYCPAGNMR	0.997	62.3	15	Carbamidomethyl (+57), Carbamidomethyl (+57)	1827.76	2	4.6
BATX_13	YFYVCQYCPAGNMR	0.997	64.5	13.3	Carbamidomethyl (+57), Carbamidomethyl (+57), Oxidation (+16)	1843.76	2	4.8
BATX_13	YFYVCQYCPAGNMR	0.997	78.3	12.9	Carbamidomethyl (+57), Carbamidomethyl (+57), Oxidation (+16)	1843.75	2	3.7
BATX_13	YFYVCQYCPAGNMR	0.997	63	11.9	Carbamidomethyl (+57), Carbamidomethyl (+57), Oxidation (+16)	1843.76	2	6.2
BATX_13	YFYVCQYCPAGNMR	0.997	48.9	11.7	Carbamidomethyl (+57), Carbamidomethyl (+57)	1827.76	2	5.3
BATX_13	YFYVCQYCPAGNMR	0.997	64.2	11.4	Carbamidomethyl (+57), Carbamidomethyl (+57)	1827.76	2	5.3
BATX_13	YFYVCQYCPAGNMR	0.997	61.3	10.5	Carbamidomethyl (+57), Carbamidomethyl (+57)	1827.76	2	4.2
BATX_13	YFYVCQYCPAGNMR	0.997	59	8	Carbamidomethyl (+57), Carbamidomethyl (+57), Oxidation (+16)	1843.76	2	6.7
BATX_13	YFYVCQYCPAGNMR	0.997	25	6.96	Carbamidomethyl (+57), Carbamidomethyl (+57), Oxidation (+16)	1843.76	3	4.7
BATX_13	YFYVCQYCPAGNMR	0.997	56.9	6.96	Carbamidomethyl (+57), Carbamidomethyl (+57), Oxidation (+16)	1843.76	2	3.9
BATX_13	YFYVCQYCPAGNMR	0.997	56.1	6.92	Carbamidomethyl (+57), Carbamidomethyl (+57), Oxidation (+16)	1843.76	2	5.9
BATX_13	YFYVCQYCPAGNMR	0.997	48.3	6.27	Carbamidomethyl (+57), Carbamidomethyl (+57)	1827.76	2	4.4
BATX_13	YFYVCQYCPAGNMR	0.997	27.7	5.28	Carbamidomethyl (+57), Carbamidomethyl (+57), Oxidation (+16)	1843.76	3	4.4
BATX_13	YFYVCQYCPAGNMR	0.997	17.5	5.22	Carbamidomethyl (+57), Carbamidomethyl (+57)	1827.76	3	4.2
BATX_13	YFYVCQYCPAGNMR	0.997	40.4	5.17	Carbamidomethyl (+57), Carbamidomethyl (+57), Oxidation (+16)	1843.76	2	4.3
BATX_13	YFYVCQYCPAGNMR	0.997	36.7	5.03	Carbamidomethyl (+57), Carbamidomethyl (+57), Oxidation (+16)	1843.76	2	6.9
BATX_13	YFYVCQYCPAGNMR	0.997	30.1	4.8	Carbamidomethyl (+57), Carbamidomethyl (+57), Oxidation (+16)	1843.76	3	4
BATX_13	YFYVCQYCPAGNMR	0.997	51.3	4.74	Carbamidomethyl (+57), Carbamidomethyl (+57), Oxidation (+16)	1843.76	2	7.9
BATX_13	YFYVCQYCPAGNMR	0.997	17.9	4.14	Carbamidomethyl (+57), Carbamidomethyl (+57), Oxidation (+16)	1843.76	3	5.3
BATX_13	YFYVCQYCPAGNMR	0.997	17.8	3.4	Carbamidomethyl (+57), Carbamidomethyl (+57), Oxidation (+16)	1843.76	2	8.9
BATX_13	YFYVCQYCPAGNMR	0.997	12.6	2.07	Carbamidomethyl (+57), Carbamidomethyl (+57), Oxidation (+16)	1843.76	2	4.2
BATX_13	YGTGAEPPTAVIGHYTQIVWYK	0.997	29.3	6.06		2450.24	3	5.7
BATX_13	YGTGAEPPTAVIGHYTQIVWYK	0.997	30.9	5.42		2450.24	3	6.4
BATX_13	YGTGAEPPTAVIGHYTQIVWYK	0.997	43.1	5.41		2450.25	3	7.3
BATX_13	YGTGAEPPTAVIGHYTQIVWYK	0.997	41	5		2450.25	3	7.5
BATX_13	YGTGAEPPTAVIGHYTQIVWYK	0.997	42.2	5		2450.24	3	5.7
BATX_13	YGTGAEPPTAVIGHYTQIVWYK	0.997	31.7	4.51		2450.25	2	9.2
BATX_13	YGTGAEPPTAVIGHYTQIVWYK	0.997	24	4.43		2450.24	3	6
BATX_13	YGTGAEPPTAVIGHYTQIVWYK	0.997	29.7	4.13		2450.24	3	6.4
BATX_13	YGTGAEPPTAVIGHYTQIVWYK	0.997	34	3.92		2450.25	3	7.2
BATX_13	YGTGAEPPTAVIGHYTQIVWYK	0.997	36.6	3.85		2450.24	3	5.9
BATX_13	YGTGAEPPTAVIGHYTQIVWYK	0.997	32.2	3.62		2450.24	3	5
BATX_13	YGTGAEPPTAVIGHYTQIVWYK	0.997	11.4	3.33		2450.24	3	6.1
BATX_13	YGTGAEPPTAVIGHYTQIVWYK	0.997	26	2.85		2450.25	3	8.4
BATX_13	YGTGAEPPTAVIGHYTQIVWYK	0.997	34.5	2.82		2450.24	3	6.1
BATX_13	YGTGAEPPTAVIGHYTQIVWYK	0.997	34	2.64		2450.24	2	6.6
BATX_13	YGTGAEPPTAVIGHYTQIVWYK	0.997	28.1	2.6		2450.24	3	3.9
BATX_13	YGTGAEPPTAVIGHYTQIVWYK	0.997	18.1	2.08		2450.24	3	5.4
BATX_15	CGENIYMSPIPLK	0.997	53	9	Carbamidomethyl (+57), Oxidation (+16)	1536.74	2	3.3
BATX_15	CGENIYMSPIPLK	0.997	56.3	7.85	Carbamidomethyl (+57)	1520.75	2	8.2
BATX_15	CGENIYMSPIPLK	0.997	82.5	7.68	Carbamidomethyl (+57)	1520.75	2	6.3
BATX_15	CGENIYMSPIPLK	0.997	71.4	6.8	Carbamidomethyl (+57)	1520.75	2	6.9
BATX_15	CGENIYMSPIPLK	0.997	53.6	5.96	Carbamidomethyl (+57), Oxidation (+16)	1536.74	2	5.1
BATX_15	CGENIYMSPIPLK	0.997	45	5.68	Carbamidomethyl (+57), Oxidation (+16)	1536.74	2	5.9
BATX_15	CGENIYMSPIPLK	0.997	69.8	5.16	Carbamidomethyl (+57)	1520.74	2	5.1
BATX_15	CGENIYMSPIPLK	0.997	39.6	4.7	Carbamidomethyl (+57), Oxidation (+16)	1536.74	2	6.9
BATX_15	CGENIYMSPIPLK	0.997	36	4.28	Carbamidomethyl (+57), Oxidation (+16)	1536.74	2	5.4
BATX_15	CGENIYMSPIPLK	0.997	44.9	3.89	Carbamidomethyl (+57)	1520.75	2	7.1
BATX_15	CGENIYMSPIPLK	0.997	34.5	3.72	Carbamidomethyl (+57), Oxidation (+16)	1536.74	2	6.1
BATX_15	KPEIQNEIVDLHNSLR	0.997	50.5	5.42		1904.02	4	4.6
BATX_15	KPEIQNEIVDLHNSLR	0.997	45.9	2.11		1904.02	4	5.5
BATX_15	KPEIQNEIVDLHNSLR	0.997	42.3	1.72		1904.02	4	4.7
BATX_15	KPEIQNEIVDLHNSLR	0.997	40.7	1.36		1904.02	4	4
BATX_15	KPEIQNEIVDLHNSLRK	0.997	41.8	7.64		2032.11	3	3.4
BATX_15	KPEIQNEIVDLHNSLRK	0.997	28.7	4.77		2032.11	3	3.5
BATX_15	KPEIQNEIVDLHNSLRK	0.997	40.9	4.19		2032.12	4	5.3
BATX_15	KPEIQNEIVDLHNSLRK	0.997	42.2	4.14		2032.12	4	4.4
BATX_15	KPEIQNEIVDLHNSLRK	0.997	24.8	4.12		2032.12	3	7.5
BATX_15	KPEIQNEIVDLHNSLRK	0.997	31.5	3.77		2032.12	4	4.9
BATX_15	KPEIQNEIVDLHNSLRK	0.997	41.4	3.29		2032.12	4	5.2
BATX_15	KPEIQNEIVDLHNSLRK	0.997	43.2	3.24		2032.11	4	1.9
BATX_15	KPEIQNEIVDLHNSLRK	0.997	50	3.01		2032.11	4	2.2
BATX_15	KPEIQNEIVDLHNSLRK	0.997	26	2.51		2032.12	3	4.3
BATX_15	KSVNPTASNMLK	0.997	59.4	8.03		1288.69	2	3.1
BATX_15	KSVNPTASNMLK	0.997	46.5	6.85		1288.68	2	2.6
BATX_15	KSVNPTASNMLK	0.997	32.1	4.06		1288.68	2	-0.26
BATX_15	MEWYPEAAANAER	0.997	71.7	14.2		1536.67	2	5.4
BATX_15	MEWYPEAAANAER	0.997	64.7	12.3		1536.67	2	4.8
BATX_15	MEWYPEAAANAER	0.997	46.5	11.1		1536.67	2	4.6
BATX_15	MEWYPEAAANAER	0.997	58.5	10		1536.68	2	6.8
BATX_15	MEWYPEAAANAER	0.997	44.1	9.8		1536.67	3	4.4
BATX_15	MEWYPEAAANAER	0.997	69.5	9.8		1536.68	2	5.7
BATX_15	MEWYPEAAANAER	0.997	46.4	9.57		1536.68	3	5.7
BATX_15	MEWYPEAAANAER	0.997	80.6	9.04		1536.67	2	3.4
BATX_15	MEWYPEAAANAER	0.997	41	6.74	Oxidation (+16)	1552.66	2	0.24
BATX_15	MEWYPEAAANAER	0.997	45	5.05	Oxidation (+16)	1552.66	2	0.086
BATX_15	MEWYPEAAANAER	0.997	34.5	3.72	Oxidation (+16)	1552.67	2	6.4
BATX_15	MEWYPEAAANAER	0.997	22	3.1	Oxidation (+16)	1552.66	2	1.6
BATX_15	MEWYPEAAANAER	0.997	26.5	2.89	Oxidation (+16)	1552.67	2	6.5
BATX_15	MEWYPEAAANAER	0.997	16.1	2.62	Oxidation (+16)	1552.66	2	-0.54
BATX_15	MEWYPEAAANAER	0.997	24.5	2.55	Oxidation (+16)	1552.66	2	1.3
BATX_15	MEWYPEAAANAER	0.997	20.9	2.42	Oxidation (+16)	1552.66	2	0.48
BATX_15	QMQSECPATCFCQNK	0.997	75.3	12.3	Carbamidomethyl (+57), Carbamidomethyl (+57), Carbamidomethyl (+57)	1887.75	2	5.1
BATX_15	QMQSECPATCFCQNK	0.997	65.2	11.1	Carbamidomethyl (+57), Carbamidomethyl (+57), Carbamidomethyl (+57)	1887.75	2	5.7
BATX_15	QMQSECPATCFCQNK	0.997	67.4	9.59	Carbamidomethyl (+57), Carbamidomethyl (+57), Carbamidomethyl (+57)	1887.74	2	2.7
BATX_15	QMQSECPATCFCQNK	0.997	60.2	8.85	Carbamidomethyl (+57), Carbamidomethyl (+57), Carbamidomethyl (+57)	1887.74	2	3.9
BATX_15	QMQSECPATCFCQNK	0.997	66.6	8.42	Oxidation (+16), Carbamidomethyl (+57), Carbamidomethyl (+57), Carbamidomethyl (+57)	1903.75	2	7.2
BATX_15	QMQSECPATCFCQNK	0.997	62.3	8.25	Carbamidomethyl (+57), Carbamidomethyl (+57), Carbamidomethyl (+57)	1887.75	2	4.9
BATX_15	QMQSECPATCFCQNK	0.997	37.1	6.89	Oxidation (+16), Carbamidomethyl (+57), Carbamidomethyl (+57), Carbamidomethyl (+57)	1903.74	2	2.9
BATX_15	QMQSECPATCFCQNK	0.997	55.9	6.82	Oxidation (+16), Carbamidomethyl (+57), Carbamidomethyl (+57), Carbamidomethyl (+57)	1903.74	2	5.9
BATX_15	QMQSECPATCFCQNK	0.997	62.5	6.82	Carbamidomethyl (+57), Carbamidomethyl (+57), Carbamidomethyl (+57)	1887.75	2	6.8
BATX_15	QMQSECPATCFCQNK	0.997	67	6.48	Oxidation (+16), Carbamidomethyl (+57), Carbamidomethyl (+57), Carbamidomethyl (+57)	1903.75	2	7
BATX_15	QMQSECPATCFCQNK	0.997	30	6.33	Carbamidomethyl (+57), Carbamidomethyl (+57), Carbamidomethyl (+57)	1887.75	3	4.9
BATX_15	QMQSECPATCFCQNK	0.997	48.6	5.96	Oxidation (+16), Carbamidomethyl (+57), Carbamidomethyl (+57), Carbamidomethyl (+57)	1903.74	2	3.8
BATX_15	QMQSECPATCFCQNK	0.997	56.2	5.8	Carbamidomethyl (+57), Carbamidomethyl (+57), Carbamidomethyl (+57)	1887.74	2	2.1
BATX_15	QMQSECPATCFCQNK	0.997	25.5	4.82	Carbamidomethyl (+57), Carbamidomethyl (+57), Carbamidomethyl (+57)	1887.74	3	-0.02
BATX_15	QMQSECPATCFCQNK	0.997	46.7	4.8	Oxidation (+16), Carbamidomethyl (+57), Carbamidomethyl (+57), Carbamidomethyl (+57)	1903.74	2	4.7
BATX_15	QMQSECPATCFCQNK	0.997	39.8	4.28	Oxidation (+16), Carbamidomethyl (+57), Carbamidomethyl (+57), Carbamidomethyl (+57)	1903.74	2	3.9
BATX_15	QMQSECPATCFCQNK	0.997	35.8	3.96	Oxidation (+16), Carbamidomethyl (+57), Carbamidomethyl (+57), Carbamidomethyl (+57)	1903.74	2	6.5
BATX_15	QMQSECPATCFCQNK	0.997	30	3.82	Carbamidomethyl (+57), Carbamidomethyl (+57), Carbamidomethyl (+57)	1887.75	3	5.4
BATX_15	QMQSECPATCFCQNK	0.997	42.4	3.54	Oxidation (+16), Carbamidomethyl (+57), Carbamidomethyl (+57), Carbamidomethyl (+57)	1903.75	2	7.5
BATX_15	QMQSECPATCFCQNK	0.997	36.8	2.8	Oxidation (+16), Carbamidomethyl (+57), Carbamidomethyl (+57), Carbamidomethyl (+57)	1903.74	2	5.4
BATX_15	QMQSECPATCFCQNK	0.997	22.9	2.64	Oxidation (+16), Carbamidomethyl (+57), Carbamidomethyl (+57), Carbamidomethyl (+57)	1903.74	3	5.3
BATX_15	QMQSECPATCFCQNK	0.997	18.1	2.41	Oxidation (+16), Carbamidomethyl (+57), Carbamidomethyl (+57), Carbamidomethyl (+57)	1903.73	3	0.89
BATX_15	QMQSECPATCFCQNKII	0.997	29.8	5.05	Carbamidomethyl (+57), Carbamidomethyl (+57), Carbamidomethyl (+57)	2113.91	2	3.5
BATX_15	QMQSECPATCFCQNKII	0.997	35.2	3.29	Carbamidomethyl (+57), Carbamidomethyl (+57), Carbamidomethyl (+57)	2113.91	2	4.4
BATX_15	SGPPCGDCPSACDDGLCTNPCTK	0.997	54.6	15	Carbamidomethyl (+57), Carbamidomethyl (+57), Carbamidomethyl (+57), Carbamidomethyl (+57), Carbamidomethyl (+57)	2524.95	2	3.9
BATX_15	SGPPCGDCPSACDDGLCTNPCTK	0.997	57.7	15	Carbamidomethyl (+57), Carbamidomethyl (+57), Carbamidomethyl (+57), Carbamidomethyl (+57), Carbamidomethyl (+57)	2524.96	2	6.5
BATX_15	SGPPCGDCPSACDDGLCTNPCTK	0.997	70.4	15	Carbamidomethyl (+57), Carbamidomethyl (+57), Carbamidomethyl (+57), Carbamidomethyl (+57), Carbamidomethyl (+57)	2524.95	2	4.4
BATX_15	SGPPCGDCPSACDDGLCTNPCTK	0.997	73.7	15	Carbamidomethyl (+57), Carbamidomethyl (+57), Carbamidomethyl (+57), Carbamidomethyl (+57), Carbamidomethyl (+57)	2524.95	2	6.1
BATX_15	SGPPCGDCPSACDDGLCTNPCTK	0.997	64.4	14.1	Carbamidomethyl (+57), Carbamidomethyl (+57), Carbamidomethyl (+57), Carbamidomethyl (+57), Carbamidomethyl (+57)	2524.95	2	4.6
BATX_15	SGPPCGDCPSACDDGLCTNPCTK	0.997	59.6	13.5	Carbamidomethyl (+57), Carbamidomethyl (+57), Carbamidomethyl (+57), Carbamidomethyl (+57), Carbamidomethyl (+57)	2524.95	3	3.9
BATX_15	SGPPCGDCPSACDDGLCTNPCTK	0.997	66.6	12.2	Carbamidomethyl (+57), Carbamidomethyl (+57), Carbamidomethyl (+57), Carbamidomethyl (+57), Carbamidomethyl (+57)	2524.96	2	8.6
BATX_15	SGPPCGDCPSACDDGLCTNPCTK	0.997	48.7	12.1	Carbamidomethyl (+57), Carbamidomethyl (+57), Carbamidomethyl (+57), Carbamidomethyl (+57), Carbamidomethyl (+57)	2524.95	3	4.4
BATX_15	SGPPCGDCPSACDDGLCTNPCTK	0.997	48.8	11.2	Carbamidomethyl (+57), Carbamidomethyl (+57), Carbamidomethyl (+57), Carbamidomethyl (+57), Carbamidomethyl (+57)	2524.95	3	5.6
BATX_15	SGPPCGDCPSACDDGLCTNPCTK	0.997	62.2	8.82	Carbamidomethyl (+57), Carbamidomethyl (+57), Carbamidomethyl (+57), Carbamidomethyl (+57), Carbamidomethyl (+57)	2524.95	3	5.3
BATX_15	SGPPCGDCPSACDDGLCTNPCTK	0.997	49.1	8.72	Carbamidomethyl (+57), Carbamidomethyl (+57), Carbamidomethyl (+57), Carbamidomethyl (+57), Carbamidomethyl (+57)	2524.95	3	5.9
BATX_15	SGPPCGDCPSACDDGLCTNPCTK	0.997	61	8.7	Carbamidomethyl (+57), Carbamidomethyl (+57), Carbamidomethyl (+57), Carbamidomethyl (+57), Carbamidomethyl (+57)	2524.95	3	4.2
BATX_15	SGPPCGDCPSACDDGLCTNPCTK	0.997	49.6	8.16	Carbamidomethyl (+57), Carbamidomethyl (+57), Carbamidomethyl (+57), Carbamidomethyl (+57), Carbamidomethyl (+57)	2524.95	3	3.5
BATX_15	SVNPTASNMLK	0.997	38.7	4.24		1160.59	2	5.5
BATX_15	SVNPTASNMLK	0.997	34.1	4.22		1160.59	2	5.5
BATX_15	SVNPTASNMLK	0.997	28.8	3.3		1160.59	2	5.2
BATX_15	SVNPTASNMLK	0.997	37.1	3.12		1160.59	2	5.4
BATX_15	SVNPTASNMLKMEWYPEAAANAER	0.997	50.1	6.57		2679.26	3	7.4
BATX_15	SVNPTASNMLKMEWYPEAAANAER	0.997	25.7	5.72		2679.26	3	7.4
BATX_15	SYLAGCAAAYCPSSSYK	0.997	59.8	15	Carbamidomethyl (+57), Carbamidomethyl (+57)	1854.8	2	3.4
BATX_15	SYLAGCAAAYCPSSSYK	0.997	91.3	15	Carbamidomethyl (+57), Carbamidomethyl (+57)	1854.8	2	5.8
BATX_15	SYLAGCAAAYCPSSSYK	0.997	92.8	15	Carbamidomethyl (+57), Carbamidomethyl (+57)	1854.8	2	6.8
BATX_15	SYLAGCAAAYCPSSSYK	0.997	88.7	14.1	Carbamidomethyl (+57), Carbamidomethyl (+57)	1854.8	2	5.4
BATX_15	SYLAGCAAAYCPSSSYK	0.997	70.4	12.8	Carbamidomethyl (+57), Carbamidomethyl (+57)	1854.8	2	4.9
BATX_15	SYLAGCAAAYCPSSSYK	0.997	41.6	11.9	Carbamidomethyl (+57), Carbamidomethyl (+57)	1854.8	3	3.8
BATX_15	SYLAGCAAAYCPSSSYK	0.997	37.7	11.3	Carbamidomethyl (+57), Carbamidomethyl (+57)	1854.8	3	4.8
BATX_15	SYLAGCAAAYCPSSSYK	0.997	82.6	11.3	Carbamidomethyl (+57), Carbamidomethyl (+57)	1854.8	2	4.9
BATX_15	SYLAGCAAAYCPSSSYK	0.997	40.6	10.2	Carbamidomethyl (+57), Carbamidomethyl (+57)	1854.8	3	5.1
BATX_15	SYLAGCAAAYCPSSSYK	0.997	24.8	8.33	Carbamidomethyl (+57), Carbamidomethyl (+57)	1854.8	3	5.4
BATX_15	TATPYKSGPPCGDCPSACDDGLCTNPCTK	0.997	46.4	11.7	Carbamidomethyl (+57), Carbamidomethyl (+57), Carbamidomethyl (+57), Carbamidomethyl (+57), Carbamidomethyl (+57)	3186.29	3	3.5
BATX_15	WTEIIHAWHDEYK	0.997	45.5	12.5		1726.82	2	6.9
BATX_15	WTEIIHAWHDEYK	0.997	59.8	12.1		1726.82	2	3.6
BATX_15	WTEIIHAWHDEYK	0.997	44.9	10.2		1726.82	2	5.8
BATX_15	WTEIIHAWHDEYK	0.997	10.6	3.02		1726.82	3	5.9
BATX_15	WTEIIHAWHDEYK	0.997	19.5	2.62		1726.82	3	4.9
BATX_15	WTEIIHAWHDEYK	0.997	20.9	2.54		1726.82	3	5.6
BATX_15	WTEIIHAWHDEYKNFK	0.997	25.2	3.34		2116.03	3	7.3
BATX_15	WTEIIHAWHDEYKNFK	0.997	30.4	3.05		2116.03	3	7.1
BATX_15	WTEIIHAWHDEYKNFK	0.997	7.25	2.25		2116.03	4	6
BATX_15	YFYVCQYCPAGNMR	0.997	64.9	15	Carbamidomethyl (+57), Carbamidomethyl (+57)	1827.76	2	5.2
BATX_15	YFYVCQYCPAGNMR	0.997	65.3	15	Carbamidomethyl (+57), Carbamidomethyl (+57)	1827.76	2	4
BATX_15	YFYVCQYCPAGNMR	0.997	70.5	15	Carbamidomethyl (+57), Carbamidomethyl (+57)	1827.76	2	5.2
BATX_15	YFYVCQYCPAGNMR	0.997	63	13	Carbamidomethyl (+57), Carbamidomethyl (+57)	1827.76	2	5
BATX_15	YFYVCQYCPAGNMR	0.997	68.5	12.9	Carbamidomethyl (+57), Carbamidomethyl (+57), Oxidation (+16)	1843.76	2	5.6
BATX_15	YFYVCQYCPAGNMR	0.997	58.8	12	Carbamidomethyl (+57), Carbamidomethyl (+57), Oxidation (+16)	1843.76	2	4.6
BATX_15	YFYVCQYCPAGNMR	0.997	61.2	10.6	Carbamidomethyl (+57), Carbamidomethyl (+57), Oxidation (+16)	1843.76	2	6
BATX_15	YFYVCQYCPAGNMR	0.997	56.1	9.77	Carbamidomethyl (+57), Carbamidomethyl (+57), Oxidation (+16)	1843.76	2	7.5
BATX_15	YFYVCQYCPAGNMR	0.997	24	8.66	Carbamidomethyl (+57), Carbamidomethyl (+57), Oxidation (+16)	1843.76	3	5.6
BATX_15	YFYVCQYCPAGNMR	0.997	12.4	8.6	Carbamidomethyl (+57), Carbamidomethyl (+57)	1827.76	2	5.5
BATX_15	YFYVCQYCPAGNMR	0.997	65.3	8.08	Carbamidomethyl (+57), Carbamidomethyl (+57), Oxidation (+16)	1843.76	2	5.7
BATX_15	YFYVCQYCPAGNMR	0.997	33.8	6.62	Carbamidomethyl (+57), Carbamidomethyl (+57), Oxidation (+16)	1843.75	3	3.4
BATX_15	YFYVCQYCPAGNMR	0.997	50.2	6.62	Carbamidomethyl (+57), Carbamidomethyl (+57), Oxidation (+16)	1843.76	2	4.6
BATX_15	YFYVCQYCPAGNMR	0.997	41.2	6.11	Carbamidomethyl (+57), Carbamidomethyl (+57), Oxidation (+16)	1843.75	3	2.8
BATX_15	YFYVCQYCPAGNMR	0.997	9.11	3.35	Carbamidomethyl (+57), Carbamidomethyl (+57), Oxidation (+16)	1843.76	3	4.7
BATX_15	YGTGAEPPTAVIGHYTQIVWYK	0.997	51.7	8.21		2450.24	2	6.9
BATX_15	YGTGAEPPTAVIGHYTQIVWYK	0.997	57.3	7.85		2450.24	2	6.2
BATX_15	YGTGAEPPTAVIGHYTQIVWYK	0.997	37.4	6.57		2450.25	3	7.5
BATX_15	YGTGAEPPTAVIGHYTQIVWYK	0.997	46.1	5.57		2450.25	3	8.2
BATX_15	YGTGAEPPTAVIGHYTQIVWYK	0.997	48	5.46		2450.25	3	8.7
BATX_15	YGTGAEPPTAVIGHYTQIVWYK	0.997	31.6	5.42		2450.24	3	6.5
BATX_15	YGTGAEPPTAVIGHYTQIVWYK	0.997	26.9	4.72		2450.25	3	7.9
BATX_15	YGTGAEPPTAVIGHYTQIVWYK	0.997	17.1	4.32		2450.25	3	9.5
BATX_15	YGTGAEPPTAVIGHYTQIVWYK	0.997	38.2	4.25		2450.25	3	7.4
BATX_15	YGTGAEPPTAVIGHYTQIVWYK	0.997	36.3	3.74		2450.24	3	7
BATX_15	YGTGAEPPTAVIGHYTQIVWYK	0.997	25.9	3.72		2450.24	3	6.6
BATX_15	YGTGAEPPTAVIGHYTQIVWYK	0.997	36	3.49		2450.25	3	8.6
BATX_15	YGTGAEPPTAVIGHYTQIVWYK	0.997	29.6	3.42		2450.25	3	7.6
BATX_15	YGTGAEPPTAVIGHYTQIVWYK	0.997	48.2	2.68		2450.25	2	8.1
BATX_15	YGTGAEPPTAVIGHYTQIVWYK	0.997	29.5	2.06		2450.24	3	4.4
BATX_18	CGENIYMSPIPLK	0.997	45.7	6.92	Carbamidomethyl (+57), Oxidation (+16)	1536.74	2	3.4
BATX_18	CGENIYMSPIPLK	0.997	39.3	6.49	Carbamidomethyl (+57)	1520.74	2	5.2
BATX_18	CGENIYMSPIPLK	0.997	32.3	5.51	Carbamidomethyl (+57), Oxidation (+16)	1536.74	2	8.4
BATX_18	CIERHSLPNSR	0.997	27.6	4.15	Carbamidomethyl (+57)	1367.68	3	4.9
BATX_18	CIERHSLPNSR	0.997	27.6	3.6	Carbamidomethyl (+57)	1367.68	3	3.4
BATX_18	CIERHSLPNSR	0.997	21	2.51	Carbamidomethyl (+57)	1367.68	3	5.2
BATX_18	KPEIQNEIVDLHNSLR	0.997	39.5	12.7		1904.03	3	7.2
BATX_18	KPEIQNEIVDLHNSLR	0.997	46.4	12.7		1904.02	3	5.9
BATX_18	KPEIQNEIVDLHNSLR	0.997	64.5	12.3		1904.03	3	7.3
BATX_18	KPEIQNEIVDLHNSLR	0.997	49.4	9.68		1904.03	3	7.5
BATX_18	KPEIQNEIVDLHNSLR	0.997	50.8	7.64		1904.02	3	5.3
BATX_18	KPEIQNEIVDLHNSLR	0.997	51.9	6.77		1904.03	3	8.4
BATX_18	KPEIQNEIVDLHNSLR	0.997	48.1	3.72		1904.02	4	6
BATX_18	KPEIQNEIVDLHNSLR	0.997	47.5	2.29		1904.02	4	6.2
BATX_18	KPEIQNEIVDLHNSLR	0.997	54.1	2.14		1904.02	4	6.2
BATX_18	KPEIQNEIVDLHNSLRK	0.997	46	4.51		2032.12	4	6.1
BATX_18	KPEIQNEIVDLHNSLRK	0.997	47.7	4.49		2032.11	4	3
BATX_18	KPEIQNEIVDLHNSLRK	0.997	36.1	3.57		2032.12	3	5.4
BATX_18	KPEIQNEIVDLHNSLRK	0.997	33.3	3.47		2032.11	4	4
BATX_18	KPEIQNEIVDLHNSLRK	0.997	50.8	3.43		2032.12	4	6.4
BATX_18	KPEIQNEIVDLHNSLRK	0.997	47.2	2.92		2032.11	4	3
BATX_18	KSVNPTASNMLK	0.997	50.1	8.7		1288.68	2	2
BATX_18	KSVNPTASNMLK	0.997	61	7.72		1288.68	2	1.8
BATX_18	KSVNPTASNMLK	0.997	55.4	7.1		1288.68	2	3.1
BATX_18	KSVNPTASNMLK	0.997	35.4	4.55		1288.69	2	4.9
BATX_18	MEWYPEAAANAER	0.997	78.6	15		1536.68	2	6.5
BATX_18	MEWYPEAAANAER	0.997	74.9	12.8		1536.68	2	7.1
BATX_18	MEWYPEAAANAER	0.997	65.6	11.9		1536.68	2	6.5
BATX_18	MEWYPEAAANAER	0.997	72	10.6		1536.68	2	6.4
BATX_18	MEWYPEAAANAER	0.997	50	9.59		1536.68	2	6.3
BATX_18	MEWYPEAAANAER	0.997	60.3	9.12		1536.68	2	6.5
BATX_18	MEWYPEAAANAER	0.997	51.6	8.8		1536.68	2	6.5
BATX_18	MEWYPEAAANAER	0.997	70.7	8.66	Oxidation (+16)	1552.67	2	2.8
BATX_18	MEWYPEAAANAER	0.997	56.6	8.26	Oxidation (+16)	1552.67	2	3.5
BATX_18	MEWYPEAAANAER	0.997	45.2	7.38	Oxidation (+16)	1552.67	2	6.3
BATX_18	MEWYPEAAANAER	0.997	51	7.13		1536.68	2	5.9
BATX_18	MEWYPEAAANAER	0.997	62	7.07		1536.68	2	7.7
BATX_18	MEWYPEAAANAER	0.997	38.6	4.92	Oxidation (+16)	1552.67	2	6.1
BATX_18	MEWYPEAAANAER	0.997	27.3	3.64	Oxidation (+16)	1552.66	2	0.24
BATX_18	MEWYPEAAANAER	0.997	27.4	3.46	Oxidation (+16)	1552.67	2	5.9
BATX_18	MEWYPEAAANAER	0.997	30.7	3.42	Oxidation (+16)	1552.67	2	3.4
BATX_18	MEWYPEAAANAER	0.997	33.4	3.15	Oxidation (+16)	1552.66	2	1.7
BATX_18	MEWYPEAAANAER	0.992	25.4	3.07	Oxidation (+16)	1552.66	2	-0.31
BATX_18	MEWYPEAAANAER	0.997	19	2.24	Oxidation (+16)	1552.67	2	4.6
BATX_18	QMQSECPATCFCQNK	0.997	72.7	13.9	Carbamidomethyl (+57), Carbamidomethyl (+57), Carbamidomethyl (+57)	1887.75	2	5.3
BATX_18	QMQSECPATCFCQNK	0.997	70.8	13	Carbamidomethyl (+57), Carbamidomethyl (+57), Carbamidomethyl (+57)	1887.75	2	4.5
BATX_18	QMQSECPATCFCQNK	0.997	67.8	12.6	Carbamidomethyl (+57), Carbamidomethyl (+57), Carbamidomethyl (+57)	1887.74	2	3.8
BATX_18	QMQSECPATCFCQNK	0.997	78.3	11.6	Carbamidomethyl (+57), Carbamidomethyl (+57), Carbamidomethyl (+57)	1887.75	2	5.7
BATX_18	QMQSECPATCFCQNK	0.997	33.1	9.92	Carbamidomethyl (+57), Carbamidomethyl (+57), Carbamidomethyl (+57)	1887.75	3	4.4
BATX_18	QMQSECPATCFCQNK	0.997	53.7	8.8	Carbamidomethyl (+57), Carbamidomethyl (+57), Carbamidomethyl (+57)	1887.75	2	5.8
BATX_18	QMQSECPATCFCQNK	0.997	65.9	7.77	Carbamidomethyl (+57), Carbamidomethyl (+57), Carbamidomethyl (+57)	1887.75	2	4.3
BATX_18	QMQSECPATCFCQNK	0.997	52.8	7.43	Oxidation (+16), Carbamidomethyl (+57), Carbamidomethyl (+57), Carbamidomethyl (+57)	1903.74	2	5.2
BATX_18	QMQSECPATCFCQNK	0.997	35.8	6.6	Carbamidomethyl (+57), Carbamidomethyl (+57), Carbamidomethyl (+57)	1887.75	2	5.6
BATX_18	QMQSECPATCFCQNK	0.997	42.2	6.02	Oxidation (+16), Carbamidomethyl (+57), Carbamidomethyl (+57), Carbamidomethyl (+57)	1903.74	2	4
BATX_18	QMQSECPATCFCQNK	0.997	16.6	3.26	Oxidation (+16), Carbamidomethyl (+57), Carbamidomethyl (+57), Carbamidomethyl (+57)	1903.74	2	6.5
BATX_18	QMQSECPATCFCQNK	0.997	19.1	3.02	Oxidation (+16), Carbamidomethyl (+57), Carbamidomethyl (+57), Carbamidomethyl (+57)	1903.74	2	4.7
BATX_18	QMQSECPATCFCQNK	0.997	28	2.85	Carbamidomethyl (+57), Carbamidomethyl (+57), Carbamidomethyl (+57)	1887.75	3	5.9
BATX_18	QMQSECPATCFCQNK	0.997	27.5	2.07	Carbamidomethyl (+57), Carbamidomethyl (+57), Carbamidomethyl (+57)	1887.74	3	3.7
BATX_18	QMQSECPATCFCQNKII	0.997	28.7	3.2	Carbamidomethyl (+57), Carbamidomethyl (+57), Carbamidomethyl (+57)	2113.92	2	8.1
BATX_18	QMQSECPATCFCQNKII	0.997	47.3	2.8	Carbamidomethyl (+57), Carbamidomethyl (+57), Carbamidomethyl (+57)	2113.92	2	4.5
BATX_18	QMQSECPATCFCQNKII	0.997	43.8	2.72	Carbamidomethyl (+57), Carbamidomethyl (+57), Carbamidomethyl (+57)	2113.92	2	5.7
BATX_18	QMQSECPATCFCQNKII	0.997	26	2.68	Carbamidomethyl (+57), Carbamidomethyl (+57), Carbamidomethyl (+57)	2113.92	3	5.7
BATX_18	QMQSECPATCFCQNKII	0.997	45	2.46	Carbamidomethyl (+57), Carbamidomethyl (+57), Carbamidomethyl (+57)	2113.92	2	6.4
BATX_18	SGPPCGDCPSACDDGLCTNPCTK	0.997	53.2	15	Carbamidomethyl (+57), Carbamidomethyl (+57), Carbamidomethyl (+57), Carbamidomethyl (+57), Carbamidomethyl (+57)	2524.95	2	6
BATX_18	SGPPCGDCPSACDDGLCTNPCTK	0.997	56.5	15	Carbamidomethyl (+57), Carbamidomethyl (+57), Carbamidomethyl (+57), Carbamidomethyl (+57), Carbamidomethyl (+57)	2524.95	2	6
BATX_18	SGPPCGDCPSACDDGLCTNPCTK	0.997	58.2	15	Carbamidomethyl (+57), Carbamidomethyl (+57), Carbamidomethyl (+57), Carbamidomethyl (+57), Carbamidomethyl (+57)	2524.95	2	6.1
BATX_18	SGPPCGDCPSACDDGLCTNPCTK	0.997	64.3	15	Carbamidomethyl (+57), Carbamidomethyl (+57), Carbamidomethyl (+57), Carbamidomethyl (+57), Carbamidomethyl (+57)	2524.95	2	5.6
BATX_18	SGPPCGDCPSACDDGLCTNPCTK	0.997	68.2	15	Carbamidomethyl (+57), Carbamidomethyl (+57), Carbamidomethyl (+57), Carbamidomethyl (+57), Carbamidomethyl (+57)	2524.96	2	6.5
BATX_18	SGPPCGDCPSACDDGLCTNPCTK	0.997	53.3	14.4	Carbamidomethyl (+57), Carbamidomethyl (+57), Carbamidomethyl (+57), Carbamidomethyl (+57), Carbamidomethyl (+57)	2524.95	2	6.2
BATX_18	SGPPCGDCPSACDDGLCTNPCTK	0.997	52.9	12.9	Carbamidomethyl (+57), Carbamidomethyl (+57), Carbamidomethyl (+57), Carbamidomethyl (+57), Carbamidomethyl (+57)	2524.96	2	7.1
BATX_18	SGPPCGDCPSACDDGLCTNPCTK	0.997	69.2	12.7	Carbamidomethyl (+57), Carbamidomethyl (+57), Carbamidomethyl (+57), Carbamidomethyl (+57), Carbamidomethyl (+57)	2524.95	3	5.8
BATX_18	SGPPCGDCPSACDDGLCTNPCTK	0.997	57.2	12.4	Carbamidomethyl (+57), Carbamidomethyl (+57), Carbamidomethyl (+57), Carbamidomethyl (+57), Carbamidomethyl (+57)	2524.95	3	6.3
BATX_18	SGPPCGDCPSACDDGLCTNPCTK	0.997	61.4	11.3	Carbamidomethyl (+57), Carbamidomethyl (+57), Carbamidomethyl (+57), Carbamidomethyl (+57), Carbamidomethyl (+57)	2524.95	3	4.8
BATX_18	SGPPCGDCPSACDDGLCTNPCTK	0.997	63.2	11.2	Carbamidomethyl (+57), Carbamidomethyl (+57), Carbamidomethyl (+57), Carbamidomethyl (+57), Carbamidomethyl (+57)	2524.95	3	5.7
BATX_18	SGPPCGDCPSACDDGLCTNPCTK	0.997	57.9	9.92	Carbamidomethyl (+57), Carbamidomethyl (+57), Carbamidomethyl (+57), Carbamidomethyl (+57), Carbamidomethyl (+57)	2524.95	3	5.1
BATX_18	SGPPCGDCPSACDDGLCTNPCTK	0.997	44.7	8.57	Carbamidomethyl (+57), Carbamidomethyl (+57), Carbamidomethyl (+57), Carbamidomethyl (+57), Carbamidomethyl (+57)	2524.95	3	5.9
BATX_18	SGPPCGDCPSACDDGLCTNPCTK	0.997	67.1	7.82	Carbamidomethyl (+57), Carbamidomethyl (+57), Carbamidomethyl (+57), Carbamidomethyl (+57), Carbamidomethyl (+57)	2524.95	3	4.4
BATX_18	SVNPTASNMLK	0.997	21.5	4.89	Oxidation (+16)	1176.58	2	2.2
BATX_18	SVNPTASNMLK	0.997	31.3	4.39	Oxidation (+16)	1176.58	2	3.3
BATX_18	SVNPTASNMLK	0.997	28.4	3.85		1160.59	2	6.2
BATX_18	SVNPTASNMLK	0.997	33.4	3.48	Oxidation (+16)	1176.58	2	2.6
BATX_18	SVNPTASNMLK	0.997	25.4	3.38		1160.59	2	4
BATX_18	SVNPTASNMLK	0.997	38.9	3.01		1160.59	2	3.4
BATX_18	SVNPTASNMLK	0.997	34.2	2.19	Oxidation (+16)	1176.58	2	3.2
BATX_18	SYLAGCAAAYCPSSSYK	0.997	91.2	14.6	Carbamidomethyl (+57), Carbamidomethyl (+57)	1854.8	2	4.7
BATX_18	SYLAGCAAAYCPSSSYK	0.997	90.3	14.1	Carbamidomethyl (+57), Carbamidomethyl (+57)	1854.8	2	6.2
BATX_18	SYLAGCAAAYCPSSSYK	0.997	95.7	13.2	Carbamidomethyl (+57), Carbamidomethyl (+57)	1854.8	2	5.5
BATX_18	SYLAGCAAAYCPSSSYK	0.997	88.7	12.3	Carbamidomethyl (+57), Carbamidomethyl (+57)	1854.8	2	5.2
BATX_18	SYLAGCAAAYCPSSSYK	0.997	39.3	10.2	Carbamidomethyl (+57), Carbamidomethyl (+57)	1854.8	3	3.1
BATX_18	SYLAGCAAAYCPSSSYK	0.997	37	9.96	Carbamidomethyl (+57), Carbamidomethyl (+57)	1854.79	3	1.5
BATX_18	SYLAGCAAAYCPSSSYK	0.997	58.6	9.96	Carbamidomethyl (+57), Carbamidomethyl (+57)	1854.8	2	5.6
BATX_18	SYLAGCAAAYCPSSSYK	0.997	42.3	8.82	Carbamidomethyl (+57), Carbamidomethyl (+57)	1854.8	3	3.1
BATX_18	SYLAGCAAAYCPSSSYK	0.997	66.1	7.37	Carbamidomethyl (+57), Carbamidomethyl (+57)	1854.8	2	3.8
BATX_18	SYLAGCAAAYCPSSSYK	0.997	54.1	6.74	Carbamidomethyl (+57), Carbamidomethyl (+57)	1854.8	3	4.3
BATX_18	WTEIIHAWHDEYK	0.997	17.4	3.68		1726.82	3	6.3
BATX_18	WTEIIHAWHDEYKNFK	0.997	29.5	2.8		2116.03	3	5.8
BATX_18	YFYVCQYCPAGNMR	0.997	66.2	15	Carbamidomethyl (+57), Carbamidomethyl (+57)	1827.76	2	5.6
BATX_18	YFYVCQYCPAGNMR	0.997	79.5	15	Carbamidomethyl (+57), Carbamidomethyl (+57)	1827.76	2	6.2
BATX_18	YFYVCQYCPAGNMR	0.997	65.8	14.8	Carbamidomethyl (+57), Carbamidomethyl (+57)	1827.76	2	5.8
BATX_18	YFYVCQYCPAGNMR	0.997	53.7	14.5	Carbamidomethyl (+57), Carbamidomethyl (+57)	1827.76	2	4.8
BATX_18	YFYVCQYCPAGNMR	0.997	73.1	13	Carbamidomethyl (+57), Carbamidomethyl (+57), Oxidation (+16)	1843.76	2	6.8
BATX_18	YFYVCQYCPAGNMR	0.997	66.5	12.8	Carbamidomethyl (+57), Carbamidomethyl (+57), Oxidation (+16)	1843.76	2	7.1
BATX_18	YFYVCQYCPAGNMR	0.997	72.3	11.6	Carbamidomethyl (+57), Carbamidomethyl (+57), Oxidation (+16)	1843.76	2	6.2
BATX_18	YFYVCQYCPAGNMR	0.997	68	9.49	Carbamidomethyl (+57), Carbamidomethyl (+57), Oxidation (+16)	1843.76	2	5.5
BATX_18	YFYVCQYCPAGNMR	0.997	55.6	8.26	Carbamidomethyl (+57), Carbamidomethyl (+57), Oxidation (+16)	1843.76	2	7.9
BATX_18	YFYVCQYCPAGNMR	0.997	15.1	6.16	Carbamidomethyl (+57), Carbamidomethyl (+57)	1827.76	3	6.4
BATX_18	YFYVCQYCPAGNMR	0.997	9.08	5.96	Carbamidomethyl (+57), Carbamidomethyl (+57)	1827.76	3	5.2
BATX_18	YFYVCQYCPAGNMR	0.997	11.2	4.7	Carbamidomethyl (+57), Carbamidomethyl (+57)	1827.76	2	5.6
BATX_18	YFYVCQYCPAGNMR	0.997	17.4	4.7	Carbamidomethyl (+57), Carbamidomethyl (+57), Oxidation (+16)	1843.76	3	5.9
BATX_18	YFYVCQYCPAGNMR	0.997	12.3	3.24	Carbamidomethyl (+57), Carbamidomethyl (+57), Oxidation (+16)	1843.76	3	5.2
BATX_18	YFYVCQYCPAGNMR	0.997	47.1	3.19	Carbamidomethyl (+57), Carbamidomethyl (+57), Oxidation (+16)	1843.76	2	7.1
BATX_18	YGTGAEPPTAVIGHYTQIVWYK	0.997	45.6	9.57		2450.25	2	8.9
BATX_18	YGTGAEPPTAVIGHYTQIVWYK	0.997	35	7.12		2450.25	3	9.3
BATX_18	YGTGAEPPTAVIGHYTQIVWYK	0.997	28.9	5.85		2450.25	3	7.8
BATX_18	YGTGAEPPTAVIGHYTQIVWYK	0.997	38.8	5.85		2450.25	3	8.6
BATX_18	YGTGAEPPTAVIGHYTQIVWYK	0.997	31.5	5.54		2450.24	2	6.3
BATX_18	YGTGAEPPTAVIGHYTQIVWYK	0.997	41.4	5.51		2450.25	3	7.9
BATX_18	YGTGAEPPTAVIGHYTQIVWYK	0.997	44.8	5.29		2450.25	3	8.1
BATX_18	YGTGAEPPTAVIGHYTQIVWYK	0.997	26.4	5		2450.24	3	5.7
BATX_18	YGTGAEPPTAVIGHYTQIVWYK	0.997	41	4.92		2450.25	3	8.1
BATX_18	YGTGAEPPTAVIGHYTQIVWYK	0.997	51	4.92		2450.24	2	6.8
BATX_18	YGTGAEPPTAVIGHYTQIVWYK	0.997	42	4.8		2450.25	2	8
BATX_18	YGTGAEPPTAVIGHYTQIVWYK	0.997	43	4.77		2450.24	2	7.2
BATX_18	YGTGAEPPTAVIGHYTQIVWYK	0.997	27.4	4.11		2450.25	3	7.8
BATX_18	YGTGAEPPTAVIGHYTQIVWYK	0.997	43	3.74		2450.25	3	7.8
BATX_18	YGTGAEPPTAVIGHYTQIVWYK	0.997	31.6	3.62		2450.25	3	7.9
BATX_18	YGTGAEPPTAVIGHYTQIVWYK	0.997	37	2.19		2450.24	3	5.4
BATX_24	CGENIYMSPIPLK	0.997	64.5	5.96	Carbamidomethyl (+57)	1520.75	2	8.4
BATX_24	CGENIYMSPIPLK	0.997	46.3	5.74	Carbamidomethyl (+57)	1520.75	2	7.8
BATX_24	CGENIYMSPIPLK	0.997	43.8	5.27	Carbamidomethyl (+57)	1520.75	2	9.5
BATX_24	CGENIYMSPIPLK	0.997	57	4.64	Carbamidomethyl (+57)	1520.75	2	7.1
BATX_24	CGENIYMSPIPLK	0.997	31.9	3.07	Carbamidomethyl (+57)	1520.75	2	6.9
BATX_24	KPEIQNEIVDLHNSLR	0.997	53.9	13.9		1904.03	3	8.1
BATX_24	KPEIQNEIVDLHNSLR	0.997	49.7	12.4		1904.03	3	7.3
BATX_24	KPEIQNEIVDLHNSLR	0.997	53.5	9.1		1904.02	3	5.6
BATX_24	KPEIQNEIVDLHNSLR	0.997	41	8.66		1904.02	3	6.7
BATX_24	KPEIQNEIVDLHNSLR	0.997	34.5	2.39		1904.03	4	7.4
BATX_24	KPEIQNEIVDLHNSLR	0.997	49.3	1.34		1904.02	4	6.1
BATX_24	KPEIQNEIVDLHNSLRK	0.997	48	5.08		2032.12	4	5.2
BATX_24	KPEIQNEIVDLHNSLRK	0.997	37.2	4.43		2032.12	4	5.7
BATX_24	KPEIQNEIVDLHNSLRK	0.997	46	3.96		2032.12	4	7.4
BATX_24	KPEIQNEIVDLHNSLRK	0.997	37.5	3.29		2032.12	4	7.3
BATX_24	MEWYPEAAANAER	0.997	70.6	13.4		1536.68	2	5.6
BATX_24	MEWYPEAAANAER	0.997	77.7	12.7		1536.68	2	7.2
BATX_24	MEWYPEAAANAER	0.997	60.4	11.2		1536.68	2	6.1
BATX_24	MEWYPEAAANAER	0.997	66.4	11.1		1536.68	2	7.7
BATX_24	MEWYPEAAANAER	0.997	29.8	7.36		1536.68	2	8.5
BATX_24	MEWYPEAAANAER	0.997	46.1	6.49		1536.67	3	5.3
BATX_24	MEWYPEAAANAER	0.997	37.5	4.92		1536.68	2	6.9
BATX_24	MEWYPEAAANAER	0.997	16.3	4.06	Oxidation (+16)	1552.67	2	4.1
BATX_24	MEWYPEAAANAER	0.997	15.9	3.74	Oxidation (+16)	1552.67	2	2.5
BATX_24	MEWYPEAAANAER	0.997	19.7	3.64		1536.68	2	7.2
BATX_24	MEWYPEAAANAER	0.997	27.1	3.6		1536.68	3	7.8
BATX_24	MEWYPEAAANAER	0.997	14.1	2.96	Oxidation (+16)	1552.66	2	-1.3
BATX_24	MEWYPEAAANAER	0.997	18.8	2.72	Oxidation (+16)	1552.66	2	-2.2
BATX_24	QMQSECPATCFCQNK	0.997	67.8	13.8	Carbamidomethyl (+57), Carbamidomethyl (+57), Carbamidomethyl (+57)	1887.75	2	5.8
BATX_24	QMQSECPATCFCQNK	0.997	54.3	12.1	Carbamidomethyl (+57), Carbamidomethyl (+57), Carbamidomethyl (+57)	1887.75	2	6.4
BATX_24	QMQSECPATCFCQNK	0.997	64.3	11.5	Carbamidomethyl (+57), Carbamidomethyl (+57), Carbamidomethyl (+57)	1887.75	2	4.8
BATX_24	QMQSECPATCFCQNK	0.997	59.3	11	Carbamidomethyl (+57), Carbamidomethyl (+57), Carbamidomethyl (+57)	1887.75	2	4.7
BATX_24	QMQSECPATCFCQNK	0.997	28.7	7.72	Carbamidomethyl (+57), Carbamidomethyl (+57), Carbamidomethyl (+57)	1887.75	3	5.8
BATX_24	QMQSECPATCFCQNK	0.997	22.3	4.72	Oxidation (+16), Carbamidomethyl (+57), Carbamidomethyl (+57), Carbamidomethyl (+57)	1903.75	2	8.6
BATX_24	QMQSECPATCFCQNK	0.997	24.3	4.72	Oxidation (+16), Carbamidomethyl (+57), Carbamidomethyl (+57), Carbamidomethyl (+57)	1903.74	2	5.5
BATX_24	QMQSECPATCFCQNK	0.997	39.2	3.74	Carbamidomethyl (+57), Carbamidomethyl (+57), Carbamidomethyl (+57)	1887.75	2	7.6
BATX_24	QMQSECPATCFCQNK	0.997	31.4	3.38	Carbamidomethyl (+57), Carbamidomethyl (+57), Carbamidomethyl (+57)	1887.75	3	6.2
BATX_24	QMQSECPATCFCQNK	0.997	10.9	2.07	Carbamidomethyl (+57), Carbamidomethyl (+57), Carbamidomethyl (+57)	1887.75	3	8.3
BATX_24	SGPPCGDCPSACDDGLCTNPCTK	0.997	59.9	15	Carbamidomethyl (+57), Carbamidomethyl (+57), Carbamidomethyl (+57), Carbamidomethyl (+57), Carbamidomethyl (+57)	2524.96	2	7.1
BATX_24	SGPPCGDCPSACDDGLCTNPCTK	0.997	75.7	15	Carbamidomethyl (+57), Carbamidomethyl (+57), Carbamidomethyl (+57), Carbamidomethyl (+57), Carbamidomethyl (+57)	2524.95	2	5.9
BATX_24	SGPPCGDCPSACDDGLCTNPCTK	0.997	48.4	13.1	Carbamidomethyl (+57), Carbamidomethyl (+57), Carbamidomethyl (+57), Carbamidomethyl (+57), Carbamidomethyl (+57)	2524.96	2	6.8
BATX_24	SGPPCGDCPSACDDGLCTNPCTK	0.997	71.7	11	Carbamidomethyl (+57), Carbamidomethyl (+57), Carbamidomethyl (+57), Carbamidomethyl (+57), Carbamidomethyl (+57)	2524.96	3	7.2
BATX_24	SGPPCGDCPSACDDGLCTNPCTK	0.997	45.8	10.6	Carbamidomethyl (+57), Carbamidomethyl (+57), Carbamidomethyl (+57), Carbamidomethyl (+57), Carbamidomethyl (+57)	2524.95	3	4
BATX_24	SGPPCGDCPSACDDGLCTNPCTK	0.997	55.8	10.5	Carbamidomethyl (+57), Carbamidomethyl (+57), Carbamidomethyl (+57), Carbamidomethyl (+57), Carbamidomethyl (+57)	2524.95	3	5.3
BATX_24	SGPPCGDCPSACDDGLCTNPCTK	0.997	58.2	10	Carbamidomethyl (+57), Carbamidomethyl (+57), Carbamidomethyl (+57), Carbamidomethyl (+57), Carbamidomethyl (+57)	2524.96	2	6.7
BATX_24	SGPPCGDCPSACDDGLCTNPCTK	0.997	59.6	9.92	Carbamidomethyl (+57), Carbamidomethyl (+57), Carbamidomethyl (+57), Carbamidomethyl (+57), Carbamidomethyl (+57)	2524.95	3	6.1
BATX_24	SGPPCGDCPSACDDGLCTNPCTK	0.997	60.1	9.74	Carbamidomethyl (+57), Carbamidomethyl (+57), Carbamidomethyl (+57), Carbamidomethyl (+57), Carbamidomethyl (+57)	2524.95	3	5.4
BATX_24	SGPPCGDCPSACDDGLCTNPCTK	0.997	39.5	8.92	Carbamidomethyl (+57), Carbamidomethyl (+57), Carbamidomethyl (+57), Carbamidomethyl (+57), Carbamidomethyl (+57)	2524.95	3	3.9
BATX_24	SGPPCGDCPSACDDGLCTNPCTK	0.997	27.4	6.82	Carbamidomethyl (+57), Carbamidomethyl (+57), Carbamidomethyl (+57), Carbamidomethyl (+57), Carbamidomethyl (+57)	2524.95	3	6.1
BATX_24	SVNPTASNMLK	0.997	36.8	6.14		1160.59	2	4.2
BATX_24	SVNPTASNMLK	0.997	29.8	3.29		1160.59	2	6.4
BATX_24	SVNPTASNMLK	0.997	40.6	2.96		1160.59	2	3.7
BATX_24	SVNPTASNMLK	0.997	26.7	2.64		1160.59	2	6.2
BATX_24	SYLAGCAAAYCPSSSYK	0.997	111	15	Carbamidomethyl (+57), Carbamidomethyl (+57)	1854.8	2	2.8
BATX_24	SYLAGCAAAYCPSSSYK	0.997	95	14.7	Carbamidomethyl (+57), Carbamidomethyl (+57)	1854.8	2	4.4
BATX_24	SYLAGCAAAYCPSSSYK	0.997	91.5	11	Carbamidomethyl (+57), Carbamidomethyl (+57)	1854.8	2	5.9
BATX_24	SYLAGCAAAYCPSSSYK	0.997	83.1	8.89	Carbamidomethyl (+57), Carbamidomethyl (+57)	1854.8	2	3.2
BATX_24	SYLAGCAAAYCPSSSYK	0.997	44.2	7.1	Carbamidomethyl (+57), Carbamidomethyl (+57)	1854.8	2	4.7
BATX_24	SYLAGCAAAYCPSSSYK	0.997	61.8	6.74	Carbamidomethyl (+57), Carbamidomethyl (+57)	1854.8	2	4.9
BATX_24	SYLAGCAAAYCPSSSYK	0.997	70.3	6.28	Carbamidomethyl (+57), Carbamidomethyl (+57)	1854.79	2	-2.7
BATX_24	SYLAGCAAAYCPSSSYK	0.997	27	5.17	Carbamidomethyl (+57), Carbamidomethyl (+57)	1854.8	3	1.9
BATX_24	WTEIIHAWHDEYK	0.997	24.2	4.14		1726.82	3	5.6
BATX_24	WTEIIHAWHDEYK	0.997	20.5	3.05		1726.82	3	7.1
BATX_24	WTEIIHAWHDEYK	0.997	19.8	2.39		1726.82	3	6
BATX_24	YFYVCQYCPAGNMR	0.997	72.7	13.4	Carbamidomethyl (+57), Carbamidomethyl (+57), Oxidation (+16)	1843.76	2	6.2
BATX_24	YFYVCQYCPAGNMR	0.997	65.7	13.2	Carbamidomethyl (+57), Carbamidomethyl (+57)	1827.76	2	5.3
BATX_24	YFYVCQYCPAGNMR	0.997	76.7	11.6	Carbamidomethyl (+57), Carbamidomethyl (+57), Oxidation (+16)	1843.76	2	6.6
BATX_24	YFYVCQYCPAGNMR	0.997	59.2	11	Carbamidomethyl (+57), Carbamidomethyl (+57)	1827.76	2	4.6
BATX_24	YFYVCQYCPAGNMR	0.997	65.8	8.82	Carbamidomethyl (+57), Carbamidomethyl (+57)	1827.76	2	4.7
BATX_24	YFYVCQYCPAGNMR	0.997	55.2	7.51	Carbamidomethyl (+57), Carbamidomethyl (+57)	1827.76	2	4.2
BATX_24	YFYVCQYCPAGNMR	0.997	77.8	7.38	Carbamidomethyl (+57), Carbamidomethyl (+57), Oxidation (+16)	1843.75	2	0.66
BATX_24	YFYVCQYCPAGNMR	0.997	43.5	6.11	Carbamidomethyl (+57), Carbamidomethyl (+57)	1827.75	2	-1.2
BATX_24	YFYVCQYCPAGNMR	0.997	27.4	5.49	Carbamidomethyl (+57), Carbamidomethyl (+57), Oxidation (+16)	1843.76	2	5.4
BATX_24	YFYVCQYCPAGNMR	0.997	22.9	4.7	Carbamidomethyl (+57), Carbamidomethyl (+57), Oxidation (+16)	1843.76	2	8.1
BATX_24	YFYVCQYCPAGNMR	0.997	34.9	3.7	Carbamidomethyl (+57), Carbamidomethyl (+57), Oxidation (+16)	1843.76	2	6.1
BATX_24	YGTGAEPPTAVIGHYTQIVWYK	0.997	35	9.64		2450.24	3	6.9
BATX_24	YGTGAEPPTAVIGHYTQIVWYK	0.997	32	6.57		2450.25	3	9.5
BATX_24	YGTGAEPPTAVIGHYTQIVWYK	0.997	39.6	5.77		2450.25	3	9.6
BATX_24	YGTGAEPPTAVIGHYTQIVWYK	0.997	33.7	5.54		2450.25	3	7.8
BATX_24	YGTGAEPPTAVIGHYTQIVWYK	0.997	43.3	4.28		2450.24	3	6.2
BATX_24	YGTGAEPPTAVIGHYTQIVWYK	0.997	20.2	3.89		2450.25	3	8.3
BATX_24	YGTGAEPPTAVIGHYTQIVWYK	0.997	16.4	3.1		2450.25	3	9.2
BATX_24	YGTGAEPPTAVIGHYTQIVWYK	0.997	23.2	2.7		2450.25	3	8.8
BATX_25	CGENIYMSPIPLK	0.997	64.1	6.6	Carbamidomethyl (+57)	1520.74	2	4.7
BATX_25	CGENIYMSPIPLK	0.997	38.8	5	Carbamidomethyl (+57)	1520.75	2	5.5
BATX_25	CGENIYMSPIPLK	0.997	54.9	4.62	Carbamidomethyl (+57)	1520.75	2	5.8
BATX_25	CGENIYMSPIPLK	0.997	27.4	4.38	Carbamidomethyl (+57), Oxidation (+16)	1536.74	2	4.1
BATX_25	CGENIYMSPIPLK	0.997	44.2	3.77	Carbamidomethyl (+57)	1520.75	2	9.5
BATX_25	CGENIYMSPIPLK	0.997	30.2	2.66	Carbamidomethyl (+57)	1520.74	2	4.2
BATX_25	KPEIQNEIVDLHNSLR	0.997	22.5	6.46		1904.02	4	6.1
BATX_25	KPEIQNEIVDLHNSLR	0.997	33.2	5		1904.02	3	6.8
BATX_25	KPEIQNEIVDLHNSLR	0.997	25.6	4.6		1904.02	3	5.5
BATX_25	KPEIQNEIVDLHNSLR	0.997	32.3	2.25		1904.02	4	6.1
BATX_25	KPEIQNEIVDLHNSLRK	0.997	50.3	2.8		2032.12	4	5.2
BATX_25	KPEIQNEIVDLHNSLRK	0.997	28.7	2.72		2032.11	4	4
BATX_25	KPEIQNEIVDLHNSLRK	0.997	27.9	2.37		2032.12	4	5.6
BATX_25	KSVNPTASNMLK	0.997	38	4.32		1288.68	2	2.3
BATX_25	KSVNPTASNMLK	0.997	39.5	2.89		1288.69	2	4.5
BATX_25	KSVNPTASNMLK	0.997	29.5	2.3		1288.69	2	5.7
BATX_25	MEWYPEAAANAER	0.997	62.2	12.5		1536.68	2	5.5
BATX_25	MEWYPEAAANAER	0.997	68	10.8		1536.67	2	4.9
BATX_25	MEWYPEAAANAER	0.997	61.3	10.7		1536.68	2	5.8
BATX_25	MEWYPEAAANAER	0.997	69.7	9.92		1536.68	2	7
BATX_25	MEWYPEAAANAER	0.997	83	9.8		1536.67	2	4.2
BATX_25	MEWYPEAAANAER	0.997	45.5	9.4		1536.68	2	6.1
BATX_25	MEWYPEAAANAER	0.997	26.2	5.15		1536.68	3	5.6
BATX_25	MEWYPEAAANAER	0.997	26.1	4.8	Oxidation (+16)	1552.66	2	1.7
BATX_25	MEWYPEAAANAER	0.997	39	4.77		1536.68	3	7.2
BATX_25	MEWYPEAAANAER	0.997	12.7	4.66	Oxidation (+16)	1552.67	2	7.5
BATX_25	MEWYPEAAANAER	0.997	17.4	3.89		1536.68	3	6.9
BATX_25	MEWYPEAAANAER	0.997	16	3.6	Oxidation (+16)	1552.66	2	-0.7
BATX_25	QMQSECPATCFCQNK	0.997	69.1	13.6	Carbamidomethyl (+57), Carbamidomethyl (+57), Carbamidomethyl (+57)	1887.75	2	5.1
BATX_25	QMQSECPATCFCQNK	0.997	61.8	12.4	Carbamidomethyl (+57), Carbamidomethyl (+57), Carbamidomethyl (+57)	1887.75	2	6.4
BATX_25	QMQSECPATCFCQNK	0.997	58.1	10.7	Carbamidomethyl (+57), Carbamidomethyl (+57), Carbamidomethyl (+57)	1887.75	2	5.7
BATX_25	QMQSECPATCFCQNK	0.997	47.8	9.8	Carbamidomethyl (+57), Carbamidomethyl (+57), Carbamidomethyl (+57)	1887.75	2	5.1
BATX_25	QMQSECPATCFCQNK	0.997	57.9	9.77	Carbamidomethyl (+57), Carbamidomethyl (+57), Carbamidomethyl (+57)	1887.75	2	8.6
BATX_25	QMQSECPATCFCQNK	0.997	30.6	4.51	Carbamidomethyl (+57), Carbamidomethyl (+57), Carbamidomethyl (+57)	1887.75	2	6.2
BATX_25	QMQSECPATCFCQNK	0.997	15.2	3.96	Oxidation (+16), Carbamidomethyl (+57), Carbamidomethyl (+57), Carbamidomethyl (+57)	1903.74	2	1.7
BATX_25	QMQSECPATCFCQNK	0.997	25.3	3.66	Carbamidomethyl (+57), Carbamidomethyl (+57), Carbamidomethyl (+57)	1887.75	3	6
BATX_25	QMQSECPATCFCQNK	0.997	12.7	3.52	Oxidation (+16), Carbamidomethyl (+57), Carbamidomethyl (+57), Carbamidomethyl (+57)	1903.75	2	7.9
BATX_25	QMQSECPATCFCQNK	0.997	27.8	2.72	Carbamidomethyl (+57), Carbamidomethyl (+57), Carbamidomethyl (+57)	1887.75	3	5.5
BATX_25	QMQSECPATCFCQNK	0.997	4.65	2.41	Carbamidomethyl (+57), Carbamidomethyl (+57), Carbamidomethyl (+57)	1887.75	2	5.9
BATX_25	SGPPCGDCPSACDDGLCTNPCTK	0.997	53.9	11.7	Carbamidomethyl (+57), Carbamidomethyl (+57), Carbamidomethyl (+57), Carbamidomethyl (+57), Carbamidomethyl (+57)	2524.95	3	4.5
BATX_25	SGPPCGDCPSACDDGLCTNPCTK	0.997	42.2	11.2	Carbamidomethyl (+57), Carbamidomethyl (+57), Carbamidomethyl (+57), Carbamidomethyl (+57), Carbamidomethyl (+57)	2524.95	3	4.4
BATX_25	SGPPCGDCPSACDDGLCTNPCTK	0.997	70.2	10.1	Carbamidomethyl (+57), Carbamidomethyl (+57), Carbamidomethyl (+57), Carbamidomethyl (+57), Carbamidomethyl (+57)	2524.95	3	5.3
BATX_25	SGPPCGDCPSACDDGLCTNPCTK	0.997	60	9.07	Carbamidomethyl (+57), Carbamidomethyl (+57), Carbamidomethyl (+57), Carbamidomethyl (+57), Carbamidomethyl (+57)	2524.95	3	4.7
BATX_25	SGPPCGDCPSACDDGLCTNPCTK	0.997	34.8	8.64	Carbamidomethyl (+57), Carbamidomethyl (+57), Carbamidomethyl (+57), Carbamidomethyl (+57), Carbamidomethyl (+57)	2524.96	3	7.4
BATX_25	SGPPCGDCPSACDDGLCTNPCTK	0.997	38.2	5.38	Carbamidomethyl (+57), Carbamidomethyl (+57), Carbamidomethyl (+57), Carbamidomethyl (+57), Carbamidomethyl (+57)	2524.95	3	4.5
BATX_25	SGPPCGDCPSACDDGLCTNPCTK	0.997	41.6	5.31	Carbamidomethyl (+57), Carbamidomethyl (+57), Carbamidomethyl (+57), Carbamidomethyl (+57), Carbamidomethyl (+57)	2524.95	3	4.7
BATX_25	SVNPTASNMLK	0.997	48.4	5.09		1160.59	2	5.2
BATX_25	SVNPTASNMLK	0.997	24.2	4.43		1160.59	2	4.9
BATX_25	SVNPTASNMLK	0.997	16	4.28		1160.59	2	6.7
BATX_25	SVNPTASNMLK	0.997	21.1	3.85		1160.6	2	9.1
BATX_25	SVNPTASNMLK	0.997	44.7	3.15		1160.59	2	6.9
BATX_25	SVNPTASNMLK	0.994	19.9	2.92		1160.6	2	9.2
BATX_25	SYLAGCAAAYCPSSSYK	0.997	77.9	15	Carbamidomethyl (+57), Carbamidomethyl (+57)	1854.8	2	3.7
BATX_25	SYLAGCAAAYCPSSSYK	0.997	88.8	15	Carbamidomethyl (+57), Carbamidomethyl (+57)	1854.8	2	2.7
BATX_25	SYLAGCAAAYCPSSSYK	0.997	95.1	15	Carbamidomethyl (+57), Carbamidomethyl (+57)	1854.8	2	5.4
BATX_25	SYLAGCAAAYCPSSSYK	0.997	67.3	13.1	Carbamidomethyl (+57), Carbamidomethyl (+57)	1854.8	2	3.3
BATX_25	SYLAGCAAAYCPSSSYK	0.997	59.5	10.9	Carbamidomethyl (+57), Carbamidomethyl (+57)	1854.8	2	5.5
BATX_25	SYLAGCAAAYCPSSSYK	0.997	43.2	6.66	Carbamidomethyl (+57), Carbamidomethyl (+57)	1854.8	2	5
BATX_25	WTEIIHAWHDEYK	0.997	18.6	4.23		1726.82	3	6.5
BATX_25	YFYVCQYCPAGNMR	0.997	47.6	15	Carbamidomethyl (+57), Carbamidomethyl (+57)	1827.76	2	3.4
BATX_25	YFYVCQYCPAGNMR	0.997	66.3	15	Carbamidomethyl (+57), Carbamidomethyl (+57)	1827.76	2	3.1
BATX_25	YFYVCQYCPAGNMR	0.997	47.6	12.4	Carbamidomethyl (+57), Carbamidomethyl (+57)	1827.76	2	5.4
BATX_25	YFYVCQYCPAGNMR	0.997	54.4	8.49	Carbamidomethyl (+57), Carbamidomethyl (+57), Oxidation (+16)	1843.76	2	4.3
BATX_25	YFYVCQYCPAGNMR	0.997	48	7.62	Carbamidomethyl (+57), Carbamidomethyl (+57), Oxidation (+16)	1843.75	2	2.6
BATX_25	YFYVCQYCPAGNMR	0.997	32.2	5.6	Carbamidomethyl (+57), Carbamidomethyl (+57), Oxidation (+16)	1843.76	2	4.1
BATX_25	YFYVCQYCPAGNMR	0.997	47.8	4.07	Carbamidomethyl (+57), Carbamidomethyl (+57), Oxidation (+16)	1843.76	2	5.3
BATX_25	YGTGAEPPTAVIGHYTQIVWYK	0.997	33.3	5.31		2450.24	3	7.2
BATX_25	YGTGAEPPTAVIGHYTQIVWYK	0.997	36.9	4.89		2450.24	3	6.2
BATX_25	YGTGAEPPTAVIGHYTQIVWYK	0.997	37.9	4.77		2450.25	3	7.3
BATX_25	YGTGAEPPTAVIGHYTQIVWYK	0.997	20.2	3.21		2450.24	3	4.6
BATX_25	YGTGAEPPTAVIGHYTQIVWYK	0.997	33	3.15		2450.24	3	5.4
BATX_25	YGTGAEPPTAVIGHYTQIVWYK	0.997	22.3	2.66		2450.24	3	4.4
BATX_25	YGTGAEPPTAVIGHYTQIVWYK	0.997	22.1	2.3		2450.25	3	7.3
BATX_27	CGENIYMSPIPLK	0.997	71	5.74	Carbamidomethyl (+57)	1520.74	2	5.1
BATX_27	CGENIYMSPIPLK	0.997	50.8	5.64	Carbamidomethyl (+57)	1520.74	2	4.2
BATX_27	CGENIYMSPIPLK	0.997	38.9	5.62	Carbamidomethyl (+57)	1520.74	2	4.5
BATX_27	CGENIYMSPIPLK	0.997	34.8	3.66	Carbamidomethyl (+57), Oxidation (+16)	1536.75	2	9.6
BATX_27	CGENIYMSPIPLK	0.997	31.1	3.49	Carbamidomethyl (+57), Oxidation (+16)	1536.74	2	5.3
BATX_27	CIERHSLPNSR	0.997	22.8	6.89	Carbamidomethyl (+57)	1367.68	3	4
BATX_27	KPEIQNEIVDLHNSLR	0.997	42.6	2.89		1904.03	4	7
BATX_27	KPEIQNEIVDLHNSLR	0.997	46.1	2.11		1904.02	4	4.4
BATX_27	KPEIQNEIVDLHNSLR	0.997	47.7	1.55		1904.03	4	7.7
BATX_27	KPEIQNEIVDLHNSLR	0.997	49.6	0.569		1904.03	4	7.3
BATX_27	KPEIQNEIVDLHNSLRK	0.997	24.6	11.6		2032.11	3	3.1
BATX_27	KPEIQNEIVDLHNSLRK	0.997	45.7	8.08		2032.11	3	1.7
BATX_27	KPEIQNEIVDLHNSLRK	0.997	47.8	5.89		2032.12	3	4.4
BATX_27	KPEIQNEIVDLHNSLRK	0.997	43.2	4.92		2032.12	4	4.4
BATX_27	KPEIQNEIVDLHNSLRK	0.997	40.5	4.51		2032.11	4	3.8
BATX_27	KPEIQNEIVDLHNSLRK	0.997	38.8	4.39		2032.12	3	4.7
BATX_27	KPEIQNEIVDLHNSLRK	0.997	50	4.3		2032.11	4	4
BATX_27	KPEIQNEIVDLHNSLRK	0.997	37.5	3.77		2032.11	4	3.1
BATX_27	KSVNPTASNMLK	0.997	52.6	10.5		1288.69	2	4.6
BATX_27	KSVNPTASNMLK	0.997	53.4	9.27		1288.68	2	2.7
BATX_27	KSVNPTASNMLK	0.997	46.5	7.07		1288.69	2	3.2
BATX_27	KSVNPTASNMLK	0.997	41.2	5.51		1288.69	2	4.1
BATX_27	MEWYPEAAANAER	0.997	67.7	13.3		1536.68	2	7.7
BATX_27	MEWYPEAAANAER	0.997	76.5	12.8		1536.68	2	5.5
BATX_27	MEWYPEAAANAER	0.997	48	12.7		1536.68	2	5.8
BATX_27	MEWYPEAAANAER	0.997	60.4	12.5		1536.68	2	6.1
BATX_27	MEWYPEAAANAER	0.997	78	12.3		1536.68	2	7.9
BATX_27	MEWYPEAAANAER	0.997	63.4	10.8		1536.68	2	7.2
BATX_27	MEWYPEAAANAER	0.997	71.6	10.5		1536.68	2	7.8
BATX_27	MEWYPEAAANAER	0.997	42.3	7.19		1536.68	2	6.1
BATX_27	MEWYPEAAANAER	0.997	44.4	6.85		1536.68	2	8.2
BATX_27	MEWYPEAAANAER	0.997	26.6	6.8		1536.68	2	6.4
BATX_27	MEWYPEAAANAER	0.997	22.8	4.24	Oxidation (+16)	1552.67	2	6.1
BATX_27	MEWYPEAAANAER	0.997	30.1	4.05	Oxidation (+16)	1552.66	2	1
BATX_27	MEWYPEAAANAER	0.997	32.4	3.96		1536.68	2	5.9
BATX_27	MEWYPEAAANAER	0.997	24.5	3.68	Oxidation (+16)	1552.67	2	6.4
BATX_27	MEWYPEAAANAER	0.997	21.5	3.39		1536.68	2	5.8
BATX_27	MEWYPEAAANAER	0.997	27	3.17	Oxidation (+16)	1552.67	2	5.5
BATX_27	MEWYPEAAANAER	0.997	27.5	2.96	Oxidation (+16)	1552.66	2	1.5
BATX_27	MEWYPEAAANAER	0.997	15.4	2.89	Oxidation (+16)	1552.67	2	2.8
BATX_27	MEWYPEAAANAER	0.997	18.3	2.32	Oxidation (+16)	1552.66	2	2
BATX_27	QMQSECPATCFCQNK	0.997	65.4	13.2	Carbamidomethyl (+57), Carbamidomethyl (+57), Carbamidomethyl (+57)	1887.75	2	5.5
BATX_27	QMQSECPATCFCQNK	0.997	65.2	13.1	Carbamidomethyl (+57), Carbamidomethyl (+57), Carbamidomethyl (+57)	1887.74	2	3.2
BATX_27	QMQSECPATCFCQNK	0.997	66.6	12.3	Carbamidomethyl (+57), Carbamidomethyl (+57), Carbamidomethyl (+57)	1887.75	2	5.9
BATX_27	QMQSECPATCFCQNK	0.997	56.5	9.21	Carbamidomethyl (+57), Carbamidomethyl (+57), Carbamidomethyl (+57)	1887.75	2	6.9
BATX_27	QMQSECPATCFCQNKII	0.997	37.7	5.08	Carbamidomethyl (+57), Carbamidomethyl (+57), Carbamidomethyl (+57)	2113.92	2	5.1
BATX_27	SGPPCGDCPSACDDGLCTNPCTK	0.997	58.7	15	Carbamidomethyl (+57), Carbamidomethyl (+57), Carbamidomethyl (+57), Carbamidomethyl (+57), Carbamidomethyl (+57)	2524.96	2	6.7
BATX_27	SGPPCGDCPSACDDGLCTNPCTK	0.997	61.8	15	Carbamidomethyl (+57), Carbamidomethyl (+57), Carbamidomethyl (+57), Carbamidomethyl (+57), Carbamidomethyl (+57)	2524.95	3	6.2
BATX_27	SGPPCGDCPSACDDGLCTNPCTK	0.997	64.5	15	Carbamidomethyl (+57), Carbamidomethyl (+57), Carbamidomethyl (+57), Carbamidomethyl (+57), Carbamidomethyl (+57)	2524.96	2	7.4
BATX_27	SGPPCGDCPSACDDGLCTNPCTK	0.997	65.2	15	Carbamidomethyl (+57), Carbamidomethyl (+57), Carbamidomethyl (+57), Carbamidomethyl (+57), Carbamidomethyl (+57)	2524.96	2	6.8
BATX_27	SGPPCGDCPSACDDGLCTNPCTK	0.997	95.1	15	Carbamidomethyl (+57), Carbamidomethyl (+57), Carbamidomethyl (+57), Carbamidomethyl (+57), Carbamidomethyl (+57)	2524.96	2	7.7
BATX_27	SGPPCGDCPSACDDGLCTNPCTK	0.997	55.3	14.7	Carbamidomethyl (+57), Carbamidomethyl (+57), Carbamidomethyl (+57), Carbamidomethyl (+57), Carbamidomethyl (+57)	2524.95	3	4.8
BATX_27	SGPPCGDCPSACDDGLCTNPCTK	0.997	58.9	14.5	Carbamidomethyl (+57), Carbamidomethyl (+57), Carbamidomethyl (+57), Carbamidomethyl (+57), Carbamidomethyl (+57)	2524.95	2	6.3
BATX_27	SGPPCGDCPSACDDGLCTNPCTK	0.997	62.6	14.2	Carbamidomethyl (+57), Carbamidomethyl (+57), Carbamidomethyl (+57), Carbamidomethyl (+57), Carbamidomethyl (+57)	2524.95	2	5.8
BATX_27	SGPPCGDCPSACDDGLCTNPCTK	0.997	58.6	14.1	Carbamidomethyl (+57), Carbamidomethyl (+57), Carbamidomethyl (+57), Carbamidomethyl (+57), Carbamidomethyl (+57)	2524.96	2	6.9
BATX_27	SGPPCGDCPSACDDGLCTNPCTK	0.997	63	14.1	Carbamidomethyl (+57), Carbamidomethyl (+57), Carbamidomethyl (+57), Carbamidomethyl (+57), Carbamidomethyl (+57)	2524.94	3	1.4
BATX_27	SGPPCGDCPSACDDGLCTNPCTK	0.997	70.8	13.3	Carbamidomethyl (+57), Carbamidomethyl (+57), Carbamidomethyl (+57), Carbamidomethyl (+57), Carbamidomethyl (+57)	2524.96	3	7.7
BATX_27	SGPPCGDCPSACDDGLCTNPCTK	0.997	42.4	12.6	Carbamidomethyl (+57), Carbamidomethyl (+57), Carbamidomethyl (+57), Carbamidomethyl (+57), Carbamidomethyl (+57)	2524.95	2	6.2
BATX_27	SGPPCGDCPSACDDGLCTNPCTK	0.997	60.1	12.3	Carbamidomethyl (+57), Carbamidomethyl (+57), Carbamidomethyl (+57), Carbamidomethyl (+57), Carbamidomethyl (+57)	2524.96	3	6.4
BATX_27	SGPPCGDCPSACDDGLCTNPCTK	0.997	48.3	12	Carbamidomethyl (+57), Carbamidomethyl (+57), Carbamidomethyl (+57), Carbamidomethyl (+57), Carbamidomethyl (+57)	2524.96	3	7.4
BATX_27	SGPPCGDCPSACDDGLCTNPCTK	0.997	61.4	11.6	Carbamidomethyl (+57), Carbamidomethyl (+57), Carbamidomethyl (+57), Carbamidomethyl (+57), Carbamidomethyl (+57)	2524.96	3	6.4
BATX_27	SGPPCGDCPSACDDGLCTNPCTK	0.997	56	8.96	Carbamidomethyl (+57), Carbamidomethyl (+57), Carbamidomethyl (+57), Carbamidomethyl (+57), Carbamidomethyl (+57)	2524.96	3	7.4
BATX_27	SVNPTASNMLK	0.997	27.8	3.46		1160.59	2	5.5
BATX_27	SVNPTASNMLK	0.997	40.1	2.47		1160.59	2	6.8
BATX_27	SVNPTASNMLK	0.997	40.8	2.36		1160.59	2	6.7
BATX_27	SVNPTASNMLK	0.997	38.7	2.34		1160.59	2	5.3
BATX_27	SYLAGCAAAYCPSSSYK	0.997	75.7	15	Carbamidomethyl (+57), Carbamidomethyl (+57)	1854.81	2	7.8
BATX_27	SYLAGCAAAYCPSSSYK	0.997	90.9	15	Carbamidomethyl (+57), Carbamidomethyl (+57)	1854.8	2	7.2
BATX_27	SYLAGCAAAYCPSSSYK	0.997	104	14.8	Carbamidomethyl (+57), Carbamidomethyl (+57)	1854.8	2	6.7
BATX_27	SYLAGCAAAYCPSSSYK	0.997	64.2	12.3	Carbamidomethyl (+57), Carbamidomethyl (+57)	1854.8	2	6.5
BATX_27	SYLAGCAAAYCPSSSYK	0.997	48.1	11.4	Carbamidomethyl (+57), Carbamidomethyl (+57)	1854.8	3	3.3
BATX_27	SYLAGCAAAYCPSSSYK	0.997	79	11.3	Carbamidomethyl (+57), Carbamidomethyl (+57)	1854.81	2	7.8
BATX_27	SYLAGCAAAYCPSSSYK	0.997	36.5	10.5	Carbamidomethyl (+57), Carbamidomethyl (+57)	1854.8	3	5.4
BATX_27	SYLAGCAAAYCPSSSYK	0.997	28	9.62	Carbamidomethyl (+57), Carbamidomethyl (+57)	1854.8	3	3.3
BATX_27	SYLAGCAAAYCPSSSYK	0.997	69.6	9.32	Carbamidomethyl (+57), Carbamidomethyl (+57)	1854.81	2	8.1
BATX_27	SYLAGCAAAYCPSSSYK	0.997	30.7	8.11	Carbamidomethyl (+57), Carbamidomethyl (+57)	1854.8	3	2.7
BATX_27	WTEIIHAWHDEYK	0.997	19.4	3.89		1726.82	3	5.2
BATX_27	WTEIIHAWHDEYK	0.997	17.7	2.66		1726.82	3	6.2
BATX_27	WTEIIHAWHDEYK	0.997	10.8	2.43		1726.82	3	8.4
BATX_27	WTEIIHAWHDEYK	0.997	25.3	2.15		1726.82	3	6.2
BATX_27	WTEIIHAWHDEYKNFK	0.997	20.4	2.23		2116.03	3	6.6
BATX_27	WTEIIHAWHDEYKNFK	0.997	9.68	1.68		2116.04	4	8.9
BATX_27	YFYVCQYCPAGNMR	0.997	51.3	15	Carbamidomethyl (+57), Carbamidomethyl (+57)	1827.77	2	7.6
BATX_27	YFYVCQYCPAGNMR	0.997	66.1	15	Carbamidomethyl (+57), Carbamidomethyl (+57)	1827.76	2	5.9
BATX_27	YFYVCQYCPAGNMR	0.997	76.7	15	Carbamidomethyl (+57), Carbamidomethyl (+57)	1827.76	2	5.3
BATX_27	YFYVCQYCPAGNMR	0.997	63.8	14.4	Carbamidomethyl (+57), Carbamidomethyl (+57), Oxidation (+16)	1843.76	2	8.5
BATX_27	YFYVCQYCPAGNMR	0.997	63.5	13.4	Carbamidomethyl (+57), Carbamidomethyl (+57), Oxidation (+16)	1843.76	2	7
BATX_27	YFYVCQYCPAGNMR	0.997	54.8	11.4	Carbamidomethyl (+57), Carbamidomethyl (+57), Oxidation (+16)	1843.76	2	7.6
BATX_27	YFYVCQYCPAGNMR	0.997	56	10.7	Carbamidomethyl (+57), Carbamidomethyl (+57)	1827.76	2	5.5
BATX_27	YFYVCQYCPAGNMR	0.997	48.2	10.6	Carbamidomethyl (+57), Carbamidomethyl (+57), Oxidation (+16)	1843.76	2	6.8
BATX_27	YFYVCQYCPAGNMR	0.997	60.3	10.3	Carbamidomethyl (+57), Carbamidomethyl (+57), Oxidation (+16)	1843.76	2	8.4
BATX_27	YFYVCQYCPAGNMR	0.997	2.11	6.55	Carbamidomethyl (+57), Carbamidomethyl (+57), Oxidation (+16)	1843.76	3	7.2
BATX_27	YFYVCQYCPAGNMR	0.997	5.39	5.55	Carbamidomethyl (+57), Carbamidomethyl (+57), Oxidation (+16)	1843.76	3	5.2
BATX_27	YFYVCQYCPAGNMR	0.997	18.6	4.43	Carbamidomethyl (+57), Carbamidomethyl (+57), Oxidation (+16)	1843.76	2	7
BATX_27	YFYVCQYCPAGNMR	0.997	12.9	3.54	Carbamidomethyl (+57), Carbamidomethyl (+57)	1827.76	2	6.4
BATX_27	YFYVCQYCPAGNMR	0.997	12.6	3.31	Carbamidomethyl (+57), Carbamidomethyl (+57), Oxidation (+16)	1843.76	3	5.9
BATX_27	YGTGAEPPTAVIGHYTQIVWYK	0.997	54.2	8.96		2450.25	2	9
BATX_27	YGTGAEPPTAVIGHYTQIVWYK	0.997	54.1	8.85		2450.25	2	8.6
BATX_27	YGTGAEPPTAVIGHYTQIVWYK	0.997	35.6	8.72		2450.25	3	9.5
BATX_27	YGTGAEPPTAVIGHYTQIVWYK	0.997	29	7.44		2450.25	3	9.1
BATX_27	YGTGAEPPTAVIGHYTQIVWYK	0.997	29.2	7.32		2450.25	3	8.4
BATX_27	YGTGAEPPTAVIGHYTQIVWYK	0.997	44.6	5.85		2450.25	3	7.3
BATX_27	YGTGAEPPTAVIGHYTQIVWYK	0.997	41	5.38		2450.25	3	9.4
BATX_27	YGTGAEPPTAVIGHYTQIVWYK	0.997	41.4	5.08		2450.25	3	8.6
BATX_27	YGTGAEPPTAVIGHYTQIVWYK	0.997	24	4.82		2450.24	3	6.2
BATX_27	YGTGAEPPTAVIGHYTQIVWYK	0.997	28.1	4.6		2450.24	3	5.4
BATX_27	YGTGAEPPTAVIGHYTQIVWYK	0.997	8.12	3.23		2450.25	3	9.7
BATX_27	YGTGAEPPTAVIGHYTQIVWYK	0.997	22.6	2.96		2450.25	3	8.8
BATX_27	YGTGAEPPTAVIGHYTQIVWYK	0.997	17.6	2.74		2450.25	3	7.8
BATX_27	YGTGAEPPTAVIGHYTQIVWYK	0.997	26.8	2.52		2450.25	3	8.6
BATX_27	YGTGAEPPTAVIGHYTQIVWYK	0.997	40.6	1.68		2450.25	3	7.5
BATX_28	CGENIYMSPIPLK	0.997	95.6	8.25	Carbamidomethyl (+57)	1520.75	2	7
BATX_28	CGENIYMSPIPLK	0.997	26.5	7.36	Carbamidomethyl (+57), Oxidation (+16)	1536.74	2	7.1
BATX_28	CGENIYMSPIPLK	0.997	65.5	6.77	Carbamidomethyl (+57)	1520.75	2	7.3
BATX_28	CGENIYMSPIPLK	0.997	64.1	6	Carbamidomethyl (+57)	1520.75	2	5.9
BATX_28	CGENIYMSPIPLK	0.997	47.6	5.96	Carbamidomethyl (+57)	1520.75	2	8.2
BATX_28	CGENIYMSPIPLK	0.997	26.6	5.59	Carbamidomethyl (+57)	1520.75	2	7
BATX_28	KPEIQNEIVDLHNSLR	0.997	49.1	5.51		1904.02	3	6.6
BATX_28	KPEIQNEIVDLHNSLR	0.997	54	1.6		1904.02	4	5
BATX_28	KPEIQNEIVDLHNSLRK	0.997	42	3.82		2032.11	4	3.8
BATX_28	KPEIQNEIVDLHNSLRK	0.997	20.9	3.36		2032.12	4	5.9
BATX_28	KPEIQNEIVDLHNSLRK	0.997	47.5	2.92		2032.12	4	5.1
BATX_28	KPEIQNEIVDLHNSLRK	0.997	42.3	2.74		2032.12	4	5.2
BATX_28	KSVNPTASNMLK	0.997	49.5	7.59		1288.69	2	4.6
BATX_28	KSVNPTASNMLK	0.997	36.5	5.17		1288.69	2	5.5
BATX_28	KSVNPTASNMLK	0.997	31	4.8		1288.69	2	5.4
BATX_28	KSVNPTASNMLK	0.997	32	2.49		1288.69	2	7.6
BATX_28	MEWYPEAAANAER	0.997	76.7	14		1536.68	2	6
BATX_28	MEWYPEAAANAER	0.997	62.3	12.1		1536.68	2	6.3
BATX_28	MEWYPEAAANAER	0.997	62.9	11.4		1536.68	2	5.9
BATX_28	MEWYPEAAANAER	0.997	36.6	10.7		1536.67	2	5
BATX_28	MEWYPEAAANAER	0.997	60.9	9.96		1536.67	2	5.1
BATX_28	MEWYPEAAANAER	0.997	43.7	7.55		1536.67	2	5
BATX_28	MEWYPEAAANAER	0.997	38.9	4.77	Oxidation (+16)	1552.67	2	2.8
BATX_28	MEWYPEAAANAER	0.997	30.9	4.68		1536.68	3	7.7
BATX_28	MEWYPEAAANAER	0.997	24	4.25	Oxidation (+16)	1552.67	2	5.4
BATX_28	MEWYPEAAANAER	0.997	25.1	3.3	Oxidation (+16)	1552.66	2	1.1
BATX_28	QMQSECPATCFCQNK	0.997	75.2	12	Carbamidomethyl (+57), Carbamidomethyl (+57), Carbamidomethyl (+57)	1887.75	2	5.7
BATX_28	QMQSECPATCFCQNK	0.997	58	11.5	Carbamidomethyl (+57), Carbamidomethyl (+57), Carbamidomethyl (+57)	1887.75	2	6.1
BATX_28	QMQSECPATCFCQNK	0.997	67.1	11	Carbamidomethyl (+57), Carbamidomethyl (+57), Carbamidomethyl (+57)	1887.75	2	5.5
BATX_28	QMQSECPATCFCQNK	0.997	62.4	10.9	Carbamidomethyl (+57), Carbamidomethyl (+57), Carbamidomethyl (+57)	1887.75	2	5.4
BATX_28	QMQSECPATCFCQNK	0.997	40	7.3	Carbamidomethyl (+57), Carbamidomethyl (+57), Carbamidomethyl (+57)	1887.75	2	6.8
BATX_28	QMQSECPATCFCQNK	0.997	47.5	6.39	Carbamidomethyl (+57), Carbamidomethyl (+57), Carbamidomethyl (+57)	1887.75	2	5.6
BATX_28	QMQSECPATCFCQNK	0.997	36.5	4.14	Carbamidomethyl (+57), Carbamidomethyl (+57), Carbamidomethyl (+57)	1887.75	3	5.9
BATX_28	QMQSECPATCFCQNK	0.997	22.7	4.11	Oxidation (+16), Carbamidomethyl (+57), Carbamidomethyl (+57), Carbamidomethyl (+57)	1903.74	2	3.7
BATX_28	QMQSECPATCFCQNK	0.997	28.5	3.15	Carbamidomethyl (+57), Carbamidomethyl (+57), Carbamidomethyl (+57)	1887.75	3	5.8
BATX_28	QMQSECPATCFCQNKII	0.997	26.2	2.57	Carbamidomethyl (+57), Carbamidomethyl (+57), Carbamidomethyl (+57)	2113.93	2	9.4
BATX_28	SGPPCGDCPSACDDGLCTNPCTK	0.997	55.5	15	Carbamidomethyl (+57), Carbamidomethyl (+57), Carbamidomethyl (+57), Carbamidomethyl (+57), Carbamidomethyl (+57)	2524.96	2	6.7
BATX_28	SGPPCGDCPSACDDGLCTNPCTK	0.997	59.1	15	Carbamidomethyl (+57), Carbamidomethyl (+57), Carbamidomethyl (+57), Carbamidomethyl (+57), Carbamidomethyl (+57)	2524.96	2	6.6
BATX_28	SGPPCGDCPSACDDGLCTNPCTK	0.997	66.2	15	Carbamidomethyl (+57), Carbamidomethyl (+57), Carbamidomethyl (+57), Carbamidomethyl (+57), Carbamidomethyl (+57)	2524.95	2	6
BATX_28	SGPPCGDCPSACDDGLCTNPCTK	0.997	66.9	15	Carbamidomethyl (+57), Carbamidomethyl (+57), Carbamidomethyl (+57), Carbamidomethyl (+57), Carbamidomethyl (+57)	2524.95	3	5.7
BATX_28	SGPPCGDCPSACDDGLCTNPCTK	0.997	81.7	15	Carbamidomethyl (+57), Carbamidomethyl (+57), Carbamidomethyl (+57), Carbamidomethyl (+57), Carbamidomethyl (+57)	2524.96	2	7.2
BATX_28	SGPPCGDCPSACDDGLCTNPCTK	0.997	55.6	14	Carbamidomethyl (+57), Carbamidomethyl (+57), Carbamidomethyl (+57), Carbamidomethyl (+57), Carbamidomethyl (+57)	2524.95	2	5.9
BATX_28	SGPPCGDCPSACDDGLCTNPCTK	0.997	55.1	12.1	Carbamidomethyl (+57), Carbamidomethyl (+57), Carbamidomethyl (+57), Carbamidomethyl (+57), Carbamidomethyl (+57)	2524.95	3	5.4
BATX_28	SGPPCGDCPSACDDGLCTNPCTK	0.997	57.5	12.1	Carbamidomethyl (+57), Carbamidomethyl (+57), Carbamidomethyl (+57), Carbamidomethyl (+57), Carbamidomethyl (+57)	2524.95	3	5.7
BATX_28	SGPPCGDCPSACDDGLCTNPCTK	0.997	55.5	11.6	Carbamidomethyl (+57), Carbamidomethyl (+57), Carbamidomethyl (+57), Carbamidomethyl (+57), Carbamidomethyl (+57)	2524.95	3	5.7
BATX_28	SGPPCGDCPSACDDGLCTNPCTK	0.997	76.6	11.6	Carbamidomethyl (+57), Carbamidomethyl (+57), Carbamidomethyl (+57), Carbamidomethyl (+57), Carbamidomethyl (+57)	2524.95	3	5.9
BATX_28	SGPPCGDCPSACDDGLCTNPCTK	0.997	58.9	10.3	Carbamidomethyl (+57), Carbamidomethyl (+57), Carbamidomethyl (+57), Carbamidomethyl (+57), Carbamidomethyl (+57)	2524.95	3	6.2
BATX_28	SGPPCGDCPSACDDGLCTNPCTK	0.997	36.9	9.77	Carbamidomethyl (+57), Carbamidomethyl (+57), Carbamidomethyl (+57), Carbamidomethyl (+57), Carbamidomethyl (+57)	2524.95	3	3.7
BATX_28	SGPPCGDCPSACDDGLCTNPCTK	0.997	42.5	5.24	Carbamidomethyl (+57), Carbamidomethyl (+57), Carbamidomethyl (+57), Carbamidomethyl (+57), Carbamidomethyl (+57)	2524.96	2	9.3
BATX_28	SVNPTASNMLK	0.997	30.2	4.11		1160.59	2	6
BATX_28	SVNPTASNMLK	0.997	31.9	3.77		1160.59	2	5.5
BATX_28	SVNPTASNMLK	0.997	26.8	3.57		1160.59	2	5.3
BATX_28	SVNPTASNMLKMEWYPEAAANAER	0.997	35.9	8.28		2679.27	3	9.1
BATX_28	SVNPTASNMLKMEWYPEAAANAER	0.997	24.1	7.85		2679.26	3	5.8
BATX_28	SYLAGCAAAYCPSSSYK	0.997	84.3	15	Carbamidomethyl (+57), Carbamidomethyl (+57)	1854.8	2	5.7
BATX_28	SYLAGCAAAYCPSSSYK	0.997	86.6	15	Carbamidomethyl (+57), Carbamidomethyl (+57)	1854.8	2	6.6
BATX_28	SYLAGCAAAYCPSSSYK	0.997	47.5	13.9	Carbamidomethyl (+57), Carbamidomethyl (+57)	1854.8	3	5
BATX_28	SYLAGCAAAYCPSSSYK	0.997	85.3	13.7	Carbamidomethyl (+57), Carbamidomethyl (+57)	1854.8	2	7
BATX_28	SYLAGCAAAYCPSSSYK	0.997	38.5	12.8	Carbamidomethyl (+57), Carbamidomethyl (+57)	1854.8	3	4.1
BATX_28	SYLAGCAAAYCPSSSYK	0.997	71	12.7	Carbamidomethyl (+57), Carbamidomethyl (+57)	1854.8	2	6.9
BATX_28	SYLAGCAAAYCPSSSYK	0.997	42.3	12	Carbamidomethyl (+57), Carbamidomethyl (+57)	1854.8	3	4.3
BATX_28	SYLAGCAAAYCPSSSYK	0.997	77.8	11.9	Carbamidomethyl (+57), Carbamidomethyl (+57)	1854.8	2	3.2
BATX_28	SYLAGCAAAYCPSSSYK	0.997	45.3	7.68	Carbamidomethyl (+57), Carbamidomethyl (+57)	1854.8	2	5.1
BATX_28	SYLAGCAAAYCPSSSYK	0.997	33.8	4.03	Carbamidomethyl (+57), Carbamidomethyl (+57)	1854.8	3	4.4
BATX_28	WTEIIHAWHDEYK	0.997	36.3	6.74		1726.83	2	8.4
BATX_28	WTEIIHAWHDEYK	0.997	41.8	5.72		1726.82	2	6.5
BATX_28	WTEIIHAWHDEYK	0.997	19.8	5.4		1726.82	3	6.3
BATX_28	WTEIIHAWHDEYK	0.997	19.9	3.85		1726.82	3	6.4
BATX_28	WTEIIHAWHDEYK	0.997	23.7	2.29		1726.82	3	5.6
BATX_28	WTEIIHAWHDEYKNFK	0.997	27.7	2.54		2116.03	3	7.7
BATX_28	YFYVCQYCPAGNMR	0.997	74.5	15	Carbamidomethyl (+57), Carbamidomethyl (+57)	1827.76	2	6
BATX_28	YFYVCQYCPAGNMR	0.997	74.8	15	Carbamidomethyl (+57), Carbamidomethyl (+57)	1827.76	2	4.6
BATX_28	YFYVCQYCPAGNMR	0.997	79.9	15	Carbamidomethyl (+57), Carbamidomethyl (+57)	1827.76	2	6
BATX_28	YFYVCQYCPAGNMR	0.997	66.5	12.5	Carbamidomethyl (+57), Carbamidomethyl (+57), Oxidation (+16)	1843.76	2	6
BATX_28	YFYVCQYCPAGNMR	0.997	62.6	11.1	Carbamidomethyl (+57), Carbamidomethyl (+57)	1827.76	2	4.8
BATX_28	YFYVCQYCPAGNMR	0.997	75	10.8	Carbamidomethyl (+57), Carbamidomethyl (+57), Oxidation (+16)	1843.76	2	6.6
BATX_28	YFYVCQYCPAGNMR	0.997	49.3	10.3	Carbamidomethyl (+57), Carbamidomethyl (+57), Oxidation (+16)	1843.76	2	6.5
BATX_28	YFYVCQYCPAGNMR	0.997	56.5	10.3	Carbamidomethyl (+57), Carbamidomethyl (+57), Oxidation (+16)	1843.76	2	5.7
BATX_28	YFYVCQYCPAGNMR	0.997	40.2	9.14	Carbamidomethyl (+57), Carbamidomethyl (+57), Oxidation (+16)	1843.76	2	5.1
BATX_28	YFYVCQYCPAGNMR	0.997	48.5	8.49	Carbamidomethyl (+57), Carbamidomethyl (+57), Oxidation (+16)	1843.75	2	0.33
BATX_28	YFYVCQYCPAGNMR	0.997	52.7	7.39	Carbamidomethyl (+57), Carbamidomethyl (+57), Oxidation (+16)	1843.76	2	5.8
BATX_28	YFYVCQYCPAGNMR	0.997	48	6.74	Carbamidomethyl (+57), Carbamidomethyl (+57), Oxidation (+16)	1843.75	2	-0.46
BATX_28	YFYVCQYCPAGNMR	0.997	44.3	5.96	Carbamidomethyl (+57), Carbamidomethyl (+57), Oxidation (+16)	1843.75	2	1
BATX_28	YFYVCQYCPAGNMR	0.997	55.7	5.7	Carbamidomethyl (+57), Carbamidomethyl (+57), Oxidation (+16)	1843.75	2	3.2
BATX_28	YFYVCQYCPAGNMR	0.997	51.3	5.54	Carbamidomethyl (+57), Carbamidomethyl (+57), Oxidation (+16)	1843.76	2	7.1
BATX_28	YFYVCQYCPAGNMR	0.997	34	3.01	Carbamidomethyl (+57), Carbamidomethyl (+57), Oxidation (+16)	1843.75	2	-0.99
BATX_28	YFYVCQYCPAGNMR	0.997	11.6	2.85	Carbamidomethyl (+57), Carbamidomethyl (+57)	1827.76	2	6.4
BATX_28	YFYVCQYCPAGNMR	0.997	6.23	2.82	Carbamidomethyl (+57), Carbamidomethyl (+57)	1827.76	2	5.9
BATX_28	YFYVCQYCPAGNMR	0.997	4.98	2.7	Carbamidomethyl (+57), Carbamidomethyl (+57), Oxidation (+16)	1843.75	3	3.1
BATX_28	YGTGAEPPTAVIGHYTQIVWYK	0.997	39.3	6.17		2450.24	3	6.8
BATX_28	YGTGAEPPTAVIGHYTQIVWYK	0.997	40.1	5.92		2450.25	3	8.4
BATX_28	YGTGAEPPTAVIGHYTQIVWYK	0.997	53.8	5.57		2450.25	2	9.6
BATX_28	YGTGAEPPTAVIGHYTQIVWYK	0.997	32.9	5.07		2450.24	3	6.8
BATX_28	YGTGAEPPTAVIGHYTQIVWYK	0.997	48.2	4.77		2450.25	3	9
BATX_28	YGTGAEPPTAVIGHYTQIVWYK	0.997	43.5	4.52		2450.25	2	8.8
BATX_28	YGTGAEPPTAVIGHYTQIVWYK	0.997	42.3	4.41		2450.25	3	8.8
BATX_28	YGTGAEPPTAVIGHYTQIVWYK	0.997	42	3.89		2450.25	3	7.3
BATX_28	YGTGAEPPTAVIGHYTQIVWYK	0.997	27	3.48		2450.24	3	6
BATX_28	YGTGAEPPTAVIGHYTQIVWYK	0.997	38.8	3.03		2450.25	3	8.1
BATX_28	YGTGAEPPTAVIGHYTQIVWYK	0.997	47.5	2.85		2450.25	2	8.8
BATX_28	YGTGAEPPTAVIGHYTQIVWYK	0.997	29.6	2.66		2450.24	3	5.7
BATX_28	YGTGAEPPTAVIGHYTQIVWYK	0.997	28.7	2.14		2450.24	3	7
BATX_30	CGENIYMSPIPLK	0.997	57.7	8.36	Carbamidomethyl (+57)	1520.75	2	7.1
BATX_30	CGENIYMSPIPLK	0.997	57	6	Carbamidomethyl (+57)	1520.75	2	8.6
BATX_30	CGENIYMSPIPLK	0.997	63.2	5.49	Carbamidomethyl (+57)	1520.75	2	7.8
BATX_30	CGENIYMSPIPLK	0.997	69	4.54	Carbamidomethyl (+57)	1520.75	2	5.9
BATX_30	CGENIYMSPIPLK	0.997	45.2	4.17	Carbamidomethyl (+57), Oxidation (+16)	1536.74	2	4.3
BATX_30	CGENIYMSPIPLK	0.997	39.8	4.02	Carbamidomethyl (+57), Oxidation (+16)	1536.74	2	4.2
BATX_30	KPEIQNEIVDLHNSLR	0.997	31.2	10.5		1904.03	3	7.1
BATX_30	KPEIQNEIVDLHNSLR	0.997	47.9	6.82		1904.02	3	6.9
BATX_30	KPEIQNEIVDLHNSLR	0.997	39.5	2.08		1904.03	4	7.4
BATX_30	KPEIQNEIVDLHNSLR	0.997	49.8	1.17		1904.02	4	6.7
BATX_30	KPEIQNEIVDLHNSLR	0.997	41.5	0.959		1904.02	4	6.7
BATX_30	KPEIQNEIVDLHNSLRK	0.997	44.9	4.29		2032.12	4	6.3
BATX_30	KPEIQNEIVDLHNSLRK	0.997	37.6	4.24		2032.12	3	7
BATX_30	KPEIQNEIVDLHNSLRK	0.997	45.3	4.21		2032.12	4	4.5
BATX_30	KPEIQNEIVDLHNSLRK	0.997	41.2	3.39		2032.12	4	5.6
BATX_30	KPEIQNEIVDLHNSLRK	0.997	42.8	2.82		2032.11	4	2.6
BATX_30	KPEIQNEIVDLHNSLRK	0.997	30.9	2.77		2032.11	4	2.9
BATX_30	KPEIQNEIVDLHNSLRK	0.997	24.3	2.72		2032.12	3	5
BATX_30	KPEIQNEIVDLHNSLRK	0.997	52.6	1.64		2032.12	4	4.7
BATX_30	KSVNPTASNMLK	0.997	58.1	10.4		1288.69	2	3.6
BATX_30	KSVNPTASNMLK	0.997	50.6	5.13		1288.69	2	3.1
BATX_30	MEWYPEAAANAER	0.997	67.5	13		1536.68	2	6
BATX_30	MEWYPEAAANAER	0.997	75.3	11.9		1536.68	2	6.9
BATX_30	MEWYPEAAANAER	0.997	64.4	10.7		1536.67	2	4.7
BATX_30	MEWYPEAAANAER	0.997	60.8	10.3		1536.67	2	4.2
BATX_30	MEWYPEAAANAER	0.997	55.7	9.19		1536.68	2	6.3
BATX_30	MEWYPEAAANAER	0.997	47.5	9.18		1536.68	3	8.9
BATX_30	MEWYPEAAANAER	0.997	65.7	8.57		1536.67	2	5.2
BATX_30	MEWYPEAAANAER	0.997	42.5	8.52		1536.68	3	8.1
BATX_30	MEWYPEAAANAER	0.997	47.7	5.52		1536.68	3	9.8
BATX_30	MEWYPEAAANAER	0.997	28.8	4.74	Oxidation (+16)	1552.67	2	3.6
BATX_30	MEWYPEAAANAER	0.997	24.1	4.59	Oxidation (+16)	1552.66	2	-0.15
BATX_30	MEWYPEAAANAER	0.997	32	4.16	Oxidation (+16)	1552.67	2	3.1
BATX_30	MEWYPEAAANAER	0.992	10.3	2.8	Oxidation (+16)	1552.66	2	-1
BATX_30	MEWYPEAAANAER	0.991	14.3	2.74	Oxidation (+16)	1552.66	2	-0.23
BATX_30	MEWYPEAAANAER	0.991	15.5	2.26	Oxidation (+16)	1552.66	2	1.3
BATX_30	MEWYPEAAANAER	0.997	21.4	2.17		1536.68	3	9.4
BATX_30	QMQSECPATCFCQNK	0.997	52.4	10.7	Carbamidomethyl (+57), Carbamidomethyl (+57), Carbamidomethyl (+57)	1887.75	2	8.7
BATX_30	QMQSECPATCFCQNK	0.997	60.7	10.6	Carbamidomethyl (+57), Carbamidomethyl (+57), Carbamidomethyl (+57)	1887.75	2	5.6
BATX_30	QMQSECPATCFCQNK	0.997	62.6	10.6	Carbamidomethyl (+57), Carbamidomethyl (+57), Carbamidomethyl (+57)	1887.75	2	6
BATX_30	QMQSECPATCFCQNK	0.997	51.4	9.54	Carbamidomethyl (+57), Carbamidomethyl (+57), Carbamidomethyl (+57)	1887.74	2	3.4
BATX_30	QMQSECPATCFCQNK	0.997	44.6	4.48	Carbamidomethyl (+57), Carbamidomethyl (+57), Carbamidomethyl (+57)	1887.74	2	3.6
BATX_30	QMQSECPATCFCQNK	0.997	53	3.89	Carbamidomethyl (+57), Carbamidomethyl (+57), Carbamidomethyl (+57)	1887.75	2	5.8
BATX_30	SGPPCGDCPSACDDGLCTNPCTK	0.997	59.4	15	Carbamidomethyl (+57), Carbamidomethyl (+57), Carbamidomethyl (+57), Carbamidomethyl (+57), Carbamidomethyl (+57)	2524.96	2	8
BATX_30	SGPPCGDCPSACDDGLCTNPCTK	0.997	66.7	15	Carbamidomethyl (+57), Carbamidomethyl (+57), Carbamidomethyl (+57), Carbamidomethyl (+57), Carbamidomethyl (+57)	2524.96	2	7.4
BATX_30	SGPPCGDCPSACDDGLCTNPCTK	0.997	68.9	15	Carbamidomethyl (+57), Carbamidomethyl (+57), Carbamidomethyl (+57), Carbamidomethyl (+57), Carbamidomethyl (+57)	2524.95	2	6.1
BATX_30	SGPPCGDCPSACDDGLCTNPCTK	0.997	72	15	Carbamidomethyl (+57), Carbamidomethyl (+57), Carbamidomethyl (+57), Carbamidomethyl (+57), Carbamidomethyl (+57)	2524.96	2	7.7
BATX_30	SGPPCGDCPSACDDGLCTNPCTK	0.997	83.9	15	Carbamidomethyl (+57), Carbamidomethyl (+57), Carbamidomethyl (+57), Carbamidomethyl (+57), Carbamidomethyl (+57)	2524.96	2	6.8
BATX_30	SGPPCGDCPSACDDGLCTNPCTK	0.997	83.9	15	Carbamidomethyl (+57), Carbamidomethyl (+57), Carbamidomethyl (+57), Carbamidomethyl (+57), Carbamidomethyl (+57)	2524.96	2	6.5
BATX_30	SGPPCGDCPSACDDGLCTNPCTK	0.997	90.7	15	Carbamidomethyl (+57), Carbamidomethyl (+57), Carbamidomethyl (+57), Carbamidomethyl (+57), Carbamidomethyl (+57)	2524.95	2	6.3
BATX_30	SGPPCGDCPSACDDGLCTNPCTK	0.997	51.2	14.7	Carbamidomethyl (+57), Carbamidomethyl (+57), Carbamidomethyl (+57), Carbamidomethyl (+57), Carbamidomethyl (+57)	2524.95	3	3.6
BATX_30	SGPPCGDCPSACDDGLCTNPCTK	0.997	58.2	12.6	Carbamidomethyl (+57), Carbamidomethyl (+57), Carbamidomethyl (+57), Carbamidomethyl (+57), Carbamidomethyl (+57)	2524.95	3	6.1
BATX_30	SGPPCGDCPSACDDGLCTNPCTK	0.997	66.2	12.5	Carbamidomethyl (+57), Carbamidomethyl (+57), Carbamidomethyl (+57), Carbamidomethyl (+57), Carbamidomethyl (+57)	2524.95	3	4.8
BATX_30	SGPPCGDCPSACDDGLCTNPCTK	0.997	56.6	11.9	Carbamidomethyl (+57), Carbamidomethyl (+57), Carbamidomethyl (+57), Carbamidomethyl (+57), Carbamidomethyl (+57)	2524.96	3	7.9
BATX_30	SGPPCGDCPSACDDGLCTNPCTK	0.997	79.5	11.7	Carbamidomethyl (+57), Carbamidomethyl (+57), Carbamidomethyl (+57), Carbamidomethyl (+57), Carbamidomethyl (+57)	2524.96	3	7
BATX_30	SGPPCGDCPSACDDGLCTNPCTK	0.997	44.6	11.5	Carbamidomethyl (+57), Carbamidomethyl (+57), Carbamidomethyl (+57), Carbamidomethyl (+57), Carbamidomethyl (+57)	2524.95	2	4.7
BATX_30	SGPPCGDCPSACDDGLCTNPCTK	0.997	45.5	11.5	Carbamidomethyl (+57), Carbamidomethyl (+57), Carbamidomethyl (+57), Carbamidomethyl (+57), Carbamidomethyl (+57)	2524.96	3	6.7
BATX_30	SGPPCGDCPSACDDGLCTNPCTK	0.997	64.8	11.4	Carbamidomethyl (+57), Carbamidomethyl (+57), Carbamidomethyl (+57), Carbamidomethyl (+57), Carbamidomethyl (+57)	2524.95	3	4
BATX_30	SGPPCGDCPSACDDGLCTNPCTK	0.997	68.5	10.5	Carbamidomethyl (+57), Carbamidomethyl (+57), Carbamidomethyl (+57), Carbamidomethyl (+57), Carbamidomethyl (+57)	2524.95	3	6.1
BATX_30	SGPPCGDCPSACDDGLCTNPCTK	0.997	18	6.22	Carbamidomethyl (+57), Carbamidomethyl (+57), Carbamidomethyl (+57), Carbamidomethyl (+57), Carbamidomethyl (+57)	2524.96	2	6.4
BATX_30	SGPPCGDCPSACDDGLCTNPCTK	0.997	20.8	5.62	Carbamidomethyl (+57), Carbamidomethyl (+57), Carbamidomethyl (+57), Carbamidomethyl (+57), Carbamidomethyl (+57)	2524.96	2	7.7
BATX_30	SGPPCGDCPSACDDGLCTNPCTK	0.997	12.5	4.54	Carbamidomethyl (+57), Carbamidomethyl (+57), Carbamidomethyl (+57), Carbamidomethyl (+57), Carbamidomethyl (+57)	2524.96	2	7.3
BATX_30	SGPPCGDCPSACDDGLCTNPCTK	0.997	36.7	3.68	Carbamidomethyl (+57), Carbamidomethyl (+57), Carbamidomethyl (+57), Carbamidomethyl (+57), Carbamidomethyl (+57)	2524.96	2	7.4
BATX_30	SGPPCGDCPSACDDGLCTNPCTK	0.997	20.8	2.82	Carbamidomethyl (+57), Carbamidomethyl (+57), Carbamidomethyl (+57), Carbamidomethyl (+57), Carbamidomethyl (+57)	2524.95	2	5.6
BATX_30	SGPPCGDCPSACDDGLCTNPCTK	0.997	6.79	2.77	Carbamidomethyl (+57), Carbamidomethyl (+57), Carbamidomethyl (+57), Carbamidomethyl (+57), Carbamidomethyl (+57)	2524.96	2	7
BATX_30	SVNPTASNMLK	0.997	53.9	2.74		1160.59	2	6.3
BATX_30	SVNPTASNMLK	0.997	34.5	2.51		1160.59	2	4.7
BATX_30	SVNPTASNMLKMEWYPEAAANAER	0.997	37.3	3.7		2679.26	3	7.9
BATX_30	SYLAGCAAAYCPSSSYK	0.997	85.7	15	Carbamidomethyl (+57), Carbamidomethyl (+57)	1854.8	2	4.9
BATX_30	SYLAGCAAAYCPSSSYK	0.997	97.3	14.6	Carbamidomethyl (+57), Carbamidomethyl (+57)	1854.8	2	7.1
BATX_30	SYLAGCAAAYCPSSSYK	0.997	87.6	14.4	Carbamidomethyl (+57), Carbamidomethyl (+57)	1854.8	2	6.6
BATX_30	SYLAGCAAAYCPSSSYK	0.997	76.5	13.4	Carbamidomethyl (+57), Carbamidomethyl (+57)	1854.81	2	7.3
BATX_30	SYLAGCAAAYCPSSSYK	0.997	94.4	12.1	Carbamidomethyl (+57), Carbamidomethyl (+57)	1854.81	2	7.7
BATX_30	SYLAGCAAAYCPSSSYK	0.997	35.5	10.6	Carbamidomethyl (+57), Carbamidomethyl (+57)	1854.8	3	5.1
BATX_30	SYLAGCAAAYCPSSSYK	0.997	82.2	9.82	Carbamidomethyl (+57), Carbamidomethyl (+57)	1854.8	2	4.4
BATX_30	SYLAGCAAAYCPSSSYK	0.997	30.8	8.36	Carbamidomethyl (+57), Carbamidomethyl (+57)	1854.8	3	5.2
BATX_30	SYLAGCAAAYCPSSSYK	0.997	28	7.47	Carbamidomethyl (+57), Carbamidomethyl (+57)	1854.8	3	6.7
BATX_30	WTEIIHAWHDEYK	0.997	44.8	8.77		1726.82	2	8.2
BATX_30	WTEIIHAWHDEYK	0.997	36.2	4.66		1726.82	2	7.7
BATX_30	WTEIIHAWHDEYK	0.997	25.8	3.22		1726.82	3	4.8
BATX_30	WTEIIHAWHDEYK	0.992	15.1	2.51		1726.82	3	7
BATX_30	WTEIIHAWHDEYK	0.997	19.7	2.42		1726.82	3	6.1
BATX_30	YFYVCQYCPAGNMR	0.997	64.8	15	Carbamidomethyl (+57), Carbamidomethyl (+57)	1827.76	2	5.6
BATX_30	YFYVCQYCPAGNMR	0.997	65.8	15	Carbamidomethyl (+57), Carbamidomethyl (+57)	1827.76	2	6
BATX_30	YFYVCQYCPAGNMR	0.997	48.8	14.4	Carbamidomethyl (+57), Carbamidomethyl (+57), Oxidation (+16)	1843.76	2	8.9
BATX_30	YFYVCQYCPAGNMR	0.997	66.7	13	Carbamidomethyl (+57), Carbamidomethyl (+57), Oxidation (+16)	1843.76	2	7
BATX_30	YFYVCQYCPAGNMR	0.997	50.4	11.7	Carbamidomethyl (+57), Carbamidomethyl (+57)	1827.76	2	4.7
BATX_30	YFYVCQYCPAGNMR	0.997	59.9	11.7	Carbamidomethyl (+57), Carbamidomethyl (+57)	1827.76	2	3.8
BATX_30	YFYVCQYCPAGNMR	0.997	67.3	11.3	Carbamidomethyl (+57), Carbamidomethyl (+57), Oxidation (+16)	1843.76	2	8.4
BATX_30	YFYVCQYCPAGNMR	0.997	56.5	10.8	Carbamidomethyl (+57), Carbamidomethyl (+57), Oxidation (+16)	1843.76	2	7.7
BATX_30	YFYVCQYCPAGNMR	0.997	65.5	9.85	Carbamidomethyl (+57), Carbamidomethyl (+57), Oxidation (+16)	1843.76	2	6.2
BATX_30	YFYVCQYCPAGNMR	0.997	55.7	9.6	Carbamidomethyl (+57), Carbamidomethyl (+57)	1827.76	2	4.6
BATX_30	YFYVCQYCPAGNMR	0.997	54.3	8.68	Carbamidomethyl (+57), Carbamidomethyl (+57)	1827.76	2	1.7
BATX_30	YFYVCQYCPAGNMR	0.997	53.7	8.28	Carbamidomethyl (+57), Carbamidomethyl (+57), Oxidation (+16)	1843.76	2	8.9
BATX_30	YFYVCQYCPAGNMR	0.997	37.9	7.85	Carbamidomethyl (+57), Carbamidomethyl (+57), Oxidation (+16)	1843.76	2	5.2
BATX_30	YFYVCQYCPAGNMR	0.997	44.8	7.01	Carbamidomethyl (+57), Carbamidomethyl (+57), Oxidation (+16)	1843.76	2	8.3
BATX_30	YFYVCQYCPAGNMR	0.997	19.8	6.77	Carbamidomethyl (+57), Carbamidomethyl (+57), Oxidation (+16)	1843.76	3	4.7
BATX_30	YFYVCQYCPAGNMR	0.997	47.9	6.42	Carbamidomethyl (+57), Carbamidomethyl (+57), Oxidation (+16)	1843.75	2	1.1
BATX_30	YFYVCQYCPAGNMR	0.997	40.1	6.21	Carbamidomethyl (+57), Carbamidomethyl (+57), Oxidation (+16)	1843.74	2	-3.8
BATX_30	YFYVCQYCPAGNMR	0.997	25.3	4.26	Carbamidomethyl (+57), Carbamidomethyl (+57), Oxidation (+16)	1843.75	2	0.4
BATX_30	YFYVCQYCPAGNMR	0.997	35	4.23	Carbamidomethyl (+57), Carbamidomethyl (+57), Oxidation (+16)	1843.74	2	-2.6
BATX_30	YFYVCQYCPAGNMR	0.997	19.4	3.64	Carbamidomethyl (+57), Carbamidomethyl (+57), Oxidation (+16)	1843.75	2	3.6
BATX_30	YFYVCQYCPAGNMR	0.997	10.9	3.38	Carbamidomethyl (+57), Carbamidomethyl (+57)	1827.77	2	7.6
BATX_30	YFYVCQYCPAGNMR	0.997	13.1	2.32	Carbamidomethyl (+57), Carbamidomethyl (+57), Oxidation (+16)	1843.76	2	7
BATX_30	YFYVCQYCPAGNMR	0.997	11.2	2.26	Carbamidomethyl (+57), Carbamidomethyl (+57), Oxidation (+16)	1843.76	3	4.3
BATX_30	YGTGAEPPTAVIGHYTQIVWYK	0.997	49.7	8.23		2450.24	2	4.7
BATX_30	YGTGAEPPTAVIGHYTQIVWYK	0.997	53.8	8		2450.25	2	8.6
BATX_30	YGTGAEPPTAVIGHYTQIVWYK	0.997	42.9	6.27		2450.25	3	7.5
BATX_30	YGTGAEPPTAVIGHYTQIVWYK	0.997	36.2	5.72		2450.25	3	7.3
BATX_30	YGTGAEPPTAVIGHYTQIVWYK	0.997	36.2	5.15		2450.25	3	9.2
BATX_30	YGTGAEPPTAVIGHYTQIVWYK	0.997	31.4	4.39		2450.25	3	9.5
BATX_30	YGTGAEPPTAVIGHYTQIVWYK	0.997	22.8	4.24		2450.24	3	6.9
BATX_30	YGTGAEPPTAVIGHYTQIVWYK	0.997	28.7	4.11		2450.25	3	8.4
BATX_30	YGTGAEPPTAVIGHYTQIVWYK	0.997	20.1	3.6		2450.25	3	8.2
BATX_30	YGTGAEPPTAVIGHYTQIVWYK	0.997	21	3.57		2450.25	3	8.8
BATX_32	CGENIYMSPIPLK	0.997	45.1	7.02	Carbamidomethyl (+57), Oxidation (+16)	1536.74	2	5.6
BATX_32	CGENIYMSPIPLK	0.997	50.1	6.43	Carbamidomethyl (+57)	1520.75	2	8
BATX_32	CGENIYMSPIPLK	0.997	50	6.21	Carbamidomethyl (+57)	1520.75	2	7.5
BATX_32	CGENIYMSPIPLK	0.997	44.1	6.19	Carbamidomethyl (+57), Oxidation (+16)	1536.74	2	5
BATX_32	CGENIYMSPIPLK	0.997	62	4.64	Carbamidomethyl (+57)	1520.75	2	8.3
BATX_32	CGENIYMSPIPLK	0.997	54.6	4.39	Carbamidomethyl (+57), Oxidation (+16)	1536.74	2	6.2
BATX_32	CGENIYMSPIPLK	0.997	26.6	3.96	Carbamidomethyl (+57), Oxidation (+16)	1536.74	2	4.3
BATX_32	CGENIYMSPIPLK	0.997	29.5	2.51	Carbamidomethyl (+57)	1520.75	2	9.8
BATX_32	KPEIQNEIVDLHNSLR	0.997	47.3	13.5		1904.03	3	7.2
BATX_32	KPEIQNEIVDLHNSLR	0.997	52.6	10.5		1904.02	3	5.8
BATX_32	KPEIQNEIVDLHNSLR	0.997	43.3	9.17		1904.02	3	6.7
BATX_32	KPEIQNEIVDLHNSLR	0.997	49.1	7.92		1904.03	3	7.7
BATX_32	KPEIQNEIVDLHNSLR	0.997	43.6	5.8		1904.03	4	7.4
BATX_32	KPEIQNEIVDLHNSLR	0.997	44.2	4.55		1904.02	4	6.9
BATX_32	KPEIQNEIVDLHNSLR	0.997	42	1.85		1904.02	4	6.7
BATX_32	KPEIQNEIVDLHNSLRK	0.997	34.3	4.42		2032.12	3	6.8
BATX_32	KPEIQNEIVDLHNSLRK	0.997	55	4.15		2032.12	4	5.3
BATX_32	KPEIQNEIVDLHNSLRK	0.997	36.6	3.72		2032.12	3	4.6
BATX_32	KPEIQNEIVDLHNSLRK	0.997	55.2	3.19		2032.12	4	5.6
BATX_32	KPEIQNEIVDLHNSLRK	0.997	32.6	2.23		2032.12	4	5.5
BATX_32	KPEIQNEIVDLHNSLRK	0.997	45.7	2.06		2032.12	4	4.8
BATX_32	KSVNPTASNMLK	0.997	57.3	6.68		1288.69	2	3.4
BATX_32	KSVNPTASNMLK	0.997	54.2	5.89		1288.69	2	4.6
BATX_32	KSVNPTASNMLK	0.997	47.5	4.09		1288.69	2	3.7
BATX_32	KSVNPTASNMLK	0.997	28.5	3.85		1288.69	2	4
BATX_32	MEWYPEAAANAER	0.997	48.6	12.8		1536.68	2	6.9
BATX_32	MEWYPEAAANAER	0.997	73.2	12.7		1536.68	2	6.2
BATX_32	MEWYPEAAANAER	0.997	70.4	12.5		1536.68	2	5.7
BATX_32	MEWYPEAAANAER	0.997	69.1	11.9		1536.68	2	6.9
BATX_32	MEWYPEAAANAER	0.997	59.5	10.9		1536.68	2	7.3
BATX_32	MEWYPEAAANAER	0.997	64.6	8.77		1536.68	2	6.9
BATX_32	MEWYPEAAANAER	0.997	72.5	7.15		1536.68	2	6.8
BATX_32	MEWYPEAAANAER	0.997	42.3	5.85	Oxidation (+16)	1552.68	2	9.1
BATX_32	MEWYPEAAANAER	0.997	23.2	5.77	Oxidation (+16)	1552.67	2	7.4
BATX_32	MEWYPEAAANAER	0.997	20.1	5.25		1536.68	2	8.1
BATX_32	MEWYPEAAANAER	0.997	31.2	4.17	Oxidation (+16)	1552.67	2	6.8
BATX_32	MEWYPEAAANAER	0.997	26.4	3.23	Oxidation (+16)	1552.67	2	8.2
BATX_32	MEWYPEAAANAER	0.997	30	3.11	Oxidation (+16)	1552.67	2	4.6
BATX_32	MEWYPEAAANAER	0.997	25.1	3.01	Oxidation (+16)	1552.67	2	4.3
BATX_32	QMQSECPATCFCQNK	0.997	66.7	11.5	Carbamidomethyl (+57), Carbamidomethyl (+57), Carbamidomethyl (+57)	1887.75	2	7.1
BATX_32	QMQSECPATCFCQNK	0.997	65.7	11.1	Carbamidomethyl (+57), Carbamidomethyl (+57), Carbamidomethyl (+57)	1887.74	2	3.2
BATX_32	QMQSECPATCFCQNK	0.997	55.6	10.1	Carbamidomethyl (+57), Carbamidomethyl (+57), Carbamidomethyl (+57)	1887.75	2	6.1
BATX_32	QMQSECPATCFCQNK	0.997	64.5	9.15	Carbamidomethyl (+57), Carbamidomethyl (+57), Carbamidomethyl (+57)	1887.75	2	8.2
BATX_32	QMQSECPATCFCQNK	0.997	65.2	9.01	Carbamidomethyl (+57), Carbamidomethyl (+57), Carbamidomethyl (+57)	1887.75	2	5.9
BATX_32	QMQSECPATCFCQNK	0.997	50.8	7.64	Carbamidomethyl (+57), Carbamidomethyl (+57), Carbamidomethyl (+57)	1887.75	2	5.6
BATX_32	QMQSECPATCFCQNK	0.997	29.1	4.52	Carbamidomethyl (+57), Carbamidomethyl (+57), Carbamidomethyl (+57)	1887.75	3	6.6
BATX_32	QMQSECPATCFCQNK	0.997	38.1	4.44	Oxidation (+16), Carbamidomethyl (+57), Carbamidomethyl (+57), Carbamidomethyl (+57)	1903.75	2	7.5
BATX_32	QMQSECPATCFCQNK	0.997	36.1	4.28	Oxidation (+16), Carbamidomethyl (+57), Carbamidomethyl (+57), Carbamidomethyl (+57)	1903.75	2	7
BATX_32	QMQSECPATCFCQNK	0.997	36.8	4.05	Oxidation (+16), Carbamidomethyl (+57), Carbamidomethyl (+57), Carbamidomethyl (+57)	1903.75	2	7.4
BATX_32	QMQSECPATCFCQNK	0.997	29.2	3.92	Carbamidomethyl (+57), Carbamidomethyl (+57), Carbamidomethyl (+57)	1887.75	3	5.9
BATX_32	QMQSECPATCFCQNK	0.997	26.3	3.72	Carbamidomethyl (+57), Carbamidomethyl (+57), Carbamidomethyl (+57)	1887.75	3	6.6
BATX_32	QMQSECPATCFCQNK	0.997	30.7	3.19	Oxidation (+16), Carbamidomethyl (+57), Carbamidomethyl (+57), Carbamidomethyl (+57)	1903.74	2	6.3
BATX_32	QMQSECPATCFCQNK	0.997	17.9	2.89	Carbamidomethyl (+57), Carbamidomethyl (+57), Carbamidomethyl (+57)	1887.75	3	6.2
BATX_32	QMQSECPATCFCQNK	0.997	40.3	1.96	Oxidation (+16), Carbamidomethyl (+57), Carbamidomethyl (+57), Carbamidomethyl (+57)	1903.74	2	2.9
BATX_32	QMQSECPATCFCQNK	0.997	44.7	1.74	Oxidation (+16), Carbamidomethyl (+57), Carbamidomethyl (+57), Carbamidomethyl (+57)	1903.74	2	5.4
BATX_32	QMQSECPATCFCQNKII	0.997	28.8	4.48	Carbamidomethyl (+57), Carbamidomethyl (+57), Carbamidomethyl (+57)	2113.92	2	7.2
BATX_32	QMQSECPATCFCQNKII	0.997	22.7	3.11	Carbamidomethyl (+57), Carbamidomethyl (+57), Carbamidomethyl (+57)	2113.92	2	5.8
BATX_32	QMQSECPATCFCQNKII	0.997	19.6	2.21	Carbamidomethyl (+57), Carbamidomethyl (+57), Carbamidomethyl (+57)	2113.92	3	8
BATX_32	SGPPCGDCPSACDDGLCTNPCTK	0.997	55.3	15	Carbamidomethyl (+57), Carbamidomethyl (+57), Carbamidomethyl (+57), Carbamidomethyl (+57), Carbamidomethyl (+57)	2524.95	2	5.9
BATX_32	SGPPCGDCPSACDDGLCTNPCTK	0.997	59.2	15	Carbamidomethyl (+57), Carbamidomethyl (+57), Carbamidomethyl (+57), Carbamidomethyl (+57), Carbamidomethyl (+57)	2524.96	2	6.7
BATX_32	SGPPCGDCPSACDDGLCTNPCTK	0.997	66	15	Carbamidomethyl (+57), Carbamidomethyl (+57), Carbamidomethyl (+57), Carbamidomethyl (+57), Carbamidomethyl (+57)	2524.96	2	6.6
BATX_32	SGPPCGDCPSACDDGLCTNPCTK	0.997	67.5	15	Carbamidomethyl (+57), Carbamidomethyl (+57), Carbamidomethyl (+57), Carbamidomethyl (+57), Carbamidomethyl (+57)	2524.96	2	7.4
BATX_32	SGPPCGDCPSACDDGLCTNPCTK	0.997	70.4	15	Carbamidomethyl (+57), Carbamidomethyl (+57), Carbamidomethyl (+57), Carbamidomethyl (+57), Carbamidomethyl (+57)	2524.96	2	7.1
BATX_32	SGPPCGDCPSACDDGLCTNPCTK	0.997	73.6	15	Carbamidomethyl (+57), Carbamidomethyl (+57), Carbamidomethyl (+57), Carbamidomethyl (+57), Carbamidomethyl (+57)	2524.96	2	6.8
BATX_32	SGPPCGDCPSACDDGLCTNPCTK	0.997	103	15	Carbamidomethyl (+57), Carbamidomethyl (+57), Carbamidomethyl (+57), Carbamidomethyl (+57), Carbamidomethyl (+57)	2524.96	2	7.7
BATX_32	SGPPCGDCPSACDDGLCTNPCTK	0.997	84.1	14.3	Carbamidomethyl (+57), Carbamidomethyl (+57), Carbamidomethyl (+57), Carbamidomethyl (+57), Carbamidomethyl (+57)	2524.96	3	7.2
BATX_32	SGPPCGDCPSACDDGLCTNPCTK	0.997	64.7	14.2	Carbamidomethyl (+57), Carbamidomethyl (+57), Carbamidomethyl (+57), Carbamidomethyl (+57), Carbamidomethyl (+57)	2524.95	2	4
BATX_32	SGPPCGDCPSACDDGLCTNPCTK	0.997	81.3	12.7	Carbamidomethyl (+57), Carbamidomethyl (+57), Carbamidomethyl (+57), Carbamidomethyl (+57), Carbamidomethyl (+57)	2524.96	3	7
BATX_32	SGPPCGDCPSACDDGLCTNPCTK	0.997	70.7	12.4	Carbamidomethyl (+57), Carbamidomethyl (+57), Carbamidomethyl (+57), Carbamidomethyl (+57), Carbamidomethyl (+57)	2524.96	3	8
BATX_32	SGPPCGDCPSACDDGLCTNPCTK	0.997	52.3	11.1	Carbamidomethyl (+57), Carbamidomethyl (+57), Carbamidomethyl (+57), Carbamidomethyl (+57), Carbamidomethyl (+57)	2524.96	3	8.8
BATX_32	SGPPCGDCPSACDDGLCTNPCTK	0.997	63	11.1	Carbamidomethyl (+57), Carbamidomethyl (+57), Carbamidomethyl (+57), Carbamidomethyl (+57), Carbamidomethyl (+57)	2524.95	3	4.3
BATX_32	SGPPCGDCPSACDDGLCTNPCTK	0.997	71.8	9.85	Carbamidomethyl (+57), Carbamidomethyl (+57), Carbamidomethyl (+57), Carbamidomethyl (+57), Carbamidomethyl (+57)	2524.96	3	6.5
BATX_32	SGPPCGDCPSACDDGLCTNPCTK	0.997	68.2	8.03	Carbamidomethyl (+57), Carbamidomethyl (+57), Carbamidomethyl (+57), Carbamidomethyl (+57), Carbamidomethyl (+57)	2524.95	3	3.8
BATX_32	SGPPCGDCPSACDDGLCTNPCTK	0.997	66.4	7.68	Carbamidomethyl (+57), Carbamidomethyl (+57), Carbamidomethyl (+57), Carbamidomethyl (+57), Carbamidomethyl (+57)	2524.95	3	5.9
BATX_32	SGPPCGDCPSACDDGLCTNPCTK	0.997	41.2	6.32	Carbamidomethyl (+57), Carbamidomethyl (+57), Carbamidomethyl (+57), Carbamidomethyl (+57), Carbamidomethyl (+57)	2524.96	2	9.1
BATX_32	SVNPTASNMLK	0.997	27.1	5.85		1160.6	2	8.3
BATX_32	SVNPTASNMLK	0.997	25.7	4.36		1160.6	2	9.3
BATX_32	SVNPTASNMLK	0.997	27.1	2.85		1160.59	2	6.9
BATX_32	SVNPTASNMLK	0.997	26.8	2.7		1160.59	2	5.8
BATX_32	SVNPTASNMLK	0.997	35.7	2.18		1160.59	2	6.6
BATX_32	SYLAGCAAAYCPSSSYK	0.997	81.6	15	Carbamidomethyl (+57), Carbamidomethyl (+57)	1854.81	2	7.4
BATX_32	SYLAGCAAAYCPSSSYK	0.997	84.5	15	Carbamidomethyl (+57), Carbamidomethyl (+57)	1854.81	2	7.4
BATX_32	SYLAGCAAAYCPSSSYK	0.997	85.2	15	Carbamidomethyl (+57), Carbamidomethyl (+57)	1854.81	2	7.4
BATX_32	SYLAGCAAAYCPSSSYK	0.997	92.9	14.6	Carbamidomethyl (+57), Carbamidomethyl (+57)	1854.8	2	3.5
BATX_32	SYLAGCAAAYCPSSSYK	0.997	79.8	13	Carbamidomethyl (+57), Carbamidomethyl (+57)	1854.8	2	7
BATX_32	SYLAGCAAAYCPSSSYK	0.997	45.2	11	Carbamidomethyl (+57), Carbamidomethyl (+57)	1854.8	3	4.2
BATX_32	SYLAGCAAAYCPSSSYK	0.997	43.6	10.8	Carbamidomethyl (+57), Carbamidomethyl (+57)	1854.79	3	-0.93
BATX_32	SYLAGCAAAYCPSSSYK	0.997	38.1	10.3	Carbamidomethyl (+57), Carbamidomethyl (+57)	1854.79	3	0.85
BATX_32	SYLAGCAAAYCPSSSYK	0.997	34.1	6.43	Carbamidomethyl (+57), Carbamidomethyl (+57)	1854.8	3	3.6
BATX_32	SYLAGCAAAYCPSSSYK	0.997	78.2	5.8	Carbamidomethyl (+57), Carbamidomethyl (+57)	1854.81	2	9.1
BATX_32	WTEIIHAWHDEYK	0.997	55	11.3		1726.82	2	3.3
BATX_32	WTEIIHAWHDEYK	0.997	66.4	9.55		1726.82	2	7.4
BATX_32	WTEIIHAWHDEYK	0.997	71.7	8.46		1726.81	2	1.4
BATX_32	WTEIIHAWHDEYK	0.997	51.8	6.96		1726.82	2	7
BATX_32	WTEIIHAWHDEYK	0.997	14.9	3.44		1726.82	3	3.9
BATX_32	WTEIIHAWHDEYK	0.993	13	2.77		1726.82	3	6.9
BATX_32	WTEIIHAWHDEYK	0.997	20.4	2.64		1726.82	3	6.7
BATX_32	YFYVCQYCPAGNMR	0.997	64.6	15	Carbamidomethyl (+57), Carbamidomethyl (+57)	1827.77	2	7.5
BATX_32	YFYVCQYCPAGNMR	0.997	63.8	13.9	Carbamidomethyl (+57), Carbamidomethyl (+57)	1827.77	2	6.7
BATX_32	YFYVCQYCPAGNMR	0.997	65.8	13.1	Carbamidomethyl (+57), Carbamidomethyl (+57), Oxidation (+16)	1843.76	2	8.5
BATX_32	YFYVCQYCPAGNMR	0.997	68.1	10.6	Carbamidomethyl (+57), Carbamidomethyl (+57), Oxidation (+16)	1843.76	2	8.6
BATX_32	YFYVCQYCPAGNMR	0.997	62.3	10.3	Carbamidomethyl (+57), Carbamidomethyl (+57), Oxidation (+16)	1843.76	2	8.1
BATX_32	YFYVCQYCPAGNMR	0.997	57.7	10.1	Carbamidomethyl (+57), Carbamidomethyl (+57), Oxidation (+16)	1843.76	2	5
BATX_32	YFYVCQYCPAGNMR	0.997	18.5	8.03	Carbamidomethyl (+57), Carbamidomethyl (+57)	1827.77	2	7.4
BATX_32	YFYVCQYCPAGNMR	0.997	57.4	7.15	Carbamidomethyl (+57), Carbamidomethyl (+57), Oxidation (+16)	1843.76	2	6.3
BATX_32	YFYVCQYCPAGNMR	0.997	42.2	6.12	Carbamidomethyl (+57), Carbamidomethyl (+57), Oxidation (+16)	1843.76	2	7.3
BATX_32	YFYVCQYCPAGNMR	0.997	8.62	6	Carbamidomethyl (+57), Carbamidomethyl (+57), Oxidation (+16)	1843.76	3	6.2
BATX_32	YFYVCQYCPAGNMR	0.997	12.9	4.7	Carbamidomethyl (+57), Carbamidomethyl (+57), Oxidation (+16)	1843.76	3	5.5
BATX_32	YGTGAEPPTAVIGHYTQIVWYK	0.997	40.3	7.08		2450.25	3	7.9
BATX_32	YGTGAEPPTAVIGHYTQIVWYK	0.997	44.6	6.01		2450.24	2	6.9
BATX_32	YGTGAEPPTAVIGHYTQIVWYK	0.997	42.2	5.64		2450.25	3	8.7
BATX_32	YGTGAEPPTAVIGHYTQIVWYK	0.997	34.1	5.29		2450.25	3	8.8
BATX_32	YGTGAEPPTAVIGHYTQIVWYK	0.997	57.9	5		2450.25	3	9.3
BATX_32	YGTGAEPPTAVIGHYTQIVWYK	0.997	28.5	4.8		2450.25	3	9
BATX_32	YGTGAEPPTAVIGHYTQIVWYK	0.997	34.8	4.59		2450.25	3	8.2
BATX_32	YGTGAEPPTAVIGHYTQIVWYK	0.997	43.5	4.59		2450.25	3	8.7
BATX_32	YGTGAEPPTAVIGHYTQIVWYK	0.997	53.5	4.3		2450.25	3	9.8
BATX_32	YGTGAEPPTAVIGHYTQIVWYK	0.997	42.5	3.89		2450.25	3	8.9
BATX_32	YGTGAEPPTAVIGHYTQIVWYK	0.997	54.3	3.82		2450.24	3	6.7
BATX_32	YGTGAEPPTAVIGHYTQIVWYK	0.997	30.9	3.59		2450.25	3	9.2
Control	CGENIYMSPIPLK	0.997	70.7	8.77	Carbamidomethyl (+57)	1520.75	2	8.7
Control	CGENIYMSPIPLK	0.997	53.2	8.59	Carbamidomethyl (+57), Oxidation (+16)	1536.74	2	5
Control	CGENIYMSPIPLK	0.997	50.3	8.22	Carbamidomethyl (+57), Oxidation (+16)	1536.74	2	5.4
Control	CGENIYMSPIPLK	0.997	56.3	4.57	Carbamidomethyl (+57)	1520.75	2	8.7
Control	CGENIYMSPIPLK	0.997	67.9	4.31	Carbamidomethyl (+57)	1520.75	2	9.3
Control	CGENIYMSPIPLK	0.997	32.4	3.34	Carbamidomethyl (+57)	1520.75	2	5.8
Control	CIERHSLPNSR	0.997	29	3.28	Carbamidomethyl (+57)	1367.68	3	4
Control	KPEIQNEIVDLHNSLR	0.997	53	12		1904.03	3	8.1
Control	KPEIQNEIVDLHNSLR	0.997	46.9	7.96		1904.03	3	8.3
Control	KPEIQNEIVDLHNSLR	0.997	35.9	4.51		1904.02	4	5.8
Control	KPEIQNEIVDLHNSLR	0.997	29.6	3.89		1904.02	3	6.3
Control	KPEIQNEIVDLHNSLR	0.997	50.8	2.96		1904.02	4	6.4
Control	KPEIQNEIVDLHNSLR	0.997	47.8	2.92		1904.02	4	6.6
Control	KPEIQNEIVDLHNSLR	0.997	47.4	2.74		1904.03	4	8.7
Control	KPEIQNEIVDLHNSLRK	0.997	23.4	5.57		2032.12	3	5.8
Control	KPEIQNEIVDLHNSLRK	0.997	27.4	4.08		2032.11	4	3.8
Control	KPEIQNEIVDLHNSLRK	0.997	26.6	3.66		2032.12	3	7.1
Control	KPEIQNEIVDLHNSLRK	0.997	36.8	3.47		2032.11	3	3.6
Control	KPEIQNEIVDLHNSLRK	0.997	37.9	2.77		2032.12	4	5.5
Control	KPEIQNEIVDLHNSLRK	0.997	48	2.49		2032.12	4	5.6
Control	KPEIQNEIVDLHNSLRK	0.997	42	2.21		2032.12	4	5
Control	KSVNPTASNMLK	0.997	58.5	11		1288.69	2	4.9
Control	KSVNPTASNMLK	0.997	52.1	5.7		1288.69	2	3.8
Control	MEWYPEAAANAER	0.997	66.5	12.5		1536.68	2	6.9
Control	MEWYPEAAANAER	0.997	78.2	12.1		1536.68	2	7.4
Control	MEWYPEAAANAER	0.997	82.6	11.6		1536.68	2	7.7
Control	MEWYPEAAANAER	0.997	77.2	11.4		1536.68	2	7.8
Control	MEWYPEAAANAER	0.997	71.6	10.7		1536.68	2	7.3
Control	MEWYPEAAANAER	0.997	48.3	10.1		1536.68	2	6.5
Control	MEWYPEAAANAER	0.997	18.5	5.55	Oxidation (+16)	1552.67	2	3.6
Control	MEWYPEAAANAER	0.997	27.5	5.23		1536.68	2	8.1
Control	MEWYPEAAANAER	0.997	32.7	4.55	Oxidation (+16)	1552.67	2	4.5
Control	MEWYPEAAANAER	0.997	34.9	3.85		1536.68	3	8.3
Control	MEWYPEAAANAER	0.997	15.5	2.89	Oxidation (+16)	1552.67	2	4.4
Control	MEWYPEAAANAER	0.997	31	2.18	Oxidation (+16)	1552.67	2	2.4
Control	QMQSECPATCFCQNK	0.997	67.7	12.5	Carbamidomethyl (+57), Carbamidomethyl (+57), Carbamidomethyl (+57)	1887.75	2	6.8
Control	QMQSECPATCFCQNK	0.997	62.3	11.9	Carbamidomethyl (+57), Carbamidomethyl (+57), Carbamidomethyl (+57)	1887.75	2	6
Control	QMQSECPATCFCQNK	0.997	53.7	7.92	Carbamidomethyl (+57), Carbamidomethyl (+57), Carbamidomethyl (+57)	1887.75	2	6.2
Control	QMQSECPATCFCQNK	0.997	29.3	7.54	Carbamidomethyl (+57), Carbamidomethyl (+57), Carbamidomethyl (+57)	1887.74	2	0.28
Control	QMQSECPATCFCQNK	0.997	53.1	6.66	Carbamidomethyl (+57), Carbamidomethyl (+57), Carbamidomethyl (+57)	1887.75	2	6.5
Control	QMQSECPATCFCQNK	0.997	62.4	5.59	Oxidation (+16), Carbamidomethyl (+57), Carbamidomethyl (+57), Carbamidomethyl (+57)	1903.75	2	7.6
Control	QMQSECPATCFCQNK	0.997	38	3.34	Oxidation (+16), Carbamidomethyl (+57), Carbamidomethyl (+57), Carbamidomethyl (+57)	1903.75	2	7.8
Control	QMQSECPATCFCQNK	0.997	31.2	2.55	Oxidation (+16), Carbamidomethyl (+57), Carbamidomethyl (+57), Carbamidomethyl (+57)	1903.74	2	6.2
Control	QMQSECPATCFCQNKII	0.997	26.6	2.72	Carbamidomethyl (+57), Carbamidomethyl (+57), Carbamidomethyl (+57)	2113.93	2	9.6
Control	QMQSECPATCFCQNKII	0.997	31.6	2.62	Carbamidomethyl (+57), Carbamidomethyl (+57), Carbamidomethyl (+57)	2113.92	2	8.6
Control	SGPPCGDCPSACDDGLCTNPCTK	0.997	52.5	15	Carbamidomethyl (+57), Carbamidomethyl (+57), Carbamidomethyl (+57), Carbamidomethyl (+57), Carbamidomethyl (+57)	2524.96	2	6.9
Control	SGPPCGDCPSACDDGLCTNPCTK	0.997	57.9	15	Carbamidomethyl (+57), Carbamidomethyl (+57), Carbamidomethyl (+57), Carbamidomethyl (+57), Carbamidomethyl (+57)	2524.96	2	6.8
Control	SGPPCGDCPSACDDGLCTNPCTK	0.997	62.8	15	Carbamidomethyl (+57), Carbamidomethyl (+57), Carbamidomethyl (+57), Carbamidomethyl (+57), Carbamidomethyl (+57)	2524.96	2	7.3
Control	SGPPCGDCPSACDDGLCTNPCTK	0.997	64.2	15	Carbamidomethyl (+57), Carbamidomethyl (+57), Carbamidomethyl (+57), Carbamidomethyl (+57), Carbamidomethyl (+57)	2524.96	2	6.7
Control	SGPPCGDCPSACDDGLCTNPCTK	0.997	69.4	15	Carbamidomethyl (+57), Carbamidomethyl (+57), Carbamidomethyl (+57), Carbamidomethyl (+57), Carbamidomethyl (+57)	2524.96	2	7.5
Control	SGPPCGDCPSACDDGLCTNPCTK	0.997	71.3	15	Carbamidomethyl (+57), Carbamidomethyl (+57), Carbamidomethyl (+57), Carbamidomethyl (+57), Carbamidomethyl (+57)	2524.96	2	7
Control	SGPPCGDCPSACDDGLCTNPCTK	0.997	72	15	Carbamidomethyl (+57), Carbamidomethyl (+57), Carbamidomethyl (+57), Carbamidomethyl (+57), Carbamidomethyl (+57)	2524.96	2	6.5
Control	SGPPCGDCPSACDDGLCTNPCTK	0.997	68.2	14.7	Carbamidomethyl (+57), Carbamidomethyl (+57), Carbamidomethyl (+57), Carbamidomethyl (+57), Carbamidomethyl (+57)	2524.96	3	6.7
Control	SGPPCGDCPSACDDGLCTNPCTK	0.997	67.1	13.9	Carbamidomethyl (+57), Carbamidomethyl (+57), Carbamidomethyl (+57), Carbamidomethyl (+57), Carbamidomethyl (+57)	2524.96	3	8.3
Control	SGPPCGDCPSACDDGLCTNPCTK	0.997	65.6	13.3	Carbamidomethyl (+57), Carbamidomethyl (+57), Carbamidomethyl (+57), Carbamidomethyl (+57), Carbamidomethyl (+57)	2524.96	2	6.5
Control	SGPPCGDCPSACDDGLCTNPCTK	0.997	56.7	12.8	Carbamidomethyl (+57), Carbamidomethyl (+57), Carbamidomethyl (+57), Carbamidomethyl (+57), Carbamidomethyl (+57)	2524.94	3	2.2
Control	SGPPCGDCPSACDDGLCTNPCTK	0.997	62.5	12.6	Carbamidomethyl (+57), Carbamidomethyl (+57), Carbamidomethyl (+57), Carbamidomethyl (+57), Carbamidomethyl (+57)	2524.96	3	6.6
Control	SGPPCGDCPSACDDGLCTNPCTK	0.997	62.8	12.4	Carbamidomethyl (+57), Carbamidomethyl (+57), Carbamidomethyl (+57), Carbamidomethyl (+57), Carbamidomethyl (+57)	2524.96	3	8.2
Control	SGPPCGDCPSACDDGLCTNPCTK	0.997	59.8	10.7	Carbamidomethyl (+57), Carbamidomethyl (+57), Carbamidomethyl (+57), Carbamidomethyl (+57), Carbamidomethyl (+57)	2524.96	3	7.7
Control	SGPPCGDCPSACDDGLCTNPCTK	0.997	50.4	10.4	Carbamidomethyl (+57), Carbamidomethyl (+57), Carbamidomethyl (+57), Carbamidomethyl (+57), Carbamidomethyl (+57)	2524.96	3	6.8
Control	SGPPCGDCPSACDDGLCTNPCTK	0.997	55.3	10.3	Carbamidomethyl (+57), Carbamidomethyl (+57), Carbamidomethyl (+57), Carbamidomethyl (+57), Carbamidomethyl (+57)	2524.96	3	7.4
Control	SGPPCGDCPSACDDGLCTNPCTK	0.997	5.15	3.43	Carbamidomethyl (+57), Carbamidomethyl (+57), Carbamidomethyl (+57), Carbamidomethyl (+57), Carbamidomethyl (+57)	2524.96	2	6.9
Control	SVNPTASNMLK	0.997	44.2	4.24		1160.59	2	7.3
Control	SVNPTASNMLK	0.997	30.9	3.92		1160.59	2	7.1
Control	SVNPTASNMLK	0.997	26.8	3.03		1160.59	2	6.7
Control	SVNPTASNMLK	0.997	32.1	2.68		1160.59	2	6.7
Control	SVNPTASNMLKMEWYPEAAANAER	0.997	64.2	6.13		2679.27	3	9.4
Control	SVNPTASNMLKMEWYPEAAANAER	0.997	25.4	4.18		2679.25	3	3.9
Control	SYLAGCAAAYCPSSSYK	0.997	86.9	15	Carbamidomethyl (+57), Carbamidomethyl (+57)	1854.81	2	8
Control	SYLAGCAAAYCPSSSYK	0.997	94.7	13.5	Carbamidomethyl (+57), Carbamidomethyl (+57)	1854.8	2	6.8
Control	SYLAGCAAAYCPSSSYK	0.997	89.5	12.9	Carbamidomethyl (+57), Carbamidomethyl (+57)	1854.8	2	6.8
Control	SYLAGCAAAYCPSSSYK	0.997	79.6	12.7	Carbamidomethyl (+57), Carbamidomethyl (+57)	1854.81	2	7.9
Control	SYLAGCAAAYCPSSSYK	0.997	92.3	11.7	Carbamidomethyl (+57), Carbamidomethyl (+57)	1854.81	2	8.2
Control	SYLAGCAAAYCPSSSYK	0.997	40.4	11.5	Carbamidomethyl (+57), Carbamidomethyl (+57)	1854.8	3	6.2
Control	SYLAGCAAAYCPSSSYK	0.997	60.7	8.23	Carbamidomethyl (+57), Carbamidomethyl (+57)	1854.8	2	6.5
Control	SYLAGCAAAYCPSSSYK	0.997	32.2	8.16	Carbamidomethyl (+57), Carbamidomethyl (+57)	1854.8	3	6.3
Control	SYLAGCAAAYCPSSSYK	0.997	41	4.74	Carbamidomethyl (+57), Carbamidomethyl (+57)	1854.8	3	5.9
Control	WTEIIHAWHDEYK	0.997	25.3	2.46		1726.82	3	6.5
Control	YFYVCQYCPAGNMR	0.997	83.1	14.7	Carbamidomethyl (+57), Carbamidomethyl (+57)	1827.77	2	7.6
Control	YFYVCQYCPAGNMR	0.997	63.2	14.4	Carbamidomethyl (+57), Carbamidomethyl (+57)	1827.76	2	6.2
Control	YFYVCQYCPAGNMR	0.997	68.4	14.3	Carbamidomethyl (+57), Carbamidomethyl (+57)	1827.76	2	5.8
Control	YFYVCQYCPAGNMR	0.997	70.5	13.9	Carbamidomethyl (+57), Carbamidomethyl (+57)	1827.77	2	7.4
Control	YFYVCQYCPAGNMR	0.997	63.4	13.4	Carbamidomethyl (+57), Carbamidomethyl (+57), Oxidation (+16)	1843.76	2	8.4
Control	YFYVCQYCPAGNMR	0.997	61.7	11.7	Carbamidomethyl (+57), Carbamidomethyl (+57), Oxidation (+16)	1843.76	2	7.9
Control	YFYVCQYCPAGNMR	0.997	61.7	10.6	Carbamidomethyl (+57), Carbamidomethyl (+57), Oxidation (+16)	1843.76	2	7.7
Control	YFYVCQYCPAGNMR	0.997	68.2	10.1	Carbamidomethyl (+57), Carbamidomethyl (+57), Oxidation (+16)	1843.76	2	7
Control	YFYVCQYCPAGNMR	0.997	61.4	10	Carbamidomethyl (+57), Carbamidomethyl (+57), Oxidation (+16)	1843.76	2	6.3
Control	YFYVCQYCPAGNMR	0.997	39.1	6.66	Carbamidomethyl (+57), Carbamidomethyl (+57), Oxidation (+16)	1843.76	2	7.5
Control	YFYVCQYCPAGNMR	0.997	14.6	6.57	Carbamidomethyl (+57), Carbamidomethyl (+57), Oxidation (+16)	1843.76	3	5.5
Control	YFYVCQYCPAGNMR	0.997	19.5	5.07	Carbamidomethyl (+57), Carbamidomethyl (+57), Oxidation (+16)	1843.76	3	4.5
Control	YFYVCQYCPAGNMR	0.997	18.8	3.7	Carbamidomethyl (+57), Carbamidomethyl (+57), Oxidation (+16)	1843.76	3	4.8
Control	YFYVCQYCPAGNMR	0.994	6.05	3.27	Carbamidomethyl (+57), Carbamidomethyl (+57)	1827.76	2	6.4
Control	YGTGAEPPTAVIGHYTQIVWYK	0.997	53.7	7.72		2450.25	2	7.8
Control	YGTGAEPPTAVIGHYTQIVWYK	0.997	54.4	6.46		2450.23	2	2.8
Control	YGTGAEPPTAVIGHYTQIVWYK	0.997	38.2	5.92		2450.25	3	8.3
Control	YGTGAEPPTAVIGHYTQIVWYK	0.997	41.5	5.29		2450.25	3	9.7
Control	YGTGAEPPTAVIGHYTQIVWYK	0.997	32.1	5.11		2450.25	3	8.6
Control	YGTGAEPPTAVIGHYTQIVWYK	0.997	33	4.51		2450.25	3	8.8
Control	YGTGAEPPTAVIGHYTQIVWYK	0.997	41.4	4.46		2450.25	3	8.7
Control	YGTGAEPPTAVIGHYTQIVWYK	0.997	22	3.89		2450.25	3	7.5
Control	YGTGAEPPTAVIGHYTQIVWYK	0.997	38.3	3.4		2450.25	3	8.4
Control	YGTGAEPPTAVIGHYTQIVWYK	0.997	33.9	3		2450.25	3	8.5
Control	YGTGAEPPTAVIGHYTQIVWYK	0.997	28.7	2.85		2450.25	3	8.7
Control	YGTGAEPPTAVIGHYTQIVWYK	0.997	29.1	2.77		2450.25	3	8.7
Control	YGTGAEPPTAVIGHYTQIVWYKSYLAGCAAAYCPSSSYK	0.997	13.3	3.03	Carbamidomethyl (+57), Carbamidomethyl (+57)	4287.04	4	8
Control	YGTGAEPPTAVIGHYTQIVWYKSYLAGCAAAYCPSSSYK	0.997	23	2.92	Carbamidomethyl (+57), Carbamidomethyl (+57)	4287.04	4	8.2

## Sheet: BATXCTL1
Sample name	Peptide sequence	Identification probability	Mascot Ion score	X! Tandem -log(e) score	Modification	Calculated mass (u)	Charge (z)	Measured mass error (ppm)
BATX_05	LASIHSSGEEAFVGQLASR	0.997	79.7	12.5		1957.99	2	3.3
BATX_05	LASIHSSGEEAFVGQLASR	0.997	68.6	11.1		1958	2	5.6
BATX_05	LASIHSSGEEAFVGQLASR	0.997	39.2	8.04		1957.99	3	4.7
BATX_05	LASIHSSGEEAFVGQLASR	0.997	40.9	5.13		1957.99	3	2.6
BATX_05	LASIHSSGEEAFVGQLASR	0.997	24.6	4.27		1957.99	3	4
BATX_05	LASIHSSGEEAFVGQLASR	0.997	27.1	4		1958	3	9.6
BATX_05	TWDDAESFCQTQHR	0.997	91.8	12.8	Carbamidomethyl (+57)	1779.74	2	5.3
BATX_08	LASIHSSGEEAFVGQLASR	0.997	71.8	13		1957.99	2	2.4
BATX_08	LASIHSSGEEAFVGQLASR	0.997	54.8	9.44		1957.99	2	3.5
BATX_08	LASIHSSGEEAFVGQLASR	0.997	34.6	6.64		1958	3	7.5
BATX_08	LASIHSSGEEAFVGQLASR	0.997	39.9	5.64		1958	3	5.3
BATX_08	LASIHSSGEEAFVGQLASR	0.997	35.1	4.54		1958	3	6
BATX_08	LASIHSSGEEAFVGQLASR	0.997	14.4	4.02		1958	3	6.3
BATX_08	TWDDAESFCQTQHR	0.997	65.1	6.51	Carbamidomethyl (+57)	1779.74	2	7.2
BATX_10	LASIHSSGEEAFVGQLASR	0.997	47	7.01		1958	2	8.7
BATX_10	TWDDAESFCQTQHR	0.997	65.7	9.2	Carbamidomethyl (+57)	1779.74	2	6.1
BATX_10	TWDDAESFCQTQHR	0.997	91.4	8.82	Carbamidomethyl (+57)	1779.74	2	6.9
BATX_10	TWDDAESFCQTQHR	0.992	2.48	3.06	Carbamidomethyl (+57)	1779.73	3	3.4
BATX_15	LASIHSSGEEAFVGQLASR	0.997	74	14.3		1958	2	5.4
BATX_15	LASIHSSGEEAFVGQLASR	0.997	81.3	12.7		1958	2	6.4
BATX_15	LASIHSSGEEAFVGQLASR	0.997	58.8	9.82		1958	2	7.6
BATX_15	LASIHSSGEEAFVGQLASR	0.997	76.4	9.07		1957.99	2	4.3
BATX_15	LASIHSSGEEAFVGQLASR	0.997	44.5	8.82		1958	3	5.4
BATX_15	LASIHSSGEEAFVGQLASR	0.997	38.2	6.7		1958	3	5.6
BATX_15	LASIHSSGEEAFVGQLASR	0.997	28.5	6.68		1958	3	5.4
BATX_15	LASIHSSGEEAFVGQLASR	0.997	37.5	6.62		1958	3	4.8
BATX_15	LASIHSSGEEAFVGQLASR	0.997	24.4	3.29		1957.99	3	3.4
BATX_15	LASIHSSGEEAFVGQLASR	0.997	36.7	2.85		1957.99	3	3.4
BATX_15	TDRIFWFNR	0.997	23	3.17		1253.64	3	5.4
BATX_15	TWDDAESFCQTQHR	0.997	85.1	12.3	Carbamidomethyl (+57)	1779.73	2	2.9
BATX_15	TWDDAESFCQTQHR	0.997	85.1	12	Carbamidomethyl (+57)	1779.73	2	3.4
BATX_15	TWDDAESFCQTQHR	0.997	71.3	11.8	Carbamidomethyl (+57)	1779.73	2	3.2
BATX_15	TWDDAESFCQTQHR	0.997	72.2	9.64	Carbamidomethyl (+57)	1779.74	2	7.4
BATX_15	TWDDAESFCQTQHR	0.997	29.6	4.51	Carbamidomethyl (+57)	1779.74	2	9.1
BATX_15	TWDDAESFCQTQHR	0.997	24.2	2.37	Carbamidomethyl (+57)	1779.73	2	3.6
BATX_15	VFQELKTWDDAESFCQTQHR	0.997	46.3	6.29	Carbamidomethyl (+57)	2524.17	3	8.3
BATX_18	TDRIFWFNR	0.997	36	2.89		1253.64	3	4
BATX_24	LASIHSSGEEAFVGQLASR	0.997	52.7	12.9		1958	2	5.1
BATX_24	LASIHSSGEEAFVGQLASR	0.997	70.3	9.12		1958	2	5.5
BATX_24	LASIHSSGEEAFVGQLASR	0.997	32.8	7.72		1958	3	6.4
BATX_24	LASIHSSGEEAFVGQLASR	0.997	38.1	7.35		1958	3	5.1
BATX_24	LASIHSSGEEAFVGQLASR	0.997	32.9	6.82		1958	3	5.7
BATX_24	LASIHSSGEEAFVGQLASR	0.997	39.7	5.92		1958	3	5.9
BATX_24	LASIHSSGEEAFVGQLASR	0.997	33.2	5.85		1958	3	8.3
BATX_24	LASIHSSGEEAFVGQLASR	0.997	28.7	5.46		1958	3	6.3
BATX_24	LASIHSSGEEAFVGQLASR	0.997	45.4	2.72		1958	2	6.4
BATX_27	LASIHSSGEEAFVGQLASR	0.997	63	14		1957.99	2	4.6
BATX_27	LASIHSSGEEAFVGQLASR	0.997	48.9	9.18		1958	2	7.7
BATX_28	GFCCPLGWSSYDQHCYR	0.997	0	3.11	Carbamidomethyl (+57), Carbamidomethyl (+57), Carbamidomethyl (+57)	2191.88	3	6.1
Control	LASIHSSGEEAFVGQLASR	0.997	37	5.85		1958	3	7.8
Control	LASIHSSGEEAFVGQLASR	0.997	40.3	4.72		1958	3	8.9
Control	LASIHSSGEEAFVGQLASR	0.997	32.7	3.96		1958	3	6.5
Control	LASIHSSGEEAFVGQLASR	0.997	28.9	3.46		1958	2	5.5

## Sheet: BATXCTL2
Sample name	Peptide sequence	Identification probability	Mascot Ion score	X! Tandem -log(e) score	Modification	Calculated mass (u)	Charge (z)	Measured mass error (ppm)
BATX_08	ACTQVAYFICEFQA	0.997	35.4	5.6	Carbamidomethyl (+57), Carbamidomethyl (+57)	1706.76	3	7.8
BATX_08	ACTQVAYFICEFQA	0.997	37.6	4.44	Carbamidomethyl (+57), Carbamidomethyl (+57)	1706.75	3	5.2
BATX_08	ACTQVAYFICEFQA	0.997	49.8	3.54	Carbamidomethyl (+57), Carbamidomethyl (+57)	1706.76	2	8.2
BATX_08	ACTQVAYFICEFQA	0.993	18.1	2.11	Carbamidomethyl (+57), Carbamidomethyl (+57)	1706.76	2	7.8
BATX_08	FCTQQQTGGHLVSFQSK	0.997	64.6	15	Carbamidomethyl (+57)	1951.93	2	5
BATX_08	FCTQQQTGGHLVSFQSK	0.997	84.1	14.2	Carbamidomethyl (+57)	1951.93	2	5.7
BATX_08	FCTQQQTGGHLVSFQSK	0.997	89	12.9	Carbamidomethyl (+57)	1951.93	2	5.8
BATX_08	FCTQQQTGGHLVSFQSK	0.997	62.9	12	Carbamidomethyl (+57)	1951.93	2	4.9
BATX_08	FCTQQQTGGHLVSFQSK	0.997	30.8	5.05	Carbamidomethyl (+57)	1951.93	3	5.5
BATX_08	FCTQQQTGGHLVSFQSK	0.997	20.1	4.43	Carbamidomethyl (+57)	1951.93	3	3.3
BATX_08	FCTQQQTGGHLVSFQSK	0.997	28.1	3.66	Carbamidomethyl (+57)	1951.93	3	3.7
BATX_08	FCTQQQTGGHLVSFQSK	0.997	29.2	3.41	Carbamidomethyl (+57)	1951.93	3	3.6
BATX_08	FCTQQQTGGHLVSFQSK	0.997	35.3	3.21	Carbamidomethyl (+57)	1951.93	3	3.7
BATX_08	FCTQQQTGGHLVSFQSK	0.997	30.9	2.62	Carbamidomethyl (+57)	1951.93	3	3.5
BATX_08	NWADAENFCTQQQTGGHLVSFQSK	0.997	66	7	Carbamidomethyl (+57)	2752.25	3	6.3
BATX_08	NWADAENFCTQQQTGGHLVSFQSK	0.997	60.5	5.3	Carbamidomethyl (+57)	2752.25	3	6.2
BATX_08	NWADAENFCTQQQTGGHLVSFQSK	0.997	46.9	4.28	Carbamidomethyl (+57)	2752.25	3	5.6
BATX_08	SRACTQVAYFICEFQA	0.997	50.9	8.52	Carbamidomethyl (+57), Carbamidomethyl (+57)	1949.89	2	6
BATX_08	YKDWPEESYCLYFK	0.997	42.7	12.4	Carbamidomethyl (+57)	1926.86	2	4.4
BATX_08	YKDWPEESYCLYFK	0.997	38.6	12	Carbamidomethyl (+57)	1926.87	3	8.5
BATX_08	YKDWPEESYCLYFK	0.997	48.8	10	Carbamidomethyl (+57)	1926.86	3	7.4
BATX_08	YKDWPEESYCLYFK	0.997	44.7	8.74	Carbamidomethyl (+57)	1926.86	2	3.6
BATX_08	YKDWPEESYCLYFK	0.997	37.4	8.19	Carbamidomethyl (+57)	1926.87	3	8.2
BATX_08	YKDWPEESYCLYFK	0.997	40	8.17	Carbamidomethyl (+57)	1926.87	3	8.5
BATX_08	YKDWPEESYCLYFK	0.997	17.5	3.96	Carbamidomethyl (+57)	1926.87	3	8.4
BATX_10	FCTQQQTGGHLVSFQSK	0.997	65.4	15	Carbamidomethyl (+57)	1951.93	2	5.3
BATX_10	FCTQQQTGGHLVSFQSK	0.997	87.7	15	Carbamidomethyl (+57)	1951.93	2	4.9
BATX_10	FCTQQQTGGHLVSFQSK	0.997	66.5	14.9	Carbamidomethyl (+57)	1951.93	2	5.8
BATX_10	FCTQQQTGGHLVSFQSK	0.997	74.7	10.1	Carbamidomethyl (+57)	1951.93	2	6.6
BATX_10	FCTQQQTGGHLVSFQSK	0.997	32.8	5.59	Carbamidomethyl (+57)	1951.93	3	5
BATX_10	FCTQQQTGGHLVSFQSK	0.997	61.2	5.48	Carbamidomethyl (+57)	1951.93	2	4.8
BATX_10	FCTQQQTGGHLVSFQSK	0.997	37.3	5.23	Carbamidomethyl (+57)	1951.93	3	4.2
BATX_10	FCTQQQTGGHLVSFQSK	0.997	36.7	4.62	Carbamidomethyl (+57)	1951.93	3	4.2
BATX_10	FCTQQQTGGHLVSFQSK	0.997	32.2	4.25	Carbamidomethyl (+57)	1951.93	2	5.4
BATX_10	FCTQQQTGGHLVSFQSK	0.997	33.1	4.05	Carbamidomethyl (+57)	1951.93	3	4.4
BATX_10	FCTQQQTGGHLVSFQSK	0.997	27.9	3.4	Carbamidomethyl (+57)	1951.93	3	5.2
BATX_15	ACTQVAYFICEFQA	0.997	42.2	8.85	Carbamidomethyl (+57), Carbamidomethyl (+57)	1706.75	2	6.6
BATX_15	ACTQVAYFICEFQA	0.997	49.1	6.96	Carbamidomethyl (+57), Carbamidomethyl (+57)	1706.76	2	8.3
BATX_15	ACTQVAYFICEFQA	0.997	45.9	6.59	Carbamidomethyl (+57), Carbamidomethyl (+57)	1706.76	2	8.3
BATX_15	ACTQVAYFICEFQA	0.997	46.9	5.07	Carbamidomethyl (+57), Carbamidomethyl (+57)	1706.75	3	6.1
BATX_15	ACTQVAYFICEFQA	0.997	29	4.74	Carbamidomethyl (+57), Carbamidomethyl (+57)	1706.75	3	6.1
BATX_15	ACTQVAYFICEFQA	0.997	37	4.64	Carbamidomethyl (+57), Carbamidomethyl (+57)	1706.76	3	7.6
BATX_15	ACTQVAYFICEFQA	0.997	30.2	4	Carbamidomethyl (+57), Carbamidomethyl (+57)	1706.76	3	6.9
BATX_15	ACTQVAYFICEFQA	0.997	30.6	2.89	Carbamidomethyl (+57), Carbamidomethyl (+57)	1706.76	2	8.1
BATX_15	EEADFVLK	0.997	31.9	2.66		949.48	2	4.4
BATX_15	FCTQQQTGGHLVSFQSK	0.997	89.7	12.5	Carbamidomethyl (+57)	1951.92	2	1.4
BATX_15	FCTQQQTGGHLVSFQSK	0.997	63.9	10.8	Carbamidomethyl (+57)	1951.93	2	4.9
BATX_15	FCTQQQTGGHLVSFQSK	0.997	73.3	10.6	Carbamidomethyl (+57)	1951.93	2	3.6
BATX_15	FCTQQQTGGHLVSFQSK	0.997	80.6	8.82	Carbamidomethyl (+57)	1951.94	2	7.1
BATX_15	FCTQQQTGGHLVSFQSK	0.997	32.5	5.92	Carbamidomethyl (+57)	1951.93	3	3.5
BATX_15	FCTQQQTGGHLVSFQSK	0.997	52.8	5.44	Carbamidomethyl (+57)	1951.92	2	1.9
BATX_15	FCTQQQTGGHLVSFQSK	0.997	28.8	5.12	Carbamidomethyl (+57)	1951.93	3	3.8
BATX_15	FCTQQQTGGHLVSFQSK	0.997	26.5	4.03	Carbamidomethyl (+57)	1951.93	3	3
BATX_15	FCTQQQTGGHLVSFQSK	0.997	26.7	3.92	Carbamidomethyl (+57)	1951.93	3	3.3
BATX_15	FCTQQQTGGHLVSFQSK	0.997	23	3.47	Carbamidomethyl (+57)	1951.93	3	3.6
BATX_15	SRACTQVAYFICEFQA	0.997	51.9	8.54	Carbamidomethyl (+57), Carbamidomethyl (+57)	1949.89	2	5
BATX_15	SRACTQVAYFICEFQA	0.997	55.6	5.68	Carbamidomethyl (+57), Carbamidomethyl (+57)	1949.88	2	0.083
BATX_15	SRACTQVAYFICEFQA	0.997	63.1	5.41	Carbamidomethyl (+57), Carbamidomethyl (+57)	1949.88	2	2.8
BATX_15	SRACTQVAYFICEFQA	0.997	32.2	2.89	Carbamidomethyl (+57), Carbamidomethyl (+57)	1949.89	3	5.3
BATX_15	SRACTQVAYFICEFQA	0.997	18.9	2.64	Carbamidomethyl (+57), Carbamidomethyl (+57)	1949.88	3	2.7
BATX_15	SRACTQVAYFICEFQA	0.997	42.4	1.19	Carbamidomethyl (+57), Carbamidomethyl (+57)	1949.89	2	7.5
BATX_15	YKDWPEESYCLYFK	0.997	40.5	12.5	Carbamidomethyl (+57)	1926.87	3	7.9
BATX_15	YKDWPEESYCLYFK	0.997	39.9	11.9	Carbamidomethyl (+57)	1926.87	3	7.9
BATX_15	YKDWPEESYCLYFK	0.997	40.6	11.7	Carbamidomethyl (+57)	1926.86	3	6.8
BATX_15	YKDWPEESYCLYFK	0.997	46	11.6	Carbamidomethyl (+57)	1926.87	3	8.4
BATX_15	YKDWPEESYCLYFK	0.997	38.7	11.1	Carbamidomethyl (+57)	1926.86	3	2.9
BATX_15	YKDWPEESYCLYFK	0.997	43.1	10.9	Carbamidomethyl (+57)	1926.87	3	9.1
BATX_15	YKDWPEESYCLYFK	0.997	48.8	10.3	Carbamidomethyl (+57)	1926.86	2	4.9
BATX_15	YKDWPEESYCLYFK	0.997	40.6	10.2	Carbamidomethyl (+57)	1926.86	2	2.9
BATX_15	YKDWPEESYCLYFK	0.997	47.9	9.85	Carbamidomethyl (+57)	1926.86	2	5.5
BATX_15	YKDWPEESYCLYFK	0.997	41.3	9.17	Carbamidomethyl (+57)	1926.86	2	7.2
BATX_15	YKDWPEESYCLYFK	0.997	37.5	8.66	Carbamidomethyl (+57)	1926.87	3	8
BATX_15	YKDWPEESYCLYFK	0.997	36.1	6.66	Carbamidomethyl (+57)	1926.86	3	5.1
BATX_15	YKDWPEESYCLYFK	0.997	14.1	4.72	Carbamidomethyl (+57)	1926.86	3	4.3
BATX_25	ACTQVAYFICEFQA	0.997	41.6	6.6	Carbamidomethyl (+57), Carbamidomethyl (+57)	1706.76	2	7.4
BATX_25	ACTQVAYFICEFQA	0.997	46.1	6.02	Carbamidomethyl (+57), Carbamidomethyl (+57)	1706.76	2	8.4
BATX_25	ACTQVAYFICEFQA	0.997	35.1	4.52	Carbamidomethyl (+57), Carbamidomethyl (+57)	1706.76	3	7.5
BATX_25	ACTQVAYFICEFQA	0.997	36.3	3.74	Carbamidomethyl (+57), Carbamidomethyl (+57)	1706.75	2	6.4
BATX_25	ACTQVAYFICEFQA	0.997	17.2	3.54	Carbamidomethyl (+57), Carbamidomethyl (+57)	1706.76	2	9.6
BATX_25	ACTQVAYFICEFQA	0.997	28	2.77	Carbamidomethyl (+57), Carbamidomethyl (+57)	1706.76	2	9.6
BATX_25	EEADFVLK	0.997	26.3	2.82		949.48	2	6.7
BATX_25	FCTQQQTGGHLVSFQSK	0.997	58.6	9.48	Carbamidomethyl (+57)	1951.94	2	7.2
BATX_25	FCTQQQTGGHLVSFQSK	0.997	39.5	9.05	Carbamidomethyl (+57)	1951.94	2	7.1
BATX_25	FCTQQQTGGHLVSFQSK	0.997	30	5.52	Carbamidomethyl (+57)	1951.93	2	6.4
BATX_25	FCTQQQTGGHLVSFQSK	0.997	33.2	5.52	Carbamidomethyl (+57)	1951.93	3	6.6
BATX_25	FCTQQQTGGHLVSFQSK	0.997	32.8	4.66	Carbamidomethyl (+57)	1951.93	3	4.7
BATX_25	FCTQQQTGGHLVSFQSK	0.997	18.8	4.2	Carbamidomethyl (+57)	1951.93	3	6.3
BATX_25	FCTQQQTGGHLVSFQSK	0.997	28.9	4.2	Carbamidomethyl (+57)	1951.93	3	6
BATX_25	FCTQQQTGGHLVSFQSK	0.997	41.1	3.7	Carbamidomethyl (+57)	1951.93	2	6.8
BATX_25	FCTQQQTGGHLVSFQSK	0.997	25.4	3.08	Carbamidomethyl (+57)	1951.94	2	8.1
BATX_25	FCTQQQTGGHLVSFQSK	0.997	20.1	3.07	Carbamidomethyl (+57)	1951.94	2	7.2
BATX_25	FCTQQQTGGHLVSFQSK	0.997	30.9	2.19	Carbamidomethyl (+57)	1951.93	3	5.7
BATX_25	NWADAENFCTQQQTGGHLVSFQSK	0.997	45.2	8.57	Carbamidomethyl (+57)	2752.25	3	7.2
BATX_25	NWADAENFCTQQQTGGHLVSFQSK	0.997	56.5	7.31	Carbamidomethyl (+57)	2752.25	3	7.1
BATX_25	NWADAENFCTQQQTGGHLVSFQSK	0.997	59	7.11	Carbamidomethyl (+57)	2752.24	3	5.4
BATX_25	NWADAENFCTQQQTGGHLVSFQSK	0.997	45.2	6.47	Carbamidomethyl (+57)	2752.24	3	5.3
BATX_25	NWADAENFCTQQQTGGHLVSFQSK	0.997	40.3	5.18	Carbamidomethyl (+57)	2752.25	3	8.3
BATX_25	SRACTQVAYFICEFQA	0.997	40.9	3.19	Carbamidomethyl (+57), Carbamidomethyl (+57)	1949.89	2	4.8
BATX_25	SRACTQVAYFICEFQA	0.997	30.3	2.23	Carbamidomethyl (+57), Carbamidomethyl (+57)	1949.89	2	6.8
BATX_25	SRACTQVAYFICEFQA	0.997	52	2.11	Carbamidomethyl (+57), Carbamidomethyl (+57)	1949.89	2	8.5
BATX_25	YKDWPEESYCLYFK	0.997	43.8	11.9	Carbamidomethyl (+57)	1926.86	3	6.2
BATX_25	YKDWPEESYCLYFK	0.997	37.9	9.32	Carbamidomethyl (+57)	1926.86	3	6.5
BATX_25	YKDWPEESYCLYFK	0.997	11	6.28	Carbamidomethyl (+57)	1926.84	2	-5.1
Control	ACTQVAYFICEFQA	0.992	28.2	3.72	Carbamidomethyl (+57), Carbamidomethyl (+57)	1706.74	2	0.26
Control	EEADFVLK	0.997	40.5	2.17		949.48	2	4.9
Control	FCTQQQTGGHLVSFQSK	0.997	75.8	14.9	Carbamidomethyl (+57)	1951.93	2	6.6
Control	FCTQQQTGGHLVSFQSK	0.997	76.1	12.8	Carbamidomethyl (+57)	1951.94	2	8.8
Control	FCTQQQTGGHLVSFQSK	0.997	64	9.36	Carbamidomethyl (+57)	1951.94	2	7.8
Control	FCTQQQTGGHLVSFQSK	0.997	67.6	7.64	Carbamidomethyl (+57)	1951.94	2	7.3
Control	FCTQQQTGGHLVSFQSK	0.997	42.3	4.96	Carbamidomethyl (+57)	1951.93	3	6.3
Control	FCTQQQTGGHLVSFQSK	0.997	39.4	3.8	Carbamidomethyl (+57)	1951.94	3	7.2
Control	FCTQQQTGGHLVSFQSK	0.997	33.3	3.59	Carbamidomethyl (+57)	1951.93	3	7
Control	FCTQQQTGGHLVSFQSK	0.997	32.4	3.1	Carbamidomethyl (+57)	1951.93	3	6.1
Control	FCTQQQTGGHLVSFQSK	0.997	28.5	2.92	Carbamidomethyl (+57)	1951.93	3	6.8
Control	FCTQQQTGGHLVSFQSK	0.997	19	2.6	Carbamidomethyl (+57)	1951.93	3	6.4
Control	YKDWPEESYCLYFK	0.997	33.7	11.3	Carbamidomethyl (+57)	1926.87	3	8.9
Control	YKDWPEESYCLYFK	0.997	35.1	6.96	Carbamidomethyl (+57)	1926.87	3	9.5
Control	YKDWPEESYCLYFK	0.997	49.4	5.62	Carbamidomethyl (+57)	1926.86	3	7.5

## Sheet: BATXCTL3
Sample name	Peptide sequence	Identification probability	Mascot Ion score	X! Tandem -log(e) score	Modification	Calculated mass (u)	Charge (z)	Measured mass error (ppm)
BATX_03	DWAEESYCLYFK	0.997	62.7	14.9	Carbamidomethyl (+57)	1609.68	2	2.5
BATX_03	DWAEESYCLYFK	0.997	52.6	10.3	Carbamidomethyl (+57)	1609.69	2	6
BATX_03	FCTKQQTGGHLVSFQSSEEADFVLK	0.997	50.2	14.4	Carbamidomethyl (+57)	2842.34	3	-5.4
BATX_03	FCTKQQTGGHLVSFQSSEEADFVLK	0.997	59.7	12.4	Carbamidomethyl (+57)	2842.34	3	-8.6
BATX_03	FCTKQQTGGHLVSFQSSEEADFVLK	0.997	52.3	11.5	Carbamidomethyl (+57)	2842.36	3	-0.82
BATX_03	FCTKQQTGGHLVSFQSSEEADFVLK	0.997	54.1	9.18	Carbamidomethyl (+57)	2842.34	3	-7.8
BATX_03	FCTKQQTGGHLVSFQSSEEADFVLK	0.997	63.2	8.85	Carbamidomethyl (+57)	2842.34	2	-5.9
BATX_03	FCTKQQTGGHLVSFQSSEEADFVLK	0.997	68.2	8.37	Carbamidomethyl (+57)	2842.34	3	-7.6
BATX_03	FCTKQQTGGHLVSFQSSEEADFVLK	0.997	51.2	8.16	Carbamidomethyl (+57)	2842.35	3	-3.6
BATX_03	FCTKQQTGGHLVSFQSSEEADFVLK	0.997	66.7	3.96	Carbamidomethyl (+57)	2842.36	3	0.79
BATX_03	LAQQSIDYGIFWMGLSNLWNQCNWQWIDGAILK	0.997	35.5	10.3	Carbamidomethyl (+57)	3967.92	4	1.6
BATX_03	LAQQSIDYGIFWMGLSNLWNQCNWQWIDGAILK	0.997	56.2	7.89	Carbamidomethyl (+57)	3967.95	3	6.8
BATX_03	SMACTQLAYFICK	0.997	87.8	13.2	Oxidation (+16), Carbamidomethyl (+57), Carbamidomethyl (+57)	1607.72	2	3.9
BATX_03	SMACTQLAYFICK	0.997	46.3	12.3	Carbamidomethyl (+57), Carbamidomethyl (+57)	1591.73	3	5.3
BATX_03	SMACTQLAYFICK	0.997	33.6	12	Oxidation (+16), Carbamidomethyl (+57), Carbamidomethyl (+57)	1607.72	3	4.6
BATX_03	SMACTQLAYFICK	0.997	43.2	11.5	Oxidation (+16), Carbamidomethyl (+57), Carbamidomethyl (+57)	1607.72	3	4.3
BATX_03	SMACTQLAYFICK	0.997	62.7	11.5	Carbamidomethyl (+57), Carbamidomethyl (+57)	1591.73	2	6.9
BATX_03	SMACTQLAYFICK	0.997	62.8	10.6	Carbamidomethyl (+57), Carbamidomethyl (+57)	1591.73	2	5.7
BATX_03	SMACTQLAYFICK	0.997	54.4	10.1	Carbamidomethyl (+57), Carbamidomethyl (+57)	1591.73	2	4.7
BATX_03	SMACTQLAYFICK	0.997	41.2	9.96	Oxidation (+16), Carbamidomethyl (+57), Carbamidomethyl (+57)	1607.72	3	3.5
BATX_03	SMACTQLAYFICK	0.997	39.5	9.77	Oxidation (+16), Carbamidomethyl (+57), Carbamidomethyl (+57)	1607.72	3	4.6
BATX_03	SMACTQLAYFICK	0.997	65.2	9.19	Carbamidomethyl (+57), Carbamidomethyl (+57)	1591.73	2	4.8
BATX_03	SMACTQLAYFICK	0.997	43.7	9.17	Oxidation (+16), Carbamidomethyl (+57), Carbamidomethyl (+57)	1607.72	3	5.3
BATX_03	SMACTQLAYFICK	0.997	69.9	9.01	Oxidation (+16), Carbamidomethyl (+57), Carbamidomethyl (+57)	1607.72	2	1.4
BATX_03	SMACTQLAYFICK	0.997	61.6	8.57	Carbamidomethyl (+57), Carbamidomethyl (+57)	1591.73	2	7.7
BATX_03	SMACTQLAYFICK	0.997	78.1	8.11	Oxidation (+16), Carbamidomethyl (+57), Carbamidomethyl (+57)	1607.72	2	4.6
BATX_03	SMACTQLAYFICK	0.997	66.6	7.96	Oxidation (+16), Carbamidomethyl (+57), Carbamidomethyl (+57)	1607.72	2	4.7
BATX_03	SMACTQLAYFICK	0.997	75	7.89	Oxidation (+16), Carbamidomethyl (+57), Carbamidomethyl (+57)	1607.72	2	4.1
BATX_03	SMACTQLAYFICK	0.997	87.6	7.85	Oxidation (+16), Carbamidomethyl (+57), Carbamidomethyl (+57)	1607.73	2	8.3
BATX_03	SMACTQLAYFICK	0.997	87.9	7.77	Oxidation (+16), Carbamidomethyl (+57), Carbamidomethyl (+57)	1607.72	2	3.1
BATX_03	SMACTQLAYFICK	0.997	36.3	7.55	Carbamidomethyl (+57), Carbamidomethyl (+57)	1591.72	2	1.6
BATX_03	SMACTQLAYFICK	0.997	38.2	7.52	Carbamidomethyl (+57), Carbamidomethyl (+57)	1591.72	2	1.9
BATX_03	SMACTQLAYFICK	0.997	64.2	7.52	Oxidation (+16), Carbamidomethyl (+57), Carbamidomethyl (+57)	1607.71	2	-2
BATX_03	SMACTQLAYFICK	0.997	76	7.46	Oxidation (+16), Carbamidomethyl (+57), Carbamidomethyl (+57)	1607.72	2	5.9
BATX_03	SMACTQLAYFICK	0.997	82	7.22	Oxidation (+16), Carbamidomethyl (+57), Carbamidomethyl (+57)	1607.72	2	6.1
BATX_03	SMACTQLAYFICK	0.997	81.7	7.2	Oxidation (+16), Carbamidomethyl (+57), Carbamidomethyl (+57)	1607.73	2	7.1
BATX_03	SMACTQLAYFICK	0.997	82.7	7.17	Oxidation (+16), Carbamidomethyl (+57), Carbamidomethyl (+57)	1607.72	2	5
BATX_03	SMACTQLAYFICK	0.997	64.1	6.77	Oxidation (+16), Carbamidomethyl (+57), Carbamidomethyl (+57)	1607.72	2	1.1
BATX_03	SMACTQLAYFICK	0.997	66.3	6.55	Oxidation (+16), Carbamidomethyl (+57), Carbamidomethyl (+57)	1607.72	2	4.5
BATX_03	SMACTQLAYFICK	0.997	45.8	6.12	Carbamidomethyl (+57), Carbamidomethyl (+57)	1591.72	3	0.73
BATX_03	SMACTQLAYFICK	0.997	76.5	6.11	Oxidation (+16), Carbamidomethyl (+57), Carbamidomethyl (+57)	1607.73	2	7.3
BATX_03	SMACTQLAYFICK	0.997	59.9	6.07	Oxidation (+16), Carbamidomethyl (+57), Carbamidomethyl (+57)	1607.72	2	5
BATX_03	SMACTQLAYFICK	0.997	70.4	5.7	Oxidation (+16), Carbamidomethyl (+57), Carbamidomethyl (+57)	1607.73	2	6.7
BATX_03	SMACTQLAYFICK	0.997	76.8	5.66	Oxidation (+16), Carbamidomethyl (+57), Carbamidomethyl (+57)	1607.73	2	6.6
BATX_03	SMACTQLAYFICK	0.997	82.5	5.6	Oxidation (+16), Carbamidomethyl (+57), Carbamidomethyl (+57)	1607.72	2	3.3
BATX_03	SMACTQLAYFICK	0.997	77.4	5.59	Oxidation (+16), Carbamidomethyl (+57), Carbamidomethyl (+57)	1607.72	2	4.2
BATX_03	SMACTQLAYFICK	0.997	76.4	5.17	Oxidation (+16), Carbamidomethyl (+57), Carbamidomethyl (+57)	1607.71	2	-1.3
BATX_03	SMACTQLAYFICK	0.997	55.7	5.12	Oxidation (+16), Carbamidomethyl (+57), Carbamidomethyl (+57)	1607.73	2	6.7
BATX_03	SMACTQLAYFICK	0.997	59.2	4.68	Oxidation (+16), Carbamidomethyl (+57), Carbamidomethyl (+57)	1607.73	2	7.7
BATX_03	SMACTQLAYFICK	0.997	37.1	4.11	Oxidation (+16), Carbamidomethyl (+57), Carbamidomethyl (+57)	1607.72	2	4.3
BATX_03	SMACTQLAYFICK	0.997	35.8	2.54	Oxidation (+16), Carbamidomethyl (+57), Carbamidomethyl (+57)	1607.73	2	6.6
BATX_03	SMACTQLAYFICKIQA	0.997	12.7	6	Carbamidomethyl (+57), Carbamidomethyl (+57)	1903.91	3	4.8
BATX_03	SMACTQLAYFICKIQA	0.997	25.8	5.3	Carbamidomethyl (+57), Carbamidomethyl (+57)	1903.9	2	0.85
BATX_03	VFIEPQNWADAEK	0.997	66.6	13.5		1545.76	2	5.7
BATX_03	VFIEPQNWADAEK	0.997	73	13.4		1545.75	2	3.7
BATX_03	VFIEPQNWADAEK	0.997	66.2	12.7		1545.75	2	3.9
BATX_03	VFIEPQNWADAEK	0.997	70.4	12.5		1545.75	2	3.1
BATX_03	VFIEPQNWADAEK	0.997	80.9	11.5		1545.75	2	3.6
BATX_03	VFIEPQNWADAEK	0.997	69.6	9.49		1545.75	2	3.5
BATX_03	VFIEPQNWADAEK	0.997	49.8	7.22		1545.75	2	5
BATX_03	VFIEPQNWADAEK	0.997	28.1	4.21		1545.75	3	2.7
BATX_03	VFIEPQNWADAEK	0.997	19.3	3.54		1545.75	3	3.7
BATX_03	VFIEPQNWADAEK	0.997	29.8	3.08		1545.75	2	0.21
BATX_03	VFIEPQNWADAEK	0.997	29.9	2.68		1545.75	3	4.9
BATX_03	VFIEPQNWADAEK	0.997	30.9	2.17		1545.75	3	5.3
BATX_03	YKDWAEESYCLYFK	0.997	62.3	15	Carbamidomethyl (+57)	1900.84	2	3.1
BATX_03	YKDWAEESYCLYFK	0.997	63.6	15	Carbamidomethyl (+57)	1900.85	2	7
BATX_03	YKDWAEESYCLYFK	0.997	74	15	Carbamidomethyl (+57)	1900.84	2	4.9
BATX_03	YKDWAEESYCLYFK	0.997	74.5	14.8	Carbamidomethyl (+57)	1900.84	2	3.1
BATX_03	YKDWAEESYCLYFK	0.997	73.9	13.9	Carbamidomethyl (+57)	1900.84	2	5.1
BATX_03	YKDWAEESYCLYFK	0.997	39.3	12.9	Carbamidomethyl (+57)	1900.84	3	4.3
BATX_03	YKDWAEESYCLYFK	0.997	34.9	11.7	Carbamidomethyl (+57)	1900.84	3	5.1
BATX_03	YKDWAEESYCLYFK	0.997	38.5	11.7	Carbamidomethyl (+57)	1900.85	3	5.7
BATX_03	YKDWAEESYCLYFK	0.997	45.9	11.5	Carbamidomethyl (+57)	1900.84	3	4
BATX_03	YKDWAEESYCLYFK	0.997	39.2	10.8	Carbamidomethyl (+57)	1900.84	3	0.52
BATX_03	YKDWAEESYCLYFK	0.997	29	10.3	Carbamidomethyl (+57)	1900.85	3	6.2
BATX_03	YKDWAEESYCLYFK	0.997	43.9	9.89	Carbamidomethyl (+57)	1900.85	3	6.8
BATX_03	YKDWAEESYCLYFK	0.997	40.7	9.77	Carbamidomethyl (+57)	1900.84	3	3.9
BATX_03	YKDWAEESYCLYFK	0.997	30.8	9.68	Carbamidomethyl (+57)	1900.84	3	4.8
BATX_03	YKDWAEESYCLYFK	0.997	31.7	9.32	Carbamidomethyl (+57)	1900.85	3	6.8
BATX_03	YKDWAEESYCLYFK	0.997	38.7	9.17	Carbamidomethyl (+57)	1900.84	3	5.2
BATX_03	YKDWAEESYCLYFK	0.997	27.6	8.55	Carbamidomethyl (+57)	1900.84	3	4.9
BATX_03	YKDWAEESYCLYFK	0.997	35.2	8.28	Carbamidomethyl (+57)	1900.84	3	3.5
BATX_03	YKDWAEESYCLYFK	0.997	49.8	8.21	Carbamidomethyl (+57)	1900.84	3	2.4
BATX_03	YKDWAEESYCLYFK	0.997	43	7.68	Carbamidomethyl (+57)	1900.84	3	3.6
BATX_03	YKDWAEESYCLYFK	0.997	33.9	7.64	Carbamidomethyl (+57)	1900.85	3	6.2
BATX_03	YKDWAEESYCLYFK	0.997	25.3	6.96	Carbamidomethyl (+57)	1900.85	3	6.4
BATX_03	YKDWAEESYCLYFK	0.997	36.4	6.39	Carbamidomethyl (+57)	1900.85	2	6.3
BATX_03	YKDWAEESYCLYFK	0.997	21	4	Carbamidomethyl (+57)	1900.85	3	8.6
BATX_03	YKDWAEESYCLYFK	0.997	20	3.48	Carbamidomethyl (+57)	1900.85	3	7
BATX_05	DWAEESYCLYFK	0.997	58.2	13.1	Carbamidomethyl (+57)	1609.68	2	4.1
BATX_05	DWAEESYCLYFK	0.997	72.1	12	Carbamidomethyl (+57)	1609.68	2	5.3
BATX_05	DWAEESYCLYFK	0.997	56	9.07	Carbamidomethyl (+57)	1609.69	2	6.3
BATX_05	FCTKQQTGGHLVSFQSSEEADFVLK	0.997	50.6	9.57	Carbamidomethyl (+57)	2842.34	3	-6.8
BATX_05	FCTKQQTGGHLVSFQSSEEADFVLK	0.997	50.3	9.03	Carbamidomethyl (+57)	2842.34	3	-7.6
BATX_05	FCTKQQTGGHLVSFQSSEEADFVLK	0.997	43.9	8.47	Carbamidomethyl (+57)	2842.35	3	-4.6
BATX_05	FCTKQQTGGHLVSFQSSEEADFVLK	0.997	54.3	7.55	Carbamidomethyl (+57)	2842.35	3	-2
BATX_05	FCTKQQTGGHLVSFQSSEEADFVLK	0.997	38.5	6.64	Carbamidomethyl (+57)	2842.35	3	-4.9
BATX_05	FCTKQQTGGHLVSFQSSEEADFVLK	0.997	43	3.62	Carbamidomethyl (+57)	2842.34	3	-6.7
BATX_05	FCTKQQTGGHLVSFQSSEEADFVLK	0.995	23.1	3.17	Carbamidomethyl (+57)	2842.36	3	0.47
BATX_05	FCTKQQTGGHLVSFQSSEEADFVLK	0.997	38.4	3.12	Carbamidomethyl (+57)	2842.36	3	0.47
BATX_05	MACTQLAYFICK	0.997	0	10.5	Carbamidomethyl (+57), Carbamidomethyl (+57)	1504.7	2	5.8
BATX_05	SMACTQLAYFICK	0.997	67.4	12.9	Carbamidomethyl (+57), Carbamidomethyl (+57)	1591.73	2	7.4
BATX_05	SMACTQLAYFICK	0.997	41.3	12.6	Carbamidomethyl (+57), Carbamidomethyl (+57)	1591.73	3	5.6
BATX_05	SMACTQLAYFICK	0.997	58.3	12.4	Carbamidomethyl (+57), Carbamidomethyl (+57)	1591.73	2	7.3
BATX_05	SMACTQLAYFICK	0.997	70.4	12	Carbamidomethyl (+57), Carbamidomethyl (+57)	1591.73	2	6.6
BATX_05	SMACTQLAYFICK	0.997	38.4	11.9	Carbamidomethyl (+57), Carbamidomethyl (+57)	1591.73	3	6.5
BATX_05	SMACTQLAYFICK	0.997	60.6	10.8	Carbamidomethyl (+57), Carbamidomethyl (+57)	1591.73	2	4.5
BATX_05	SMACTQLAYFICK	0.997	60.9	10.3	Oxidation (+16), Carbamidomethyl (+57), Carbamidomethyl (+57)	1607.72	2	5.5
BATX_05	SMACTQLAYFICK	0.997	39.4	10.1	Carbamidomethyl (+57), Carbamidomethyl (+57)	1591.73	3	4.3
BATX_05	SMACTQLAYFICK	0.997	43	10.1	Carbamidomethyl (+57), Carbamidomethyl (+57)	1591.73	3	6.7
BATX_05	SMACTQLAYFICK	0.997	73.6	9.49	Oxidation (+16), Carbamidomethyl (+57), Carbamidomethyl (+57)	1607.73	2	6.4
BATX_05	SMACTQLAYFICK	0.997	64.1	9.48	Oxidation (+16), Carbamidomethyl (+57), Carbamidomethyl (+57)	1607.73	2	7
BATX_05	SMACTQLAYFICK	0.997	63	9.19	Carbamidomethyl (+57), Carbamidomethyl (+57)	1591.73	2	6.6
BATX_05	SMACTQLAYFICK	0.997	87.9	9.12	Oxidation (+16), Carbamidomethyl (+57), Carbamidomethyl (+57)	1607.73	2	6.9
BATX_05	SMACTQLAYFICK	0.997	62.6	9	Carbamidomethyl (+57), Carbamidomethyl (+57)	1591.73	2	4.5
BATX_05	SMACTQLAYFICK	0.997	67.4	8.8	Carbamidomethyl (+57), Carbamidomethyl (+57)	1591.73	2	6.6
BATX_05	SMACTQLAYFICK	0.997	58.5	8.72	Oxidation (+16), Carbamidomethyl (+57), Carbamidomethyl (+57)	1607.72	2	6
BATX_05	SMACTQLAYFICK	0.997	40.5	8.47	Carbamidomethyl (+57), Carbamidomethyl (+57)	1591.73	2	3.8
BATX_05	SMACTQLAYFICK	0.997	55.1	8.47	Carbamidomethyl (+57), Carbamidomethyl (+57)	1591.73	3	7.5
BATX_05	SMACTQLAYFICK	0.997	83.1	7.17	Oxidation (+16), Carbamidomethyl (+57), Carbamidomethyl (+57)	1607.72	2	2.7
BATX_05	SMACTQLAYFICK	0.997	65.8	6.68	Oxidation (+16), Carbamidomethyl (+57), Carbamidomethyl (+57)	1607.72	2	1.7
BATX_05	SMACTQLAYFICK	0.997	93.4	6.49	Oxidation (+16), Carbamidomethyl (+57), Carbamidomethyl (+57)	1607.72	2	4.4
BATX_05	SMACTQLAYFICK	0.997	87	6.29	Oxidation (+16), Carbamidomethyl (+57), Carbamidomethyl (+57)	1607.73	2	7.4
BATX_05	SMACTQLAYFICK	0.997	34	6.26	Carbamidomethyl (+57), Carbamidomethyl (+57)	1591.73	3	6.1
BATX_05	SMACTQLAYFICK	0.997	69.7	6.06	Oxidation (+16), Carbamidomethyl (+57), Carbamidomethyl (+57)	1607.72	2	5.9
BATX_05	SMACTQLAYFICK	0.997	64.5	5.28	Oxidation (+16), Carbamidomethyl (+57), Carbamidomethyl (+57)	1607.73	2	9
BATX_05	SMACTQLAYFICK	0.997	52.6	5	Oxidation (+16), Carbamidomethyl (+57), Carbamidomethyl (+57)	1607.73	2	8.1
BATX_05	SMACTQLAYFICK	0.997	62.2	4.85	Oxidation (+16), Carbamidomethyl (+57), Carbamidomethyl (+57)	1607.72	2	2.1
BATX_05	SMACTQLAYFICK	0.997	82	4.85	Oxidation (+16), Carbamidomethyl (+57), Carbamidomethyl (+57)	1607.72	2	2
BATX_05	SMACTQLAYFICK	0.997	81.6	4.8	Oxidation (+16), Carbamidomethyl (+57), Carbamidomethyl (+57)	1607.73	2	9.3
BATX_05	SMACTQLAYFICK	0.997	76.7	4.72	Oxidation (+16), Carbamidomethyl (+57), Carbamidomethyl (+57)	1607.73	2	7.5
BATX_05	SMACTQLAYFICK	0.997	64.3	4.7	Oxidation (+16), Carbamidomethyl (+57), Carbamidomethyl (+57)	1607.72	2	5.3
BATX_05	SMACTQLAYFICK	0.997	59.7	3.92	Oxidation (+16), Carbamidomethyl (+57), Carbamidomethyl (+57)	1607.72	2	3.6
BATX_05	SMACTQLAYFICKIQA	0.997	48.2	6.15	Carbamidomethyl (+57), Carbamidomethyl (+57)	1903.91	2	6.5
BATX_05	SMACTQLAYFICKIQA	0.997	34.1	5.42	Carbamidomethyl (+57), Carbamidomethyl (+57)	1903.92	2	9.1
BATX_05	SMACTQLAYFICKIQA	0.997	25.1	4.89	Carbamidomethyl (+57), Carbamidomethyl (+57)	1903.91	3	7.8
BATX_05	VFIEPQNWADAEK	0.997	66.2	14.6		1545.75	2	4.2
BATX_05	VFIEPQNWADAEK	0.997	74	14.4		1545.75	2	4.2
BATX_05	VFIEPQNWADAEK	0.997	77.9	12.4		1545.75	2	4.2
BATX_05	VFIEPQNWADAEK	0.997	51.3	12.1		1545.76	2	6.5
BATX_05	VFIEPQNWADAEK	0.997	73.5	11.1		1545.75	2	3.2
BATX_05	VFIEPQNWADAEK	0.997	59.3	11		1545.75	2	4
BATX_05	VFIEPQNWADAEK	0.997	50.6	10.9		1545.75	2	4.6
BATX_05	VFIEPQNWADAEK	0.997	24	7.34		1545.75	3	4.4
BATX_05	VFIEPQNWADAEK	0.997	31.5	7.21		1545.75	2	5.3
BATX_05	VFIEPQNWADAEK	0.997	39.5	5.17		1545.75	3	2.1
BATX_05	VFIEPQNWADAEK	0.997	25.6	4.62		1545.76	3	5.7
BATX_05	VFIEPQNWADAEK	0.997	41.1	4.46		1545.75	3	3.6
BATX_05	VFIEPQNWADAEK	0.997	26.1	3.39		1545.75	2	1.4
BATX_05	YKDWAEESYCLYFK	0.997	59	15	Carbamidomethyl (+57)	1900.84	2	4.5
BATX_05	YKDWAEESYCLYFK	0.997	86.6	15	Carbamidomethyl (+57)	1900.84	2	5.1
BATX_05	YKDWAEESYCLYFK	0.997	95.8	14.2	Carbamidomethyl (+57)	1900.84	2	4.7
BATX_05	YKDWAEESYCLYFK	0.997	96.1	13.7	Carbamidomethyl (+57)	1900.85	2	6
BATX_05	YKDWAEESYCLYFK	0.997	34.2	12.8	Carbamidomethyl (+57)	1900.85	3	6.9
BATX_05	YKDWAEESYCLYFK	0.997	36.7	11.7	Carbamidomethyl (+57)	1900.85	3	6.9
BATX_05	YKDWAEESYCLYFK	0.997	40.8	11.7	Carbamidomethyl (+57)	1900.85	3	6.1
BATX_05	YKDWAEESYCLYFK	0.997	34.2	11.6	Carbamidomethyl (+57)	1900.84	3	5
BATX_05	YKDWAEESYCLYFK	0.997	34.7	11.1	Carbamidomethyl (+57)	1900.85	3	5.8
BATX_05	YKDWAEESYCLYFK	0.997	38.5	10.7	Carbamidomethyl (+57)	1900.85	3	6.5
BATX_05	YKDWAEESYCLYFK	0.997	85.1	10.6	Carbamidomethyl (+57)	1900.85	2	7.9
BATX_05	YKDWAEESYCLYFK	0.997	28.2	10	Carbamidomethyl (+57)	1900.84	3	3.3
BATX_05	YKDWAEESYCLYFK	0.997	38.6	9.68	Carbamidomethyl (+57)	1900.85	3	6.8
BATX_05	YKDWAEESYCLYFK	0.997	27.3	9.28	Carbamidomethyl (+57)	1900.84	3	3.9
BATX_05	YKDWAEESYCLYFK	0.997	34	9.24	Carbamidomethyl (+57)	1900.85	3	5.9
BATX_05	YKDWAEESYCLYFK	0.997	31.5	9.11	Carbamidomethyl (+57)	1900.85	3	6.5
BATX_05	YKDWAEESYCLYFK	0.997	30.4	8.89	Carbamidomethyl (+57)	1900.85	3	5.9
BATX_05	YKDWAEESYCLYFK	0.997	19.8	7.92	Carbamidomethyl (+57)	1900.85	3	7.4
BATX_05	YKDWAEESYCLYFK	0.997	33.3	6.35	Carbamidomethyl (+57)	1900.85	3	7.5
BATX_05	YKDWAEESYCLYFK	0.997	30.5	4.77	Carbamidomethyl (+57)	1900.84	2	5.5
BATX_08	DWAEESYCLYFK	0.997	64.3	11.5	Carbamidomethyl (+57)	1609.68	2	4.3
BATX_08	DWAEESYCLYFK	0.997	61.7	7.24	Carbamidomethyl (+57)	1609.69	2	6.6
BATX_08	FCTKQQTGGHLVSFQSSEEADFVLK	0.997	56.2	14.2	Carbamidomethyl (+57)	2842.36	3	-0.43
BATX_08	FCTKQQTGGHLVSFQSSEEADFVLK	0.997	72.6	9.38	Carbamidomethyl (+57)	2842.36	3	1.4
BATX_08	FCTKQQTGGHLVSFQSSEEADFVLK	0.997	50.6	7.37	Carbamidomethyl (+57)	2842.35	3	-2.8
BATX_08	FCTKQQTGGHLVSFQSSEEADFVLK	0.997	18.3	6.7	Carbamidomethyl (+57)	2842.36	3	-1.1
BATX_08	FCTKQQTGGHLVSFQSSEEADFVLK	0.997	44.6	6.7	Carbamidomethyl (+57)	2842.34	3	-8.2
BATX_08	FCTKQQTGGHLVSFQSSEEADFVLK	0.997	26.1	4.82	Carbamidomethyl (+57)	2842.35	2	-3.6
BATX_08	FCTKQQTGGHLVSFQSSEEADFVLK	0.997	41.4	4.01	Carbamidomethyl (+57)	2842.38	3	7.8
BATX_08	FCTKQQTGGHLVSFQSSEEADFVLK	0.997	49	3.85	Carbamidomethyl (+57)	2842.38	3	5.5
BATX_08	FCTKQQTGGHLVSFQSSEEADFVLK	0.997	38.6	2.77	Carbamidomethyl (+57)	2842.36	3	0.21
BATX_08	FCTKQQTGGHLVSFQSSEEADFVLK	0.997	42	2.54	Carbamidomethyl (+57)	2842.36	3	1.5
BATX_08	SMACTQLAYFICK	0.997	63.1	13.4	Carbamidomethyl (+57), Carbamidomethyl (+57)	1591.73	2	7.2
BATX_08	SMACTQLAYFICK	0.997	67.8	11.8	Carbamidomethyl (+57), Carbamidomethyl (+57)	1591.73	2	7.8
BATX_08	SMACTQLAYFICK	0.997	44.7	11.3	Carbamidomethyl (+57), Carbamidomethyl (+57)	1591.73	3	8.2
BATX_08	SMACTQLAYFICK	0.997	62.7	10.9	Carbamidomethyl (+57), Carbamidomethyl (+57)	1591.73	2	7.8
BATX_08	SMACTQLAYFICK	0.997	81.7	10.8	Oxidation (+16), Carbamidomethyl (+57), Carbamidomethyl (+57)	1607.73	2	8.7
BATX_08	SMACTQLAYFICK	0.997	58.5	10.6	Carbamidomethyl (+57), Carbamidomethyl (+57)	1591.73	2	7.5
BATX_08	SMACTQLAYFICK	0.997	68.4	10.5	Oxidation (+16), Carbamidomethyl (+57), Carbamidomethyl (+57)	1607.73	2	8
BATX_08	SMACTQLAYFICK	0.997	68.8	10.5	Oxidation (+16), Carbamidomethyl (+57), Carbamidomethyl (+57)	1607.72	2	5.8
BATX_08	SMACTQLAYFICK	0.997	82.8	10.3	Oxidation (+16), Carbamidomethyl (+57), Carbamidomethyl (+57)	1607.73	2	6.6
BATX_08	SMACTQLAYFICK	0.997	58.5	10.1	Oxidation (+16), Carbamidomethyl (+57), Carbamidomethyl (+57)	1607.73	2	6.5
BATX_08	SMACTQLAYFICK	0.997	65	9.89	Oxidation (+16), Carbamidomethyl (+57), Carbamidomethyl (+57)	1607.73	2	9.2
BATX_08	SMACTQLAYFICK	0.997	74.7	9.55	Oxidation (+16), Carbamidomethyl (+57), Carbamidomethyl (+57)	1607.73	2	7
BATX_08	SMACTQLAYFICK	0.997	78.2	9.55	Oxidation (+16), Carbamidomethyl (+57), Carbamidomethyl (+57)	1607.73	2	8.8
BATX_08	SMACTQLAYFICK	0.997	69.3	9.31	Oxidation (+16), Carbamidomethyl (+57), Carbamidomethyl (+57)	1607.72	2	2.8
BATX_08	SMACTQLAYFICK	0.997	39.4	9.29	Carbamidomethyl (+57), Carbamidomethyl (+57)	1591.73	3	7.6
BATX_08	SMACTQLAYFICK	0.997	68.1	9.17	Oxidation (+16), Carbamidomethyl (+57), Carbamidomethyl (+57)	1607.73	2	7.5
BATX_08	SMACTQLAYFICK	0.997	82.6	9.15	Oxidation (+16), Carbamidomethyl (+57), Carbamidomethyl (+57)	1607.73	2	7
BATX_08	SMACTQLAYFICK	0.997	33.9	8.8	Oxidation (+16), Carbamidomethyl (+57), Carbamidomethyl (+57)	1607.72	3	5.6
BATX_08	SMACTQLAYFICK	0.997	70.1	8.8	Carbamidomethyl (+57), Carbamidomethyl (+57)	1591.73	2	7
BATX_08	SMACTQLAYFICK	0.997	48.6	8.7	Carbamidomethyl (+57), Carbamidomethyl (+57)	1591.73	3	6.8
BATX_08	SMACTQLAYFICK	0.997	77.3	8.31	Oxidation (+16), Carbamidomethyl (+57), Carbamidomethyl (+57)	1607.73	2	8.6
BATX_08	SMACTQLAYFICK	0.997	38.6	8.21	Carbamidomethyl (+57), Carbamidomethyl (+57)	1591.73	3	6.5
BATX_08	SMACTQLAYFICK	0.997	64.8	8.18	Oxidation (+16), Carbamidomethyl (+57), Carbamidomethyl (+57)	1607.72	2	6.4
BATX_08	SMACTQLAYFICK	0.997	81.9	8.11	Oxidation (+16), Carbamidomethyl (+57), Carbamidomethyl (+57)	1607.73	2	9.2
BATX_08	SMACTQLAYFICK	0.997	51.4	7.92	Carbamidomethyl (+57), Carbamidomethyl (+57)	1591.73	3	6.7
BATX_08	SMACTQLAYFICK	0.997	44	7.85	Oxidation (+16), Carbamidomethyl (+57), Carbamidomethyl (+57)	1607.73	3	7
BATX_08	SMACTQLAYFICK	0.997	67.5	7.66	Oxidation (+16), Carbamidomethyl (+57), Carbamidomethyl (+57)	1607.72	2	5.6
BATX_08	SMACTQLAYFICK	0.997	55.3	7.62	Carbamidomethyl (+57), Carbamidomethyl (+57)	1591.73	2	6.7
BATX_08	SMACTQLAYFICK	0.997	60.4	7.37	Oxidation (+16), Carbamidomethyl (+57), Carbamidomethyl (+57)	1607.72	2	5.6
BATX_08	SMACTQLAYFICK	0.997	44.2	7.3	Oxidation (+16), Carbamidomethyl (+57), Carbamidomethyl (+57)	1607.73	3	7
BATX_08	SMACTQLAYFICK	0.997	69.6	7.12	Oxidation (+16), Carbamidomethyl (+57), Carbamidomethyl (+57)	1607.72	2	5.1
BATX_08	SMACTQLAYFICK	0.997	75.2	7.08	Oxidation (+16), Carbamidomethyl (+57), Carbamidomethyl (+57)	1607.73	2	6.7
BATX_08	SMACTQLAYFICK	0.997	69.3	6.92	Oxidation (+16), Carbamidomethyl (+57), Carbamidomethyl (+57)	1607.73	2	7.7
BATX_08	SMACTQLAYFICK	0.997	64.3	6.89	Oxidation (+16), Carbamidomethyl (+57), Carbamidomethyl (+57)	1607.72	2	2
BATX_08	SMACTQLAYFICK	0.997	77.6	5.74	Oxidation (+16), Carbamidomethyl (+57), Carbamidomethyl (+57)	1607.72	2	2.3
BATX_08	SMACTQLAYFICK	0.997	61.2	5.6	Oxidation (+16), Carbamidomethyl (+57), Carbamidomethyl (+57)	1607.72	2	6.3
BATX_08	SMACTQLAYFICK	0.997	42.9	5.39	Oxidation (+16), Carbamidomethyl (+57), Carbamidomethyl (+57)	1607.73	3	7.2
BATX_08	SMACTQLAYFICK	0.997	50.8	5.1	Oxidation (+16), Carbamidomethyl (+57), Carbamidomethyl (+57)	1607.72	2	5.1
BATX_08	SMACTQLAYFICK	0.997	41.2	4.7	Carbamidomethyl (+57), Carbamidomethyl (+57)	1591.73	3	5.6
BATX_08	SMACTQLAYFICK	0.997	16.9	2.42	Oxidation (+16), Carbamidomethyl (+57), Carbamidomethyl (+57)	1607.72	2	5.2
BATX_08	SMACTQLAYFICKIQA	0.997	19.5	3.82	Carbamidomethyl (+57), Carbamidomethyl (+57)	1903.91	3	7.8
BATX_08	SMACTQLAYFICKIQA	0.997	23	3.43	Carbamidomethyl (+57), Carbamidomethyl (+57)	1903.91	2	6.4
BATX_08	SMACTQLAYFICKIQA	0.997	26.2	3.37	Carbamidomethyl (+57), Carbamidomethyl (+57)	1903.91	3	7.3
BATX_08	SMACTQLAYFICKIQA	0.996	9.25	2.48	Carbamidomethyl (+57), Carbamidomethyl (+57)	1903.91	3	4.5
BATX_08	SMACTQLAYFICKIQA	0.993	15.1	2.34	Carbamidomethyl (+57), Carbamidomethyl (+57)	1903.92	3	9.4
BATX_08	VFIEPQNWADAEK	0.997	64.7	13.7		1545.76	2	6.6
BATX_08	VFIEPQNWADAEK	0.997	73.6	12.1		1545.76	2	6.4
BATX_08	VFIEPQNWADAEK	0.997	80.2	12		1545.76	2	6
BATX_08	VFIEPQNWADAEK	0.997	44	11.8		1545.75	2	4.9
BATX_08	VFIEPQNWADAEK	0.997	59.7	11.6		1545.76	2	5.9
BATX_08	VFIEPQNWADAEK	0.997	61.9	11		1545.76	2	6.8
BATX_08	VFIEPQNWADAEK	0.997	27	6.89		1545.75	3	4
BATX_08	VFIEPQNWADAEK	0.997	18.2	6.66		1545.75	2	5.4
BATX_08	VFIEPQNWADAEK	0.997	38	5.16		1545.76	2	7.1
BATX_08	VFIEPQNWADAEK	0.997	32.5	4.85		1545.75	3	4.5
BATX_08	VFIEPQNWADAEK	0.997	35.8	4.74		1545.75	3	4.6
BATX_08	VFIEPQNWADAEK	0.997	38.1	4.55		1545.76	3	5.6
BATX_08	VFIEPQNWADAEK	0.997	26	3.8		1545.75	2	5.3
BATX_08	YKDWAEESYCLYFK	0.997	66.3	15	Carbamidomethyl (+57)	1900.85	2	6.2
BATX_08	YKDWAEESYCLYFK	0.997	67.9	15	Carbamidomethyl (+57)	1900.85	2	7.7
BATX_08	YKDWAEESYCLYFK	0.997	83	15	Carbamidomethyl (+57)	1900.85	2	7.6
BATX_08	YKDWAEESYCLYFK	0.997	95.7	15	Carbamidomethyl (+57)	1900.85	2	7.2
BATX_08	YKDWAEESYCLYFK	0.997	63.4	12.1	Carbamidomethyl (+57)	1900.85	2	8.3
BATX_08	YKDWAEESYCLYFK	0.997	36.2	11.9	Carbamidomethyl (+57)	1900.85	3	6.6
BATX_08	YKDWAEESYCLYFK	0.997	40.2	11	Carbamidomethyl (+57)	1900.85	3	7.2
BATX_08	YKDWAEESYCLYFK	0.997	39.6	10.9	Carbamidomethyl (+57)	1900.85	3	7.1
BATX_08	YKDWAEESYCLYFK	0.997	30.9	10.8	Carbamidomethyl (+57)	1900.85	3	7.3
BATX_08	YKDWAEESYCLYFK	0.997	32.1	10.7	Carbamidomethyl (+57)	1900.84	3	4.1
BATX_08	YKDWAEESYCLYFK	0.997	37.5	10.2	Carbamidomethyl (+57)	1900.85	3	7.7
BATX_08	YKDWAEESYCLYFK	0.997	32.2	9.96	Carbamidomethyl (+57)	1900.85	3	6.7
BATX_08	YKDWAEESYCLYFK	0.997	30.5	8.85	Carbamidomethyl (+57)	1900.85	3	6.9
BATX_08	YKDWAEESYCLYFK	0.997	43.1	8.55	Carbamidomethyl (+57)	1900.85	3	6.9
BATX_08	YKDWAEESYCLYFK	0.997	35.7	7.92	Carbamidomethyl (+57)	1900.85	3	7.7
BATX_08	YKDWAEESYCLYFK	0.997	26.4	7.04	Carbamidomethyl (+57)	1900.85	3	6.6
BATX_08	YKDWAEESYCLYFK	0.997	38.8	6.6	Carbamidomethyl (+57)	1900.85	3	7.3
BATX_08	YKDWAEESYCLYFK	0.997	28.7	5.74	Carbamidomethyl (+57)	1900.84	3	4.2
BATX_08	YKDWAEESYCLYFK	0.997	26.7	3.64	Carbamidomethyl (+57)	1900.85	3	6.9
BATX_09	DWAEESYCLYFK	0.997	62.8	11.1	Carbamidomethyl (+57)	1609.68	2	4.1
BATX_09	DWAEESYCLYFK	0.997	61.7	9.89	Carbamidomethyl (+57)	1609.68	2	4.4
BATX_09	DWAEESYCLYFK	0.997	45.2	6	Carbamidomethyl (+57)	1609.68	2	4.4
BATX_09	FCTKQQTGGHLVSFQSSEEADFVLK	0.997	57.8	12.3	Carbamidomethyl (+57)	2842.35	3	-5
BATX_09	FCTKQQTGGHLVSFQSSEEADFVLK	0.997	44.9	11.9	Carbamidomethyl (+57)	2842.36	3	-0.3
BATX_09	FCTKQQTGGHLVSFQSSEEADFVLK	0.997	37.8	8.7	Carbamidomethyl (+57)	2842.36	3	0.79
BATX_09	FCTKQQTGGHLVSFQSSEEADFVLK	0.997	51.7	7.17	Carbamidomethyl (+57)	2842.36	3	0.15
BATX_09	FCTKQQTGGHLVSFQSSEEADFVLK	0.997	62.3	6.41	Carbamidomethyl (+57)	2842.35	3	-3
BATX_09	FCTKQQTGGHLVSFQSSEEADFVLK	0.997	65.6	5.72	Carbamidomethyl (+57)	2842.36	3	1.4
BATX_09	FCTKQQTGGHLVSFQSSEEADFVLK	0.997	43	4.37	Carbamidomethyl (+57)	2842.36	3	-1.4
BATX_09	FCTKQQTGGHLVSFQSSEEADFVLK	0.997	51.1	2.27	Carbamidomethyl (+57)	2842.37	3	3.4
BATX_09	SMACTQLAYFICK	0.997	67.5	12.1	Carbamidomethyl (+57), Carbamidomethyl (+57)	1591.73	2	9.1
BATX_09	SMACTQLAYFICK	0.997	65.3	12	Carbamidomethyl (+57), Carbamidomethyl (+57)	1591.73	2	8.1
BATX_09	SMACTQLAYFICK	0.997	40	11.7	Carbamidomethyl (+57), Carbamidomethyl (+57)	1591.73	3	8.2
BATX_09	SMACTQLAYFICK	0.997	69.8	11.6	Carbamidomethyl (+57), Carbamidomethyl (+57)	1591.73	2	8.6
BATX_09	SMACTQLAYFICK	0.997	43.1	11.4	Carbamidomethyl (+57), Carbamidomethyl (+57)	1591.73	3	7.2
BATX_09	SMACTQLAYFICK	0.997	87.8	10.5	Oxidation (+16), Carbamidomethyl (+57), Carbamidomethyl (+57)	1607.72	2	4
BATX_09	SMACTQLAYFICK	0.997	36.5	10.2	Carbamidomethyl (+57), Carbamidomethyl (+57)	1591.73	3	4.6
BATX_09	SMACTQLAYFICK	0.997	50.1	9.8	Carbamidomethyl (+57), Carbamidomethyl (+57)	1591.73	3	7.6
BATX_09	SMACTQLAYFICK	0.997	78.1	9.77	Oxidation (+16), Carbamidomethyl (+57), Carbamidomethyl (+57)	1607.72	2	6.1
BATX_09	SMACTQLAYFICK	0.997	81.9	9.7	Oxidation (+16), Carbamidomethyl (+57), Carbamidomethyl (+57)	1607.72	2	5.4
BATX_09	SMACTQLAYFICK	0.997	78.1	9.68	Oxidation (+16), Carbamidomethyl (+57), Carbamidomethyl (+57)	1607.72	2	5.5
BATX_09	SMACTQLAYFICK	0.997	87.5	9.28	Oxidation (+16), Carbamidomethyl (+57), Carbamidomethyl (+57)	1607.72	2	5.9
BATX_09	SMACTQLAYFICK	0.997	77.8	9.06	Carbamidomethyl (+57), Carbamidomethyl (+57)	1591.73	2	8.8
BATX_09	SMACTQLAYFICK	0.997	62.8	8.82	Carbamidomethyl (+57), Carbamidomethyl (+57)	1591.73	2	7.9
BATX_09	SMACTQLAYFICK	0.997	60.8	8.72	Oxidation (+16), Carbamidomethyl (+57), Carbamidomethyl (+57)	1607.73	2	8.6
BATX_09	SMACTQLAYFICK	0.997	81.6	8.6	Oxidation (+16), Carbamidomethyl (+57), Carbamidomethyl (+57)	1607.73	2	6.9
BATX_09	SMACTQLAYFICK	0.997	65	8.09	Oxidation (+16), Carbamidomethyl (+57), Carbamidomethyl (+57)	1607.73	2	7.8
BATX_09	SMACTQLAYFICK	0.997	87.5	7.43	Oxidation (+16), Carbamidomethyl (+57), Carbamidomethyl (+57)	1607.73	2	7.1
BATX_09	SMACTQLAYFICK	0.997	45.6	6.6	Oxidation (+16), Carbamidomethyl (+57), Carbamidomethyl (+57)	1607.72	3	5.8
BATX_09	SMACTQLAYFICK	0.997	64.5	6.21	Oxidation (+16), Carbamidomethyl (+57), Carbamidomethyl (+57)	1607.73	2	6.7
BATX_09	SMACTQLAYFICK	0.997	41.9	4.35	Oxidation (+16), Carbamidomethyl (+57), Carbamidomethyl (+57)	1607.73	3	8.9
BATX_09	SMACTQLAYFICK	0.997	37.7	4.34	Oxidation (+16), Carbamidomethyl (+57), Carbamidomethyl (+57)	1607.73	2	8.2
BATX_09	SMACTQLAYFICK	0.997	32.9	3.82	Oxidation (+16), Carbamidomethyl (+57), Carbamidomethyl (+57)	1607.73	2	8.5
BATX_09	SMACTQLAYFICK	0.997	34.9	3.16	Oxidation (+16), Carbamidomethyl (+57), Carbamidomethyl (+57)	1607.72	2	5.3
BATX_09	VFIEPQNWADAEK	0.997	68.6	12.6		1545.76	2	7.3
BATX_09	VFIEPQNWADAEK	0.997	49.5	11.6		1545.75	2	4.4
BATX_09	VFIEPQNWADAEK	0.997	63	11.3		1545.76	2	6.6
BATX_09	VFIEPQNWADAEK	0.997	64.6	10.6		1545.76	2	7.3
BATX_09	VFIEPQNWADAEK	0.997	60.8	9.96		1545.76	2	6.7
BATX_09	VFIEPQNWADAEK	0.997	53	9.72		1545.75	2	4.9
BATX_09	VFIEPQNWADAEK	0.997	28.3	6.57		1545.76	3	7.8
BATX_09	VFIEPQNWADAEK	0.997	22	6.49		1545.76	3	5.9
BATX_09	VFIEPQNWADAEK	0.997	39.2	6.26		1545.76	3	6.6
BATX_09	VFIEPQNWADAEK	0.997	14.7	5.29		1545.76	2	8.7
BATX_09	VFIEPQNWADAEK	0.997	36.3	5.18		1545.76	2	7.6
BATX_09	VFIEPQNWADAEK	0.997	33.3	4.55		1545.76	3	7
BATX_09	VFIEPQNWADAEK	0.997	21.1	3.49		1545.76	2	6.5
BATX_09	VFIEPQNWADAEKFCTKQQTGGHLVSFQSSEEADFVLK	0.997	0	6.32	Carbamidomethyl (+57)	4370.12	4	5.2
BATX_09	YKDWAEESYCLYFK	0.997	48	15	Carbamidomethyl (+57)	1900.85	2	8
BATX_09	YKDWAEESYCLYFK	0.997	89.9	15	Carbamidomethyl (+57)	1900.85	2	8.6
BATX_09	YKDWAEESYCLYFK	0.997	63.4	14.4	Carbamidomethyl (+57)	1900.85	2	8.3
BATX_09	YKDWAEESYCLYFK	0.997	65.4	12.1	Carbamidomethyl (+57)	1900.85	2	9.3
BATX_09	YKDWAEESYCLYFK	0.997	40.5	12	Carbamidomethyl (+57)	1900.85	3	6.7
BATX_09	YKDWAEESYCLYFK	0.997	59.6	12	Carbamidomethyl (+57)	1900.85	2	9.9
BATX_09	YKDWAEESYCLYFK	0.997	35.2	11.7	Carbamidomethyl (+57)	1900.85	3	7.5
BATX_09	YKDWAEESYCLYFK	0.997	37.6	11.3	Carbamidomethyl (+57)	1900.85	3	8.4
BATX_09	YKDWAEESYCLYFK	0.997	42.9	11.3	Carbamidomethyl (+57)	1900.85	3	6.1
BATX_09	YKDWAEESYCLYFK	0.997	28	11.1	Carbamidomethyl (+57)	1900.85	2	8.8
BATX_09	YKDWAEESYCLYFK	0.997	28.1	10.8	Carbamidomethyl (+57)	1900.85	3	6.6
BATX_09	YKDWAEESYCLYFK	0.997	27.3	9.49	Carbamidomethyl (+57)	1900.84	3	2.9
BATX_09	YKDWAEESYCLYFK	0.997	34	8.92	Carbamidomethyl (+57)	1900.85	3	8.4
BATX_09	YKDWAEESYCLYFK	0.997	35.3	8.55	Carbamidomethyl (+57)	1900.85	3	7.5
BATX_09	YKDWAEESYCLYFK	0.997	42.5	7.74	Carbamidomethyl (+57)	1900.85	3	8.1
BATX_09	YKDWAEESYCLYFK	0.997	29.8	7.31	Carbamidomethyl (+57)	1900.85	2	9
BATX_10	DWAEESYCLYFK	0.997	58.9	10.2	Carbamidomethyl (+57)	1609.69	2	6.3
BATX_10	DWAEESYCLYFK	0.997	64.9	9.02	Carbamidomethyl (+57)	1609.68	2	0.19
BATX_10	FCTKQQTGGHLVSFQSSEEADFVLK	0.997	51.8	8.57	Carbamidomethyl (+57)	2842.35	3	-2.3
BATX_10	FCTKQQTGGHLVSFQSSEEADFVLK	0.997	55.3	6.96	Carbamidomethyl (+57)	2842.34	3	-5.4
BATX_10	FCTKQQTGGHLVSFQSSEEADFVLK	0.997	42.4	6.54	Carbamidomethyl (+57)	2842.34	3	-7.8
BATX_10	FCTKQQTGGHLVSFQSSEEADFVLK	0.997	40.3	6.46	Carbamidomethyl (+57)	2842.36	3	0.082
BATX_10	FCTKQQTGGHLVSFQSSEEADFVLK	0.997	23.7	5.48	Carbamidomethyl (+57)	2842.35	3	-2.6
BATX_10	FCTKQQTGGHLVSFQSSEEADFVLK	0.997	47.6	5.36	Carbamidomethyl (+57)	2842.34	3	-6.2
BATX_10	FCTKQQTGGHLVSFQSSEEADFVLK	0.997	32.8	5.35	Carbamidomethyl (+57)	2842.34	3	-6.3
BATX_10	FCTKQQTGGHLVSFQSSEEADFVLK	0.997	47.7	5.13	Carbamidomethyl (+57)	2842.34	3	-6.1
BATX_10	FCTKQQTGGHLVSFQSSEEADFVLK	0.997	61.9	5	Carbamidomethyl (+57)	2842.35	3	-2.6
BATX_10	FCTKQQTGGHLVSFQSSEEADFVLK	0.997	35.3	3.7	Carbamidomethyl (+57)	2842.36	3	-0.047
BATX_10	FCTKQQTGGHLVSFQSSEEADFVLK	0.993	20.5	3.32	Carbamidomethyl (+57)	2842.35	3	-5.1
BATX_10	QQTGGHLVSFQSSEEADFVLK	0.997	86.6	5.57		2306.14	3	7.7
BATX_10	QQTGGHLVSFQSSEEADFVLK	0.997	62.3	4.68		2306.14	3	9.2
BATX_10	QQTGGHLVSFQSSEEADFVLK	0.997	51.1	4.47		2306.14	3	8.7
BATX_10	QQTGGHLVSFQSSEEADFVLK	0.997	67.3	2.68		2306.14	3	9.5
BATX_10	QQTGGHLVSFQSSEEADFVLK	0.997	43.1	2.57		2306.13	3	6.5
BATX_10	QQTGGHLVSFQSSEEADFVLK	0.997	66.2	2.44		2306.14	3	9
BATX_10	SMACTQLAYFICK	0.997	42.9	14.5	Carbamidomethyl (+57), Carbamidomethyl (+57)	1591.73	3	7.1
BATX_10	SMACTQLAYFICK	0.997	70.2	14.3	Carbamidomethyl (+57), Carbamidomethyl (+57)	1591.73	2	7.3
BATX_10	SMACTQLAYFICK	0.997	65.3	13.7	Carbamidomethyl (+57), Carbamidomethyl (+57)	1591.73	2	7.1
BATX_10	SMACTQLAYFICK	0.997	64.2	12.8	Carbamidomethyl (+57), Carbamidomethyl (+57)	1591.73	2	5.8
BATX_10	SMACTQLAYFICK	0.997	43.9	12.6	Carbamidomethyl (+57), Carbamidomethyl (+57)	1591.73	3	7.4
BATX_10	SMACTQLAYFICK	0.997	59.8	12	Carbamidomethyl (+57), Carbamidomethyl (+57)	1591.73	2	7.4
BATX_10	SMACTQLAYFICK	0.997	88.3	11.5	Oxidation (+16), Carbamidomethyl (+57), Carbamidomethyl (+57)	1607.72	2	6.4
BATX_10	SMACTQLAYFICK	0.997	70.2	11.2	Carbamidomethyl (+57), Carbamidomethyl (+57)	1591.73	2	7.5
BATX_10	SMACTQLAYFICK	0.997	73	10.8	Oxidation (+16), Carbamidomethyl (+57), Carbamidomethyl (+57)	1607.73	2	8
BATX_10	SMACTQLAYFICK	0.997	39.2	10.7	Carbamidomethyl (+57), Carbamidomethyl (+57)	1591.73	3	8.2
BATX_10	SMACTQLAYFICK	0.997	75.8	10.6	Oxidation (+16), Carbamidomethyl (+57), Carbamidomethyl (+57)	1607.73	2	8.5
BATX_10	SMACTQLAYFICK	0.997	82.6	10.5	Oxidation (+16), Carbamidomethyl (+57), Carbamidomethyl (+57)	1607.73	2	7.1
BATX_10	SMACTQLAYFICK	0.997	88.2	10	Oxidation (+16), Carbamidomethyl (+57), Carbamidomethyl (+57)	1607.73	2	7.4
BATX_10	SMACTQLAYFICK	0.997	75.1	8.89	Carbamidomethyl (+57), Carbamidomethyl (+57)	1591.73	2	7.2
BATX_10	SMACTQLAYFICK	0.997	34.9	8.85	Oxidation (+16), Carbamidomethyl (+57), Carbamidomethyl (+57)	1607.73	3	7.2
BATX_10	SMACTQLAYFICK	0.997	45.5	8.77	Oxidation (+16), Carbamidomethyl (+57), Carbamidomethyl (+57)	1607.73	3	6.7
BATX_10	SMACTQLAYFICK	0.997	66.8	8.57	Carbamidomethyl (+57), Carbamidomethyl (+57)	1591.73	2	8.4
BATX_10	SMACTQLAYFICK	0.997	65.7	8.47	Oxidation (+16), Carbamidomethyl (+57), Carbamidomethyl (+57)	1607.73	2	7.7
BATX_10	SMACTQLAYFICK	0.997	35.8	8.3	Oxidation (+16), Carbamidomethyl (+57), Carbamidomethyl (+57)	1607.73	3	7.3
BATX_10	SMACTQLAYFICK	0.997	57.3	8.26	Carbamidomethyl (+57), Carbamidomethyl (+57)	1591.73	2	5.5
BATX_10	SMACTQLAYFICK	0.997	74.1	8.24	Oxidation (+16), Carbamidomethyl (+57), Carbamidomethyl (+57)	1607.73	2	7.8
BATX_10	SMACTQLAYFICK	0.997	81.9	8.22	Oxidation (+16), Carbamidomethyl (+57), Carbamidomethyl (+57)	1607.73	2	6.9
BATX_10	SMACTQLAYFICK	0.997	82.8	8.15	Oxidation (+16), Carbamidomethyl (+57), Carbamidomethyl (+57)	1607.73	2	8.5
BATX_10	SMACTQLAYFICK	0.997	80.3	7.96	Oxidation (+16), Carbamidomethyl (+57), Carbamidomethyl (+57)	1607.72	2	2.6
BATX_10	SMACTQLAYFICK	0.997	82.4	7.89	Oxidation (+16), Carbamidomethyl (+57), Carbamidomethyl (+57)	1607.73	2	8.6
BATX_10	SMACTQLAYFICK	0.997	94.4	7.89	Oxidation (+16), Carbamidomethyl (+57), Carbamidomethyl (+57)	1607.73	2	8
BATX_10	SMACTQLAYFICK	0.997	87.7	7.85	Oxidation (+16), Carbamidomethyl (+57), Carbamidomethyl (+57)	1607.73	2	7.1
BATX_10	SMACTQLAYFICK	0.997	46.8	7.8	Oxidation (+16), Carbamidomethyl (+57), Carbamidomethyl (+57)	1607.72	3	5.4
BATX_10	SMACTQLAYFICK	0.997	41.3	7.77	Carbamidomethyl (+57), Carbamidomethyl (+57)	1591.73	3	5.9
BATX_10	SMACTQLAYFICK	0.997	32.6	7.72	Carbamidomethyl (+57), Carbamidomethyl (+57)	1591.73	3	6.7
BATX_10	SMACTQLAYFICK	0.997	82	7.7	Oxidation (+16), Carbamidomethyl (+57), Carbamidomethyl (+57)	1607.73	2	7.5
BATX_10	SMACTQLAYFICK	0.997	82.2	7.54	Oxidation (+16), Carbamidomethyl (+57), Carbamidomethyl (+57)	1607.73	2	7.8
BATX_10	SMACTQLAYFICK	0.997	86.9	7.48	Oxidation (+16), Carbamidomethyl (+57), Carbamidomethyl (+57)	1607.72	2	4.6
BATX_10	SMACTQLAYFICK	0.997	34.2	7.39	Carbamidomethyl (+57), Carbamidomethyl (+57)	1591.73	3	6.1
BATX_10	SMACTQLAYFICK	0.997	72.6	7.24	Oxidation (+16), Carbamidomethyl (+57), Carbamidomethyl (+57)	1607.73	2	8.1
BATX_10	SMACTQLAYFICK	0.997	94.2	7.16	Oxidation (+16), Carbamidomethyl (+57), Carbamidomethyl (+57)	1607.72	2	6.2
BATX_10	SMACTQLAYFICK	0.997	88	7.07	Oxidation (+16), Carbamidomethyl (+57), Carbamidomethyl (+57)	1607.73	2	8.8
BATX_10	SMACTQLAYFICK	0.997	60.1	6.96	Oxidation (+16), Carbamidomethyl (+57), Carbamidomethyl (+57)	1607.72	2	3.3
BATX_10	SMACTQLAYFICK	0.997	73.3	6.82	Oxidation (+16), Carbamidomethyl (+57), Carbamidomethyl (+57)	1607.72	2	4.3
BATX_10	SMACTQLAYFICK	0.997	82.6	6.8	Oxidation (+16), Carbamidomethyl (+57), Carbamidomethyl (+57)	1607.73	2	8.1
BATX_10	SMACTQLAYFICK	0.997	80.6	6.27	Oxidation (+16), Carbamidomethyl (+57), Carbamidomethyl (+57)	1607.73	2	7.7
BATX_10	SMACTQLAYFICK	0.997	77.3	5.41	Oxidation (+16), Carbamidomethyl (+57), Carbamidomethyl (+57)	1607.73	2	8.4
BATX_10	SMACTQLAYFICK	0.997	57.9	4.96	Oxidation (+16), Carbamidomethyl (+57), Carbamidomethyl (+57)	1607.73	2	7.6
BATX_10	SMACTQLAYFICK	0.997	31.5	3.6	Oxidation (+16), Carbamidomethyl (+57), Carbamidomethyl (+57)	1607.73	3	7.2
BATX_10	SMACTQLAYFICK	0.997	23.6	3.46	Carbamidomethyl (+57), Carbamidomethyl (+57)	1591.73	3	4.4
BATX_10	SMACTQLAYFICKIQA	0.996	11.3	3.19	Carbamidomethyl (+57), Carbamidomethyl (+57)	1903.91	3	5.2
BATX_10	VFIEPQNWADAEK	0.997	66.1	14.2		1545.76	2	7.1
BATX_10	VFIEPQNWADAEK	0.997	74.4	14.2		1545.76	2	5.7
BATX_10	VFIEPQNWADAEK	0.997	62.5	13.4		1545.75	2	5.4
BATX_10	VFIEPQNWADAEK	0.997	72.7	13.3		1545.76	2	7.1
BATX_10	VFIEPQNWADAEK	0.997	77.3	12.6		1545.76	2	6.8
BATX_10	VFIEPQNWADAEK	0.997	73.4	10.8		1545.76	2	6.5
BATX_10	VFIEPQNWADAEK	0.997	63.8	10		1545.76	2	6.5
BATX_10	VFIEPQNWADAEK	0.997	23.2	5.24		1545.75	3	4.9
BATX_10	VFIEPQNWADAEK	0.997	11.1	5.06		1545.75	3	4.7
BATX_10	VFIEPQNWADAEK	0.997	52.2	4.7		1545.75	3	5.2
BATX_10	VFIEPQNWADAEK	0.997	25	4.62		1545.76	2	6.6
BATX_10	VFIEPQNWADAEK	0.997	29	4.59		1545.75	3	3.6
BATX_10	VFIEPQNWADAEK	0.997	40.5	4.41		1545.75	2	5.5
BATX_10	VFIEPQNWADAEK	0.997	19.8	4.19		1545.76	3	6.8
BATX_10	VFIEPQNWADAEK	0.997	23	4.11		1545.76	2	7.3
BATX_10	VFIEPQNWADAEKFCTK	0.997	65.8	11.2	Carbamidomethyl (+57)	2081.99	2	2.9
BATX_10	VFIEPQNWADAEKFCTK	0.997	73.4	11	Carbamidomethyl (+57)	2082.01	2	9.8
BATX_10	VFIEPQNWADAEKFCTK	0.997	56.6	7.27	Carbamidomethyl (+57)	2082.01	2	8.2
BATX_10	VFIEPQNWADAEKFCTK	0.997	61	4.82	Carbamidomethyl (+57)	2081.99	2	-0.17
BATX_10	VFIEPQNWADAEKFCTK	0.997	26.5	4.44	Carbamidomethyl (+57)	2082	2	6.9
BATX_10	VFIEPQNWADAEKFCTK	0.997	42	2.15	Carbamidomethyl (+57)	2082	3	6.2
BATX_10	YKDWAEESYCLYFK	0.997	55.6	15	Carbamidomethyl (+57)	1900.85	2	7
BATX_10	YKDWAEESYCLYFK	0.997	95.6	14.5	Carbamidomethyl (+57)	1900.85	2	6.2
BATX_10	YKDWAEESYCLYFK	0.997	34.7	11.6	Carbamidomethyl (+57)	1900.85	3	9.1
BATX_10	YKDWAEESYCLYFK	0.997	60.9	11.4	Carbamidomethyl (+57)	1900.85	2	7.4
BATX_10	YKDWAEESYCLYFK	0.997	32.7	11.2	Carbamidomethyl (+57)	1900.85	3	8.3
BATX_10	YKDWAEESYCLYFK	0.997	38.6	11	Carbamidomethyl (+57)	1900.85	3	6.8
BATX_10	YKDWAEESYCLYFK	0.997	28.7	10.6	Carbamidomethyl (+57)	1900.85	3	7.5
BATX_10	YKDWAEESYCLYFK	0.997	35.8	10.1	Carbamidomethyl (+57)	1900.85	3	6.4
BATX_10	YKDWAEESYCLYFK	0.997	36.2	9.89	Carbamidomethyl (+57)	1900.85	3	7
BATX_10	YKDWAEESYCLYFK	0.997	33.8	9.74	Carbamidomethyl (+57)	1900.85	3	8.8
BATX_10	YKDWAEESYCLYFK	0.997	64.4	9.21	Carbamidomethyl (+57)	1900.84	2	5.4
BATX_10	YKDWAEESYCLYFK	0.997	31.4	8.74	Carbamidomethyl (+57)	1900.85	3	8.1
BATX_10	YKDWAEESYCLYFK	0.997	31.4	8.64	Carbamidomethyl (+57)	1900.85	3	6.2
BATX_10	YKDWAEESYCLYFK	0.997	32.5	7.82	Carbamidomethyl (+57)	1900.85	3	6.1
BATX_10	YKDWAEESYCLYFK	0.997	25.9	6.89	Carbamidomethyl (+57)	1900.85	3	6.1
BATX_10	YKDWAEESYCLYFK	0.997	25.7	6.8	Carbamidomethyl (+57)	1900.85	2	8.2
BATX_10	YKDWAEESYCLYFK	0.997	31.4	6.25	Carbamidomethyl (+57)	1900.84	3	4.8
BATX_10	YKDWAEESYCLYFK	0.997	37.7	4.74	Carbamidomethyl (+57)	1900.85	3	7.1
BATX_10	YKDWAEESYCLYFK	0.997	23.1	4.06	Carbamidomethyl (+57)	1900.85	3	6.2
BATX_10	YKDWAEESYCLYFK	0.997	24.8	3.12	Carbamidomethyl (+57)	1900.85	3	6.8
BATX_13	DWAEESYCLYFK	0.997	41.4	8.41	Carbamidomethyl (+57)	1609.68	2	3.8
BATX_13	DWAEESYCLYFK	0.997	57.7	7.77	Carbamidomethyl (+57)	1609.68	2	4.7
BATX_13	DWAEESYCLYFK	0.997	42.3	7.28	Carbamidomethyl (+57)	1609.68	2	3.1
BATX_13	FCTKQQTGGHLVSFQSSEEADFVLK	0.997	51.9	6.8	Carbamidomethyl (+57)	2842.34	3	-7.6
BATX_13	FCTKQQTGGHLVSFQSSEEADFVLK	0.997	35.1	5.92	Carbamidomethyl (+57)	2842.34	3	-8.7
BATX_13	FCTKQQTGGHLVSFQSSEEADFVLK	0.997	9.03	3.89	Carbamidomethyl (+57)	2842.34	3	-6.9
BATX_13	FCTKQQTGGHLVSFQSSEEADFVLK	0.997	26	2.39	Carbamidomethyl (+57)	2842.34	3	-7.8
BATX_13	MACTQLAYFICK	0.997	0	9.3	Carbamidomethyl (+57), Carbamidomethyl (+57)	1504.7	2	7.2
BATX_13	SMACTQLAYFICK	0.997	67.2	12.7	Carbamidomethyl (+57), Carbamidomethyl (+57)	1591.73	2	7.5
BATX_13	SMACTQLAYFICK	0.997	73.8	12.5	Oxidation (+16), Carbamidomethyl (+57), Carbamidomethyl (+57)	1607.72	2	5.8
BATX_13	SMACTQLAYFICK	0.997	75.2	11.8	Carbamidomethyl (+57), Carbamidomethyl (+57)	1591.73	2	4.5
BATX_13	SMACTQLAYFICK	0.997	75	11.7	Carbamidomethyl (+57), Carbamidomethyl (+57)	1591.73	2	6.9
BATX_13	SMACTQLAYFICK	0.997	87.8	11.7	Oxidation (+16), Carbamidomethyl (+57), Carbamidomethyl (+57)	1607.72	2	6
BATX_13	SMACTQLAYFICK	0.997	38.3	11.4	Carbamidomethyl (+57), Carbamidomethyl (+57)	1591.73	3	5.3
BATX_13	SMACTQLAYFICK	0.997	67.1	11.4	Carbamidomethyl (+57), Carbamidomethyl (+57)	1591.73	2	7
BATX_13	SMACTQLAYFICK	0.997	75.2	11.4	Carbamidomethyl (+57), Carbamidomethyl (+57)	1591.73	2	6.8
BATX_13	SMACTQLAYFICK	0.997	82.8	11.3	Oxidation (+16), Carbamidomethyl (+57), Carbamidomethyl (+57)	1607.72	2	6
BATX_13	SMACTQLAYFICK	0.997	82.9	11.2	Oxidation (+16), Carbamidomethyl (+57), Carbamidomethyl (+57)	1607.72	2	5.2
BATX_13	SMACTQLAYFICK	0.997	47.2	11.1	Carbamidomethyl (+57), Carbamidomethyl (+57)	1591.73	3	5
BATX_13	SMACTQLAYFICK	0.997	83.1	11.1	Oxidation (+16), Carbamidomethyl (+57), Carbamidomethyl (+57)	1607.72	2	5.9
BATX_13	SMACTQLAYFICK	0.997	88.2	11	Oxidation (+16), Carbamidomethyl (+57), Carbamidomethyl (+57)	1607.72	2	6
BATX_13	SMACTQLAYFICK	0.997	42.2	10.7	Carbamidomethyl (+57), Carbamidomethyl (+57)	1591.73	3	6
BATX_13	SMACTQLAYFICK	0.997	43.3	10.5	Carbamidomethyl (+57), Carbamidomethyl (+57)	1591.73	3	4.2
BATX_13	SMACTQLAYFICK	0.997	55.4	10.3	Carbamidomethyl (+57), Carbamidomethyl (+57)	1591.73	3	6.6
BATX_13	SMACTQLAYFICK	0.997	87.4	10.3	Oxidation (+16), Carbamidomethyl (+57), Carbamidomethyl (+57)	1607.73	2	6.5
BATX_13	SMACTQLAYFICK	0.997	88.1	10.2	Oxidation (+16), Carbamidomethyl (+57), Carbamidomethyl (+57)	1607.72	2	6.1
BATX_13	SMACTQLAYFICK	0.997	82.1	9.89	Oxidation (+16), Carbamidomethyl (+57), Carbamidomethyl (+57)	1607.72	2	6.4
BATX_13	SMACTQLAYFICK	0.997	87.6	9.66	Oxidation (+16), Carbamidomethyl (+57), Carbamidomethyl (+57)	1607.73	2	6.6
BATX_13	SMACTQLAYFICK	0.997	75.5	9.6	Oxidation (+16), Carbamidomethyl (+57), Carbamidomethyl (+57)	1607.72	2	4.5
BATX_13	SMACTQLAYFICK	0.997	39.8	9.28	Carbamidomethyl (+57), Carbamidomethyl (+57)	1591.73	3	7.3
BATX_13	SMACTQLAYFICK	0.997	82.4	8.8	Oxidation (+16), Carbamidomethyl (+57), Carbamidomethyl (+57)	1607.72	2	6.1
BATX_13	SMACTQLAYFICK	0.997	88.1	8.77	Oxidation (+16), Carbamidomethyl (+57), Carbamidomethyl (+57)	1607.72	2	6
BATX_13	SMACTQLAYFICK	0.997	60.2	8.66	Oxidation (+16), Carbamidomethyl (+57), Carbamidomethyl (+57)	1607.72	2	3.8
BATX_13	SMACTQLAYFICK	0.997	88.3	8.64	Oxidation (+16), Carbamidomethyl (+57), Carbamidomethyl (+57)	1607.73	2	6.6
BATX_13	SMACTQLAYFICK	0.997	78.3	8.16	Oxidation (+16), Carbamidomethyl (+57), Carbamidomethyl (+57)	1607.72	2	5.5
BATX_13	SMACTQLAYFICK	0.997	88.1	8.08	Oxidation (+16), Carbamidomethyl (+57), Carbamidomethyl (+57)	1607.73	2	6.9
BATX_13	SMACTQLAYFICK	0.997	56.5	8.06	Oxidation (+16), Carbamidomethyl (+57), Carbamidomethyl (+57)	1607.72	2	5.1
BATX_13	SMACTQLAYFICK	0.997	57.1	7.96	Carbamidomethyl (+57), Carbamidomethyl (+57)	1591.73	2	7.1
BATX_13	SMACTQLAYFICK	0.997	63.9	7.77	Oxidation (+16), Carbamidomethyl (+57), Carbamidomethyl (+57)	1607.73	2	7.2
BATX_13	SMACTQLAYFICK	0.997	68.9	7.74	Carbamidomethyl (+57), Carbamidomethyl (+57)	1591.73	2	5
BATX_13	SMACTQLAYFICK	0.997	88.1	7.57	Oxidation (+16), Carbamidomethyl (+57), Carbamidomethyl (+57)	1607.73	2	6.6
BATX_13	SMACTQLAYFICK	0.997	78	7.29	Oxidation (+16), Carbamidomethyl (+57), Carbamidomethyl (+57)	1607.73	2	8
BATX_13	SMACTQLAYFICK	0.997	66.6	7.25	Oxidation (+16), Carbamidomethyl (+57), Carbamidomethyl (+57)	1607.73	2	6.4
BATX_13	SMACTQLAYFICK	0.997	82.3	7.11	Oxidation (+16), Carbamidomethyl (+57), Carbamidomethyl (+57)	1607.73	2	6.8
BATX_13	SMACTQLAYFICK	0.997	69.2	7.06	Oxidation (+16), Carbamidomethyl (+57), Carbamidomethyl (+57)	1607.73	2	7.6
BATX_13	SMACTQLAYFICK	0.997	87.9	6.89	Oxidation (+16), Carbamidomethyl (+57), Carbamidomethyl (+57)	1607.72	2	5.7
BATX_13	SMACTQLAYFICK	0.997	88.2	6.82	Oxidation (+16), Carbamidomethyl (+57), Carbamidomethyl (+57)	1607.72	2	4.3
BATX_13	SMACTQLAYFICK	0.997	59.2	5.85	Oxidation (+16), Carbamidomethyl (+57), Carbamidomethyl (+57)	1607.72	2	2.8
BATX_13	SMACTQLAYFICK	0.997	60.5	5.6	Carbamidomethyl (+57), Carbamidomethyl (+57)	1591.73	2	5.4
BATX_13	SMACTQLAYFICK	0.997	63	5.28	Oxidation (+16), Carbamidomethyl (+57), Carbamidomethyl (+57)	1607.72	2	3.1
BATX_13	SMACTQLAYFICK	0.997	44.3	3.96	Carbamidomethyl (+57), Carbamidomethyl (+57)	1591.73	2	4.8
BATX_13	SMACTQLAYFICK	0.997	26.6	3.39	Carbamidomethyl (+57), Carbamidomethyl (+57)	1591.73	3	6.5
BATX_13	SMACTQLAYFICK	0.997	24	2.24	Oxidation (+16), Carbamidomethyl (+57), Carbamidomethyl (+57)	1607.72	2	1.8
BATX_13	SMACTQLAYFICKIQA	0.997	41.2	5.62	Carbamidomethyl (+57), Carbamidomethyl (+57)	1903.91	2	6.5
BATX_13	SMACTQLAYFICKIQA	0.997	21.2	5	Carbamidomethyl (+57), Carbamidomethyl (+57)	1903.91	3	6
BATX_13	SMACTQLAYFICKIQA	0.997	24.8	2.85	Carbamidomethyl (+57), Carbamidomethyl (+57)	1903.91	2	6.2
BATX_13	SMACTQLAYFICKIQA	0.996	23.5	2.11	Oxidation (+16), Carbamidomethyl (+57), Carbamidomethyl (+57)	1919.91	2	7.6
BATX_13	VFIEPQNWADAEK	0.997	71.5	14.7		1545.75	2	4.4
BATX_13	VFIEPQNWADAEK	0.997	63.1	13.1		1545.75	2	3.9
BATX_13	VFIEPQNWADAEK	0.997	74.6	12.5		1545.76	2	5.7
BATX_13	VFIEPQNWADAEK	0.997	78.2	12.3		1545.75	2	4.5
BATX_13	VFIEPQNWADAEK	0.997	67.2	11.8		1545.75	2	5.4
BATX_13	VFIEPQNWADAEK	0.997	57.8	11.5		1545.75	2	5
BATX_13	VFIEPQNWADAEK	0.997	61.9	11		1545.76	2	5.7
BATX_13	VFIEPQNWADAEK	0.997	81.2	10.9		1545.75	2	4.6
BATX_13	VFIEPQNWADAEK	0.997	46.8	9.7		1545.75	2	4.9
BATX_13	VFIEPQNWADAEK	0.997	48.7	9.57		1545.76	2	6.2
BATX_13	VFIEPQNWADAEK	0.997	71.9	9.39		1545.76	2	6.4
BATX_13	VFIEPQNWADAEK	0.997	32.9	9.31		1545.75	3	3.4
BATX_13	VFIEPQNWADAEK	0.997	31	7.64		1545.76	2	6
BATX_13	VFIEPQNWADAEK	0.997	30.6	7.4		1545.75	2	5
BATX_13	VFIEPQNWADAEK	0.997	44.2	6.92		1545.76	2	6.5
BATX_13	VFIEPQNWADAEK	0.997	39.9	6.64		1545.76	3	5.8
BATX_13	VFIEPQNWADAEK	0.997	48.9	6.35		1545.75	2	3.8
BATX_13	VFIEPQNWADAEK	0.997	16.3	6.28		1545.75	2	5.3
BATX_13	VFIEPQNWADAEK	0.997	35.2	6.16		1545.75	3	1.9
BATX_13	VFIEPQNWADAEK	0.997	42.3	6.05		1545.76	2	7.2
BATX_13	VFIEPQNWADAEK	0.997	46.8	6		1545.76	2	6.3
BATX_13	VFIEPQNWADAEK	0.997	23.1	5.96		1545.75	3	3
BATX_13	VFIEPQNWADAEK	0.997	44.6	5.82		1545.75	2	1.2
BATX_13	VFIEPQNWADAEK	0.997	30	5.68		1545.75	3	4.2
BATX_13	VFIEPQNWADAEK	0.997	11.1	5.25		1545.76	2	9.3
BATX_13	VFIEPQNWADAEK	0.997	30.3	4.96		1545.76	2	9.4
BATX_13	VFIEPQNWADAEK	0.997	41.3	4.59		1545.76	2	6.1
BATX_13	VFIEPQNWADAEK	0.997	26.2	4.52		1545.75	2	4.4
BATX_13	VFIEPQNWADAEK	0.997	33.6	4.41		1545.76	2	8.2
BATX_13	VFIEPQNWADAEK	0.997	40.1	4.36		1545.75	2	4.6
BATX_13	VFIEPQNWADAEK	0.997	29.9	4.35		1545.75	3	4.4
BATX_13	VFIEPQNWADAEK	0.997	25.1	4.28		1545.75	2	2.2
BATX_13	VFIEPQNWADAEK	0.997	37.1	4		1545.76	2	7.2
BATX_13	VFIEPQNWADAEK	0.997	53.9	3.77		1545.76	2	8.4
BATX_13	VFIEPQNWADAEK	0.997	19.6	3.57		1545.76	2	6.1
BATX_13	VFIEPQNWADAEK	0.997	19.9	3.55		1545.76	2	6.3
BATX_13	VFIEPQNWADAEK	0.997	21.7	3.47		1545.76	2	9
BATX_13	VFIEPQNWADAEK	0.997	12.8	3.14		1545.76	2	8.3
BATX_13	VFIEPQNWADAEK	0.997	17.4	3.12		1545.75	2	5
BATX_13	VFIEPQNWADAEK	0.997	16.8	2.85		1545.76	2	6.6
BATX_13	VFIEPQNWADAEK	0.997	15.5	2.82		1545.76	2	9.8
BATX_13	VFIEPQNWADAEK	0.997	15.6	2.8		1545.75	2	0.45
BATX_13	VFIEPQNWADAEK	0.997	5.7	2.74		1545.75	2	0.69
BATX_13	VFIEPQNWADAEK	0.997	19	2.74		1545.76	2	6.1
BATX_13	VFIEPQNWADAEK	0.997	20.5	2.62		1545.76	2	8.1
BATX_13	VFIEPQNWADAEK	0.997	14.8	2.46		1545.75	2	4.5
BATX_13	VFIEPQNWADAEK	0.996	11.1	2.44		1545.75	2	3.5
BATX_13	VFIEPQNWADAEK	0.997	24.9	2.43		1545.76	2	9.7
BATX_13	VFIEPQNWADAEK	0.997	11.8	2.42		1545.76	2	8.3
BATX_13	VFIEPQNWADAEK	0.997	5.52	2.4		1545.76	2	8.5
BATX_13	VFIEPQNWADAEK	0.996	11.1	2.31		1545.75	2	5.2
BATX_13	VFIEPQNWADAEK	0.997	25	2.24		1545.75	2	3.8
BATX_13	VFIEPQNWADAEKFCTKQQTGGHLVSFQSSEEADFVLK	0.997	0	9.11	Carbamidomethyl (+57)	4370.12	4	5.4
BATX_13	YKDWAEESYCLYFK	0.997	63.3	14.4	Carbamidomethyl (+57)	1900.85	2	6.5
BATX_13	YKDWAEESYCLYFK	0.997	78.4	13.5	Carbamidomethyl (+57)	1900.85	2	6
BATX_13	YKDWAEESYCLYFK	0.997	78.1	13	Carbamidomethyl (+57)	1900.85	2	7.8
BATX_13	YKDWAEESYCLYFK	0.997	31.5	11	Carbamidomethyl (+57)	1900.85	3	7
BATX_13	YKDWAEESYCLYFK	0.997	36.3	11	Carbamidomethyl (+57)	1900.85	3	6.4
BATX_13	YKDWAEESYCLYFK	0.997	28.1	10.9	Carbamidomethyl (+57)	1900.85	3	5.8
BATX_13	YKDWAEESYCLYFK	0.997	33.2	10.8	Carbamidomethyl (+57)	1900.85	3	6.2
BATX_13	YKDWAEESYCLYFK	0.997	40.4	10.2	Carbamidomethyl (+57)	1900.85	3	6
BATX_13	YKDWAEESYCLYFK	0.997	34.7	10.1	Carbamidomethyl (+57)	1900.85	3	6.2
BATX_13	YKDWAEESYCLYFK	0.997	35.9	7.96	Carbamidomethyl (+57)	1900.84	3	4.2
BATX_13	YKDWAEESYCLYFK	0.997	31.6	7.59	Carbamidomethyl (+57)	1900.85	3	6.4
BATX_13	YKDWAEESYCLYFK	0.997	68.9	5.8	Carbamidomethyl (+57)	1900.85	2	6.6
BATX_13	YKDWAEESYCLYFK	0.997	29.8	5.59	Carbamidomethyl (+57)	1900.85	3	5.9
BATX_13	YKDWAEESYCLYFK	0.997	16.2	4.24	Carbamidomethyl (+57)	1900.83	2	-1.7
BATX_13	YKDWAEESYCLYFK	0.997	23.6	3.68	Carbamidomethyl (+57)	1900.84	3	4.7
BATX_15	DWAEESYCLYFK	0.997	66.4	12.6	Carbamidomethyl (+57)	1609.68	2	1.6
BATX_15	DWAEESYCLYFK	0.997	51.7	9.38	Carbamidomethyl (+57)	1609.68	2	5.6
BATX_15	EEADFVLK	0.997	31.9	2.66		949.48	2	4.4
BATX_15	FCTKQQTGGHLVSFQSSEEADFVLK	0.997	45.2	9.04	Carbamidomethyl (+57)	2842.36	3	1.4
BATX_15	FCTKQQTGGHLVSFQSSEEADFVLK	0.997	32.4	2.34	Carbamidomethyl (+57)	2842.34	3	-7.7
BATX_15	SMACTQLAYFICK	0.997	72.4	13.3	Oxidation (+16), Carbamidomethyl (+57), Carbamidomethyl (+57)	1607.73	2	8.1
BATX_15	SMACTQLAYFICK	0.997	70.6	12.2	Carbamidomethyl (+57), Carbamidomethyl (+57)	1591.73	2	8.5
BATX_15	SMACTQLAYFICK	0.997	67.9	12.1	Oxidation (+16), Carbamidomethyl (+57), Carbamidomethyl (+57)	1607.73	2	7.7
BATX_15	SMACTQLAYFICK	0.997	44.7	11.9	Carbamidomethyl (+57), Carbamidomethyl (+57)	1591.73	3	7.6
BATX_15	SMACTQLAYFICK	0.997	70.5	11.9	Carbamidomethyl (+57), Carbamidomethyl (+57)	1591.73	2	8.1
BATX_15	SMACTQLAYFICK	0.997	40.8	11.8	Carbamidomethyl (+57), Carbamidomethyl (+57)	1591.73	3	6.3
BATX_15	SMACTQLAYFICK	0.997	44.9	11.5	Carbamidomethyl (+57), Carbamidomethyl (+57)	1591.73	3	7.2
BATX_15	SMACTQLAYFICK	0.997	34.3	11.4	Carbamidomethyl (+57), Carbamidomethyl (+57)	1591.73	3	6.9
BATX_15	SMACTQLAYFICK	0.997	47.4	11.4	Oxidation (+16), Carbamidomethyl (+57), Carbamidomethyl (+57)	1607.73	3	7.8
BATX_15	SMACTQLAYFICK	0.997	83	11.3	Carbamidomethyl (+57), Carbamidomethyl (+57)	1591.73	2	7.8
BATX_15	SMACTQLAYFICK	0.997	57.8	10.5	Oxidation (+16), Carbamidomethyl (+57), Carbamidomethyl (+57)	1607.72	2	4.3
BATX_15	SMACTQLAYFICK	0.997	72	10.5	Oxidation (+16), Carbamidomethyl (+57), Carbamidomethyl (+57)	1607.73	2	7.3
BATX_15	SMACTQLAYFICK	0.997	67.7	10.3	Carbamidomethyl (+57), Carbamidomethyl (+57)	1591.73	2	7
BATX_15	SMACTQLAYFICK	0.997	49.2	10.1	Oxidation (+16), Carbamidomethyl (+57), Carbamidomethyl (+57)	1607.73	3	7.4
BATX_15	SMACTQLAYFICK	0.997	50	9.62	Oxidation (+16), Carbamidomethyl (+57), Carbamidomethyl (+57)	1607.73	3	7.2
BATX_15	SMACTQLAYFICK	0.997	82.3	9.55	Oxidation (+16), Carbamidomethyl (+57), Carbamidomethyl (+57)	1607.73	2	8.3
BATX_15	SMACTQLAYFICK	0.997	34.4	9.48	Carbamidomethyl (+57), Carbamidomethyl (+57)	1591.73	3	7.6
BATX_15	SMACTQLAYFICK	0.997	64.3	9.41	Oxidation (+16), Carbamidomethyl (+57), Carbamidomethyl (+57)	1607.73	2	8.5
BATX_15	SMACTQLAYFICK	0.997	39.3	9	Carbamidomethyl (+57), Carbamidomethyl (+57)	1591.73	3	7.4
BATX_15	SMACTQLAYFICK	0.997	68.3	8.85	Oxidation (+16), Carbamidomethyl (+57), Carbamidomethyl (+57)	1607.72	2	2.9
BATX_15	SMACTQLAYFICK	0.997	62.8	8.82	Oxidation (+16), Carbamidomethyl (+57), Carbamidomethyl (+57)	1607.73	2	6.8
BATX_15	SMACTQLAYFICK	0.997	87.9	8.8	Oxidation (+16), Carbamidomethyl (+57), Carbamidomethyl (+57)	1607.73	2	7.6
BATX_15	SMACTQLAYFICK	0.997	64.5	8.72	Oxidation (+16), Carbamidomethyl (+57), Carbamidomethyl (+57)	1607.72	2	5.6
BATX_15	SMACTQLAYFICK	0.997	58.3	8.68	Oxidation (+16), Carbamidomethyl (+57), Carbamidomethyl (+57)	1607.72	2	5.6
BATX_15	SMACTQLAYFICK	0.997	81.5	8.68	Oxidation (+16), Carbamidomethyl (+57), Carbamidomethyl (+57)	1607.73	2	7.4
BATX_15	SMACTQLAYFICK	0.997	60.7	8.47	Oxidation (+16), Carbamidomethyl (+57), Carbamidomethyl (+57)	1607.73	2	9.2
BATX_15	SMACTQLAYFICK	0.997	88	8.47	Oxidation (+16), Carbamidomethyl (+57), Carbamidomethyl (+57)	1607.73	2	8.9
BATX_15	SMACTQLAYFICK	0.997	38.6	8.21	Oxidation (+16), Carbamidomethyl (+57), Carbamidomethyl (+57)	1607.73	3	6.8
BATX_15	SMACTQLAYFICK	0.997	69.6	7.74	Oxidation (+16), Carbamidomethyl (+57), Carbamidomethyl (+57)	1607.72	2	4.8
BATX_15	SMACTQLAYFICK	0.997	51.8	7.64	Carbamidomethyl (+57), Carbamidomethyl (+57)	1591.73	2	6.1
BATX_15	SMACTQLAYFICK	0.997	60.4	7.55	Carbamidomethyl (+57), Carbamidomethyl (+57)	1591.73	2	6.4
BATX_15	SMACTQLAYFICK	0.997	68.4	7.27	Oxidation (+16), Carbamidomethyl (+57), Carbamidomethyl (+57)	1607.72	2	2.2
BATX_15	SMACTQLAYFICK	0.997	44.4	7.06	Carbamidomethyl (+57), Carbamidomethyl (+57)	1591.73	2	6.9
BATX_15	SMACTQLAYFICK	0.997	75.3	6.85	Oxidation (+16), Carbamidomethyl (+57), Carbamidomethyl (+57)	1607.73	2	7.3
BATX_15	SMACTQLAYFICK	0.997	63.8	6.24	Oxidation (+16), Carbamidomethyl (+57), Carbamidomethyl (+57)	1607.73	2	9.7
BATX_15	SMACTQLAYFICK	0.997	53.3	6.18	Oxidation (+16), Carbamidomethyl (+57), Carbamidomethyl (+57)	1607.72	2	3.6
BATX_15	SMACTQLAYFICK	0.997	58.2	5.85	Oxidation (+16), Carbamidomethyl (+57), Carbamidomethyl (+57)	1607.73	2	6.8
BATX_15	SMACTQLAYFICK	0.997	62.8	5.82	Oxidation (+16), Carbamidomethyl (+57), Carbamidomethyl (+57)	1607.73	2	7.1
BATX_15	SMACTQLAYFICK	0.997	53.8	4.85	Oxidation (+16), Carbamidomethyl (+57), Carbamidomethyl (+57)	1607.72	2	5.8
BATX_15	SMACTQLAYFICK	0.997	56.5	4.68	Oxidation (+16), Carbamidomethyl (+57), Carbamidomethyl (+57)	1607.73	2	7.7
BATX_15	SMACTQLAYFICK	0.997	58.9	4.68	Oxidation (+16), Carbamidomethyl (+57), Carbamidomethyl (+57)	1607.73	2	7
BATX_15	SMACTQLAYFICK	0.997	37.5	4.25	Carbamidomethyl (+57), Carbamidomethyl (+57)	1591.73	2	7.9
BATX_15	SMACTQLAYFICK	0.997	33.6	2.77	Oxidation (+16), Carbamidomethyl (+57), Carbamidomethyl (+57)	1607.72	2	5.8
BATX_15	SMACTQLAYFICKIQA	0.997	16.3	4.11	Carbamidomethyl (+57), Carbamidomethyl (+57)	1903.92	3	8.8
BATX_15	VFIEPQNWADAEK	0.997	75.1	13.7		1545.75	2	5.1
BATX_15	VFIEPQNWADAEK	0.997	74.5	13.3		1545.76	2	6.4
BATX_15	VFIEPQNWADAEK	0.997	65.8	13.2		1545.76	2	6
BATX_15	VFIEPQNWADAEK	0.997	61.9	11.8		1545.76	2	7.4
BATX_15	VFIEPQNWADAEK	0.997	68	10.4		1545.76	2	6.4
BATX_15	VFIEPQNWADAEK	0.997	63	9.54		1545.76	2	7.2
BATX_15	VFIEPQNWADAEK	0.997	37.9	9.14		1545.76	2	6.3
BATX_15	VFIEPQNWADAEK	0.997	37.8	9.12		1545.75	2	2.1
BATX_15	VFIEPQNWADAEK	0.997	59.9	8.51		1545.76	2	6.1
BATX_15	VFIEPQNWADAEK	0.997	50.7	8.28		1545.76	2	7.7
BATX_15	VFIEPQNWADAEK	0.997	29.4	6.66		1545.75	3	4.3
BATX_15	VFIEPQNWADAEK	0.997	38.5	5.33		1545.76	3	5.6
BATX_15	VFIEPQNWADAEK	0.997	37.8	4.89		1545.75	3	3.8
BATX_15	VFIEPQNWADAEK	0.997	28.5	4.24		1545.76	3	5.6
BATX_15	VFIEPQNWADAEK	0.997	13.2	2.42		1545.75	2	3.8
BATX_15	YKDWAEESYCLYFK	0.997	64.5	15	Carbamidomethyl (+57)	1900.85	2	6.1
BATX_15	YKDWAEESYCLYFK	0.997	63	14.9	Carbamidomethyl (+57)	1900.85	2	9.2
BATX_15	YKDWAEESYCLYFK	0.997	67.7	14.9	Carbamidomethyl (+57)	1900.84	2	5.2
BATX_15	YKDWAEESYCLYFK	0.997	61.4	13.9	Carbamidomethyl (+57)	1900.84	2	3.4
BATX_15	YKDWAEESYCLYFK	0.997	63.1	13.7	Carbamidomethyl (+57)	1900.85	2	7.2
BATX_15	YKDWAEESYCLYFK	0.997	67.4	13.6	Carbamidomethyl (+57)	1900.84	2	3.5
BATX_15	YKDWAEESYCLYFK	0.997	33.2	11.7	Carbamidomethyl (+57)	1900.85	3	7.1
BATX_15	YKDWAEESYCLYFK	0.997	38.4	11.6	Carbamidomethyl (+57)	1900.85	3	7.1
BATX_15	YKDWAEESYCLYFK	0.997	37.9	10.8	Carbamidomethyl (+57)	1900.85	3	7.2
BATX_15	YKDWAEESYCLYFK	0.997	47.2	10.3	Carbamidomethyl (+57)	1900.85	3	7.8
BATX_15	YKDWAEESYCLYFK	0.997	37.5	10.1	Carbamidomethyl (+57)	1900.85	3	6.5
BATX_15	YKDWAEESYCLYFK	0.997	38.3	9.92	Carbamidomethyl (+57)	1900.85	3	7.9
BATX_15	YKDWAEESYCLYFK	0.997	31.2	9.62	Carbamidomethyl (+57)	1900.85	3	6.6
BATX_15	YKDWAEESYCLYFK	0.997	39.5	9.28	Carbamidomethyl (+57)	1900.85	3	7
BATX_15	YKDWAEESYCLYFK	0.997	40.8	9.17	Carbamidomethyl (+57)	1900.85	3	6.4
BATX_15	YKDWAEESYCLYFK	0.997	40.8	8.92	Carbamidomethyl (+57)	1900.85	3	7.4
BATX_15	YKDWAEESYCLYFK	0.997	44.5	8.92	Carbamidomethyl (+57)	1900.85	3	7
BATX_15	YKDWAEESYCLYFK	0.997	30.9	8.48	Carbamidomethyl (+57)	1900.85	2	6.1
BATX_15	YKDWAEESYCLYFK	0.997	24.9	7.51	Carbamidomethyl (+57)	1900.84	3	1.9
BATX_15	YKDWAEESYCLYFK	0.997	31.1	6.68	Carbamidomethyl (+57)	1900.85	3	6.2
BATX_15	YKDWAEESYCLYFK	0.997	38.9	6.47	Carbamidomethyl (+57)	1900.84	3	5.3
BATX_15	YKDWAEESYCLYFK	0.997	33.7	2.59	Carbamidomethyl (+57)	1900.85	2	7.9
BATX_18	EEADFVLK	0.997	42.6	2.77		949.48	2	4.5
BATX_18	EEADFVLK	0.997	42.3	0.824		949.48	2	5.9
BATX_18	FCTKQQTGGHLVSFQSSEEADFVLK	0.997	36.7	3.29	Carbamidomethyl (+57)	2842.38	3	6.1
BATX_18	SMACTQLAYFICK	0.997	64.6	11.7	Carbamidomethyl (+57), Carbamidomethyl (+57)	1591.73	2	8.9
BATX_18	SMACTQLAYFICK	0.997	36.1	11.5	Carbamidomethyl (+57), Carbamidomethyl (+57)	1591.73	3	7.7
BATX_18	SMACTQLAYFICK	0.997	45.1	11.1	Carbamidomethyl (+57), Carbamidomethyl (+57)	1591.73	3	8.1
BATX_18	SMACTQLAYFICK	0.997	60	10.2	Carbamidomethyl (+57), Carbamidomethyl (+57)	1591.73	2	7.6
BATX_18	SMACTQLAYFICK	0.997	35.6	9.68	Carbamidomethyl (+57), Carbamidomethyl (+57)	1591.73	3	8.3
BATX_18	SMACTQLAYFICK	0.997	52.7	9.68	Carbamidomethyl (+57), Carbamidomethyl (+57)	1591.73	2	9.3
BATX_18	SMACTQLAYFICK	0.997	82.1	8.59	Oxidation (+16), Carbamidomethyl (+57), Carbamidomethyl (+57)	1607.72	2	5.8
BATX_18	SMACTQLAYFICK	0.997	61.5	7.74	Oxidation (+16), Carbamidomethyl (+57), Carbamidomethyl (+57)	1607.72	2	5.3
BATX_18	SMACTQLAYFICK	0.997	49.3	6.59	Oxidation (+16), Carbamidomethyl (+57), Carbamidomethyl (+57)	1607.73	2	8.8
BATX_18	SMACTQLAYFICK	0.997	48.9	6.51	Oxidation (+16), Carbamidomethyl (+57), Carbamidomethyl (+57)	1607.73	2	9.9
BATX_18	SMACTQLAYFICK	0.997	31.3	4.77	Carbamidomethyl (+57), Carbamidomethyl (+57)	1591.73	3	8.6
BATX_18	VFIEPQNWADAEK	0.997	71.1	13.4		1545.76	2	6.8
BATX_18	VFIEPQNWADAEK	0.997	61.1	13.2		1545.76	2	7.2
BATX_18	VFIEPQNWADAEK	0.997	67.5	12.8		1545.76	2	6.5
BATX_18	VFIEPQNWADAEK	0.997	52.1	11		1545.76	2	6
BATX_18	VFIEPQNWADAEK	0.997	48.3	7.04		1545.76	2	7.5
BATX_18	VFIEPQNWADAEK	0.997	58.9	6.44		1545.76	2	6.7
BATX_18	VFIEPQNWADAEK	0.997	27.1	4.31		1545.75	3	4.9
BATX_18	VFIEPQNWADAEK	0.997	29.8	3.64		1545.75	2	3.1
BATX_18	YKDWAEESYCLYFK	0.997	64.2	12.4	Carbamidomethyl (+57)	1900.85	2	7.4
BATX_18	YKDWAEESYCLYFK	0.997	64	11.7	Carbamidomethyl (+57)	1900.85	2	8.5
BATX_18	YKDWAEESYCLYFK	0.997	32.3	10.3	Carbamidomethyl (+57)	1900.85	3	6.6
BATX_18	YKDWAEESYCLYFK	0.997	55	9.7	Carbamidomethyl (+57)	1900.85	2	8.2
BATX_18	YKDWAEESYCLYFK	0.997	36.4	9.54	Carbamidomethyl (+57)	1900.85	3	7.5
BATX_18	YKDWAEESYCLYFK	0.997	40.1	9.38	Carbamidomethyl (+57)	1900.85	3	7.1
BATX_18	YKDWAEESYCLYFK	0.997	47.4	9.1	Carbamidomethyl (+57)	1900.85	3	8.3
BATX_18	YKDWAEESYCLYFK	0.997	63	9.06	Carbamidomethyl (+57)	1900.85	2	8
BATX_18	YKDWAEESYCLYFK	0.997	30.2	7.82	Carbamidomethyl (+57)	1900.85	3	7.8
BATX_18	YKDWAEESYCLYFK	0.997	45.4	7.82	Carbamidomethyl (+57)	1900.85	3	7.7
BATX_18	YKDWAEESYCLYFK	0.997	30	6.82	Carbamidomethyl (+57)	1900.85	2	8.9
BATX_18	YKDWAEESYCLYFK	0.997	26.7	2.19	Carbamidomethyl (+57)	1900.83	2	-0.47
BATX_24	SMACTQLAYFICK	0.997	63.3	10.8	Carbamidomethyl (+57), Carbamidomethyl (+57)	1591.73	2	8.8
BATX_24	SMACTQLAYFICK	0.997	49.7	10.6	Carbamidomethyl (+57), Carbamidomethyl (+57)	1591.73	3	5.9
BATX_24	SMACTQLAYFICK	0.997	30.6	9.59	Carbamidomethyl (+57), Carbamidomethyl (+57)	1591.73	3	8
BATX_24	SMACTQLAYFICK	0.997	69.8	9.05	Carbamidomethyl (+57), Carbamidomethyl (+57)	1591.73	2	7.1
BATX_24	SMACTQLAYFICK	0.997	34.1	9.03	Carbamidomethyl (+57), Carbamidomethyl (+57)	1591.73	3	6
BATX_24	SMACTQLAYFICK	0.997	63.4	8.74	Carbamidomethyl (+57), Carbamidomethyl (+57)	1591.73	2	5.8
BATX_24	SMACTQLAYFICK	0.997	49.6	8.51	Carbamidomethyl (+57), Carbamidomethyl (+57)	1591.73	2	5.8
BATX_24	SMACTQLAYFICK	0.997	60.1	8.43	Carbamidomethyl (+57), Carbamidomethyl (+57)	1591.73	2	8.8
BATX_24	SMACTQLAYFICK	0.997	63.9	8.24	Oxidation (+16), Carbamidomethyl (+57), Carbamidomethyl (+57)	1607.73	2	8.6
BATX_24	SMACTQLAYFICK	0.997	43.5	7.74	Carbamidomethyl (+57), Carbamidomethyl (+57)	1591.73	3	7.9
BATX_24	SMACTQLAYFICK	0.997	81.9	7.02	Oxidation (+16), Carbamidomethyl (+57), Carbamidomethyl (+57)	1607.73	2	8
BATX_24	SMACTQLAYFICK	0.997	81.5	6.85	Oxidation (+16), Carbamidomethyl (+57), Carbamidomethyl (+57)	1607.72	2	5.2
BATX_24	SMACTQLAYFICK	0.997	28.8	5.51	Oxidation (+16), Carbamidomethyl (+57), Carbamidomethyl (+57)	1607.72	2	3.1
BATX_24	SMACTQLAYFICK	0.997	86.8	4.92	Oxidation (+16), Carbamidomethyl (+57), Carbamidomethyl (+57)	1607.73	2	7.4
BATX_24	SMACTQLAYFICK	0.997	51.4	3.72	Oxidation (+16), Carbamidomethyl (+57), Carbamidomethyl (+57)	1607.73	2	6.5
BATX_24	VFIEPQNWADAEK	0.997	73.2	14.6		1545.76	2	6.9
BATX_24	VFIEPQNWADAEK	0.997	69.4	13.9		1545.76	2	8.5
BATX_24	VFIEPQNWADAEK	0.997	75	13.5		1545.76	2	8.3
BATX_24	VFIEPQNWADAEK	0.997	78.1	10.9		1545.76	2	5.7
BATX_24	VFIEPQNWADAEK	0.997	56.7	9.74		1545.76	2	7.6
BATX_24	VFIEPQNWADAEK	0.997	31.6	8.07		1545.76	2	6.3
BATX_24	VFIEPQNWADAEK	0.997	50	7.77		1545.76	2	5.7
BATX_24	VFIEPQNWADAEK	0.997	44.5	7.04		1545.75	2	3.1
BATX_24	VFIEPQNWADAEK	0.997	25.2	4.89		1545.75	3	5.3
BATX_24	VFIEPQNWADAEK	0.997	33.5	3.6		1545.76	2	7.3
BATX_24	VFIEPQNWADAEK	0.991	12.1	2.22		1545.76	3	7
BATX_24	VFIEPQNWADAEKFCTK	0.997	65.2	10.9	Carbamidomethyl (+57)	2082	2	4.8
BATX_24	VFIEPQNWADAEKFCTK	0.997	61.6	9.12	Carbamidomethyl (+57)	2082	2	6.5
BATX_24	VFIEPQNWADAEKFCTK	0.997	42.6	0.409	Carbamidomethyl (+57)	2082.01	3	8.4
BATX_24	YKDWAEESYCLYFK	0.997	37.6	11.9	Carbamidomethyl (+57)	1900.85	3	6.2
BATX_24	YKDWAEESYCLYFK	0.997	38.1	11.7	Carbamidomethyl (+57)	1900.84	2	5.4
BATX_24	YKDWAEESYCLYFK	0.997	47.4	11.5	Carbamidomethyl (+57)	1900.85	3	8.3
BATX_24	YKDWAEESYCLYFK	0.997	81.8	10.9	Carbamidomethyl (+57)	1900.85	2	9.7
BATX_24	YKDWAEESYCLYFK	0.997	34.2	10.8	Carbamidomethyl (+57)	1900.85	3	7
BATX_24	YKDWAEESYCLYFK	0.997	32.9	8.41	Carbamidomethyl (+57)	1900.85	3	8
BATX_24	YKDWAEESYCLYFK	0.997	50.9	7.4	Carbamidomethyl (+57)	1900.84	3	5.4
BATX_24	YKDWAEESYCLYFK	0.997	36.6	6.13	Carbamidomethyl (+57)	1900.85	3	8.4
BATX_24	YKDWAEESYCLYFK	0.997	34.2	4.39	Carbamidomethyl (+57)	1900.85	2	6.5
BATX_25	EEADFVLK	0.997	26.3	2.82		949.48	2	6.7
BATX_25	SMACTQLAYFICK	0.997	37.9	2.6	Carbamidomethyl (+57), Carbamidomethyl (+57)	1591.73	2	6.1
BATX_25	VFIEPQNWADAEK	0.997	40.5	6.54		1545.75	2	4.9
BATX_25	VFIEPQNWADAEK	0.997	27.6	5.96		1545.76	2	9.2
BATX_25	VFIEPQNWADAEK	0.997	41.4	4.57		1545.76	2	9.5
BATX_25	VFIEPQNWADAEK	0.997	36.9	3.74		1545.76	2	7
BATX_25	VFIEPQNWADAEK	0.991	20.4	2.41		1545.75	2	4.5
BATX_25	YKDWAEESYCLYFK	0.997	29.4	8.82	Carbamidomethyl (+57)	1900.85	3	6.8
BATX_25	YKDWAEESYCLYFK	0.997	38.3	7.34	Carbamidomethyl (+57)	1900.85	3	7.2
BATX_25	YKDWAEESYCLYFK	0.997	20.7	6.66	Carbamidomethyl (+57)	1900.84	3	4
BATX_27	FCTKQQTGGHLVSFQSSEEADFVLK	0.997	57.3	11.7	Carbamidomethyl (+57)	2842.37	3	3.7
BATX_27	FCTKQQTGGHLVSFQSSEEADFVLK	0.997	49.9	11.3	Carbamidomethyl (+57)	2842.36	3	-0.95
BATX_27	FCTKQQTGGHLVSFQSSEEADFVLK	0.997	45.4	11.2	Carbamidomethyl (+57)	2842.36	3	-1.5
BATX_27	FCTKQQTGGHLVSFQSSEEADFVLK	0.997	58.5	10.6	Carbamidomethyl (+57)	2842.36	3	1.7
BATX_27	SMACTQLAYFICK	0.997	67.2	12.1	Carbamidomethyl (+57), Carbamidomethyl (+57)	1591.73	2	7.2
BATX_27	SMACTQLAYFICK	0.997	37	11	Carbamidomethyl (+57), Carbamidomethyl (+57)	1591.73	3	6
BATX_27	SMACTQLAYFICK	0.997	69.6	10	Carbamidomethyl (+57), Carbamidomethyl (+57)	1591.73	2	7.8
BATX_27	SMACTQLAYFICK	0.997	62.9	9	Oxidation (+16), Carbamidomethyl (+57), Carbamidomethyl (+57)	1607.73	2	7.3
BATX_27	SMACTQLAYFICK	0.997	47	8.24	Oxidation (+16), Carbamidomethyl (+57), Carbamidomethyl (+57)	1607.72	2	6.1
BATX_27	SMACTQLAYFICK	0.997	64.9	8.19	Carbamidomethyl (+57), Carbamidomethyl (+57)	1591.74	2	9.7
BATX_27	SMACTQLAYFICK	0.997	30.6	8.09	Carbamidomethyl (+57), Carbamidomethyl (+57)	1591.73	3	7.4
BATX_27	SMACTQLAYFICK	0.997	30.3	8.06	Carbamidomethyl (+57), Carbamidomethyl (+57)	1591.73	3	7.1
BATX_27	SMACTQLAYFICK	0.997	69.6	7.74	Carbamidomethyl (+57), Carbamidomethyl (+57)	1591.73	2	9.1
BATX_27	SMACTQLAYFICK	0.997	44.1	7.31	Oxidation (+16), Carbamidomethyl (+57), Carbamidomethyl (+57)	1607.73	2	6.7
BATX_27	SMACTQLAYFICK	0.997	20.6	2.12	Carbamidomethyl (+57), Carbamidomethyl (+57)	1591.73	2	9
BATX_27	VFIEPQNWADAEK	0.997	76	12.3		1545.76	2	7.7
BATX_27	VFIEPQNWADAEK	0.997	53.4	8.96		1545.76	2	8.3
BATX_27	VFIEPQNWADAEK	0.997	57.1	8.89		1545.76	2	8.8
BATX_27	VFIEPQNWADAEK	0.997	44.9	8.37		1545.76	2	8.1
BATX_27	VFIEPQNWADAEK	0.997	53	7.62		1545.76	2	7.4
BATX_27	VFIEPQNWADAEK	0.997	43.4	7.46		1545.76	2	7
BATX_27	YKDWAEESYCLYFK	0.997	76.9	15	Carbamidomethyl (+57)	1900.85	2	7.9
BATX_27	YKDWAEESYCLYFK	0.997	54.3	13.7	Carbamidomethyl (+57)	1900.85	2	9.9
BATX_27	YKDWAEESYCLYFK	0.997	36.7	12.5	Carbamidomethyl (+57)	1900.85	3	8.5
BATX_27	YKDWAEESYCLYFK	0.997	35	11.3	Carbamidomethyl (+57)	1900.85	3	8
BATX_27	YKDWAEESYCLYFK	0.997	42.7	11.1	Carbamidomethyl (+57)	1900.85	3	5.7
BATX_27	YKDWAEESYCLYFK	0.997	85.1	10.4	Carbamidomethyl (+57)	1900.85	2	8.1
BATX_27	YKDWAEESYCLYFK	0.997	35.2	9.82	Carbamidomethyl (+57)	1900.84	3	5.6
BATX_27	YKDWAEESYCLYFK	0.997	31.6	8.92	Carbamidomethyl (+57)	1900.85	3	8.9
BATX_27	YKDWAEESYCLYFK	0.997	48.8	8.33	Carbamidomethyl (+57)	1900.85	3	7.7
BATX_27	YKDWAEESYCLYFK	0.997	32.1	6.66	Carbamidomethyl (+57)	1900.85	2	9.4
BATX_28	FCTKQQTGGHLVSFQSSEEADFVLK	0.997	42.8	5.72	Carbamidomethyl (+57)	2842.34	3	-5.8
BATX_28	QQTGGHLVSFQSSEEADFVLK	0.997	53	4.3		2306.14	3	8.8
BATX_28	SMACTQLAYFICK	0.997	62.9	13.3	Oxidation (+16), Carbamidomethyl (+57), Carbamidomethyl (+57)	1607.73	2	7.8
BATX_28	SMACTQLAYFICK	0.997	65.5	13.2	Carbamidomethyl (+57), Carbamidomethyl (+57)	1591.73	2	7.6
BATX_28	SMACTQLAYFICK	0.997	75.1	11.7	Carbamidomethyl (+57), Carbamidomethyl (+57)	1591.73	2	7.8
BATX_28	SMACTQLAYFICK	0.997	42.1	11.4	Carbamidomethyl (+57), Carbamidomethyl (+57)	1591.73	3	7.4
BATX_28	SMACTQLAYFICK	0.997	35.4	11.3	Carbamidomethyl (+57), Carbamidomethyl (+57)	1591.73	3	7.2
BATX_28	SMACTQLAYFICK	0.997	46.8	10.7	Carbamidomethyl (+57), Carbamidomethyl (+57)	1591.73	3	7.1
BATX_28	SMACTQLAYFICK	0.997	47.2	9.32	Oxidation (+16), Carbamidomethyl (+57), Carbamidomethyl (+57)	1607.72	2	6.1
BATX_28	SMACTQLAYFICK	0.997	57.6	8.41	Carbamidomethyl (+57), Carbamidomethyl (+57)	1591.73	2	8.4
BATX_28	SMACTQLAYFICK	0.997	39.9	7.85	Carbamidomethyl (+57), Carbamidomethyl (+57)	1591.73	3	8.4
BATX_28	SMACTQLAYFICK	0.997	69.1	7.74	Carbamidomethyl (+57), Carbamidomethyl (+57)	1591.73	2	5.8
BATX_28	SMACTQLAYFICK	0.997	61.4	7.66	Oxidation (+16), Carbamidomethyl (+57), Carbamidomethyl (+57)	1607.72	2	5.4
BATX_28	SMACTQLAYFICK	0.997	42.9	5.68	Oxidation (+16), Carbamidomethyl (+57), Carbamidomethyl (+57)	1607.72	2	5.6
BATX_28	SMACTQLAYFICK	0.997	53.4	5.46	Oxidation (+16), Carbamidomethyl (+57), Carbamidomethyl (+57)	1607.73	2	8
BATX_28	SMACTQLAYFICK	0.997	63.8	5.3	Oxidation (+16), Carbamidomethyl (+57), Carbamidomethyl (+57)	1607.73	2	8.5
BATX_28	SMACTQLAYFICK	0.997	50.5	4.85	Carbamidomethyl (+57), Carbamidomethyl (+57)	1591.73	2	9
BATX_28	SMACTQLAYFICK	0.997	41.9	4.27	Oxidation (+16), Carbamidomethyl (+57), Carbamidomethyl (+57)	1607.73	2	8.6
BATX_28	SMACTQLAYFICK	0.997	29.7	2.09	Oxidation (+16), Carbamidomethyl (+57), Carbamidomethyl (+57)	1607.72	2	5.2
BATX_28	VFIEPQNWADAEK	0.997	64.1	13.6		1545.76	2	7.5
BATX_28	VFIEPQNWADAEK	0.997	59.2	13.4		1545.76	2	7.7
BATX_28	VFIEPQNWADAEK	0.997	58.9	12.6		1545.76	2	7.9
BATX_28	VFIEPQNWADAEK	0.997	56.9	12.5		1545.76	2	6.2
BATX_28	VFIEPQNWADAEK	0.997	68.4	12.1		1545.76	2	7.1
BATX_28	VFIEPQNWADAEK	0.997	62.2	9.14		1545.76	2	7.3
BATX_28	VFIEPQNWADAEKFCTK	0.997	64.2	14.8	Carbamidomethyl (+57)	2082	2	5.5
BATX_28	VFIEPQNWADAEKFCTK	0.997	58.4	7.27	Carbamidomethyl (+57)	2082.01	2	8.3
BATX_28	VFIEPQNWADAEKFCTK	0.997	73.6	6.26	Carbamidomethyl (+57)	2082	2	6.6
BATX_28	VFIEPQNWADAEKFCTK	0.997	19.7	4.24	Carbamidomethyl (+57)	2082	2	7.2
BATX_28	VFIEPQNWADAEKFCTK	0.997	48	0.409	Carbamidomethyl (+57)	2082	3	7.1
BATX_28	YKDWAEESYCLYFK	0.997	72.8	11.8	Carbamidomethyl (+57)	1900.85	2	5.9
BATX_28	YKDWAEESYCLYFK	0.997	58.3	11.1	Carbamidomethyl (+57)	1900.85	2	6.9
BATX_28	YKDWAEESYCLYFK	0.997	67.2	11.1	Carbamidomethyl (+57)	1900.85	2	7.2
BATX_28	YKDWAEESYCLYFK	0.997	36.6	10.4	Carbamidomethyl (+57)	1900.85	3	7.2
BATX_28	YKDWAEESYCLYFK	0.997	35.9	10.1	Carbamidomethyl (+57)	1900.85	3	7.4
BATX_28	YKDWAEESYCLYFK	0.997	38.3	9.96	Carbamidomethyl (+57)	1900.85	3	5.7
BATX_28	YKDWAEESYCLYFK	0.997	31.5	9.44	Carbamidomethyl (+57)	1900.84	3	5.2
BATX_28	YKDWAEESYCLYFK	0.997	46.5	9.23	Carbamidomethyl (+57)	1900.85	3	8.2
BATX_28	YKDWAEESYCLYFK	0.997	33.3	7.07	Carbamidomethyl (+57)	1900.85	3	7.4
BATX_28	YKDWAEESYCLYFK	0.997	22.3	4.92	Carbamidomethyl (+57)	1900.84	3	3.3
BATX_28	YKDWAEESYCLYFK	0.997	21.5	3.85	Carbamidomethyl (+57)	1900.85	2	9.8
BATX_30	DWAEESYCLYFK	0.997	60.2	11.6	Carbamidomethyl (+57)	1609.69	2	6.6
BATX_30	DWAEESYCLYFK	0.997	62.4	10.2	Carbamidomethyl (+57)	1609.69	2	6.3
BATX_30	DWAEESYCLYFK	0.997	52.8	8.49	Carbamidomethyl (+57)	1609.68	2	5
BATX_30	FCTKQQTGGHLVSFQSSEEADFVLK	0.997	58.8	11.1	Carbamidomethyl (+57)	2842.34	2	-7.5
BATX_30	FCTKQQTGGHLVSFQSSEEADFVLK	0.997	64.3	11	Carbamidomethyl (+57)	2842.36	3	-1.3
BATX_30	FCTKQQTGGHLVSFQSSEEADFVLK	0.997	55.7	9.8	Carbamidomethyl (+57)	2842.36	3	0.6
BATX_30	FCTKQQTGGHLVSFQSSEEADFVLK	0.997	58	8.92	Carbamidomethyl (+57)	2842.36	3	0.92
BATX_30	FCTKQQTGGHLVSFQSSEEADFVLK	0.997	51	8.49	Carbamidomethyl (+57)	2842.37	3	1.9
BATX_30	FCTKQQTGGHLVSFQSSEEADFVLK	0.997	40.9	8.4	Carbamidomethyl (+57)	2842.35	3	-2.8
BATX_30	FCTKQQTGGHLVSFQSSEEADFVLK	0.997	52.3	8.39	Carbamidomethyl (+57)	2842.34	3	-8
BATX_30	FCTKQQTGGHLVSFQSSEEADFVLK	0.997	37.9	7.51	Carbamidomethyl (+57)	2842.36	3	1.4
BATX_30	FCTKQQTGGHLVSFQSSEEADFVLK	0.997	40.9	7.05	Carbamidomethyl (+57)	2842.34	3	-6.1
BATX_30	FCTKQQTGGHLVSFQSSEEADFVLK	0.997	44	6.7	Carbamidomethyl (+57)	2842.36	3	0.017
BATX_30	FCTKQQTGGHLVSFQSSEEADFVLK	0.997	42.5	5.96	Carbamidomethyl (+57)	2842.36	3	0.53
BATX_30	FCTKQQTGGHLVSFQSSEEADFVLK	0.997	52.5	5.82	Carbamidomethyl (+57)	2842.36	3	-1.3
BATX_30	FCTKQQTGGHLVSFQSSEEADFVLK	0.997	25.8	5	Carbamidomethyl (+57)	2842.37	3	4.7
BATX_30	FCTKQQTGGHLVSFQSSEEADFVLK	0.997	37.6	4.8	Carbamidomethyl (+57)	2842.36	3	-0.18
BATX_30	FCTKQQTGGHLVSFQSSEEADFVLK	0.997	46.7	4.68	Carbamidomethyl (+57)	2842.35	3	-4.9
BATX_30	FCTKQQTGGHLVSFQSSEEADFVLK	0.997	29.3	4.19	Carbamidomethyl (+57)	2842.35	3	-3.8
BATX_30	FCTKQQTGGHLVSFQSSEEADFVLK	0.997	37.8	3.66	Carbamidomethyl (+57)	2842.35	3	-2.2
BATX_30	FCTKQQTGGHLVSFQSSEEADFVLK	0.997	33.7	3.08	Carbamidomethyl (+57)	2842.36	3	-0.75
BATX_30	FCTKQQTGGHLVSFQSSEEADFVLK	0.997	34.3	2.54	Carbamidomethyl (+57)	2842.36	3	1.6
BATX_30	FCTKQQTGGHLVSFQSSEEADFVLK	0.997	29.9	2.24	Carbamidomethyl (+57)	2842.36	3	0.79
BATX_30	MACTQLAYFICK	0.997	0	6.96	Carbamidomethyl (+57), Carbamidomethyl (+57)	1504.7	2	6.4
BATX_30	SMACTQLAYFICK	0.997	63	13.2	Carbamidomethyl (+57), Carbamidomethyl (+57)	1591.74	2	9.7
BATX_30	SMACTQLAYFICK	0.997	66.2	13	Carbamidomethyl (+57), Carbamidomethyl (+57)	1591.73	2	7.5
BATX_30	SMACTQLAYFICK	0.997	41.1	11.9	Carbamidomethyl (+57), Carbamidomethyl (+57)	1591.74	3	9.6
BATX_30	SMACTQLAYFICK	0.997	41.2	11.5	Carbamidomethyl (+57), Carbamidomethyl (+57)	1591.73	3	7.4
BATX_30	SMACTQLAYFICK	0.997	67.5	11.1	Carbamidomethyl (+57), Carbamidomethyl (+57)	1591.73	2	9.5
BATX_30	SMACTQLAYFICK	0.997	34.8	10.8	Carbamidomethyl (+57), Carbamidomethyl (+57)	1591.73	3	7.2
BATX_30	SMACTQLAYFICK	0.997	55.4	10.7	Carbamidomethyl (+57), Carbamidomethyl (+57)	1591.73	3	9.5
BATX_30	SMACTQLAYFICK	0.997	68.9	10.7	Oxidation (+16), Carbamidomethyl (+57), Carbamidomethyl (+57)	1607.73	2	8.6
BATX_30	SMACTQLAYFICK	0.997	68.1	10.6	Oxidation (+16), Carbamidomethyl (+57), Carbamidomethyl (+57)	1607.73	2	8.8
BATX_30	SMACTQLAYFICK	0.997	75	10.6	Carbamidomethyl (+57), Carbamidomethyl (+57)	1591.73	2	7.9
BATX_30	SMACTQLAYFICK	0.997	87.6	10.4	Oxidation (+16), Carbamidomethyl (+57), Carbamidomethyl (+57)	1607.73	2	9.5
BATX_30	SMACTQLAYFICK	0.997	62	9.27	Carbamidomethyl (+57), Carbamidomethyl (+57)	1591.73	2	8.3
BATX_30	SMACTQLAYFICK	0.997	61	8.85	Oxidation (+16), Carbamidomethyl (+57), Carbamidomethyl (+57)	1607.73	2	7
BATX_30	SMACTQLAYFICK	0.997	48	8.74	Carbamidomethyl (+57), Carbamidomethyl (+57)	1591.73	2	8.6
BATX_30	SMACTQLAYFICK	0.997	40.9	8.72	Oxidation (+16), Carbamidomethyl (+57), Carbamidomethyl (+57)	1607.73	3	7.6
BATX_30	SMACTQLAYFICK	0.997	49.7	8.46	Oxidation (+16), Carbamidomethyl (+57), Carbamidomethyl (+57)	1607.73	3	9.2
BATX_30	SMACTQLAYFICK	0.997	30.9	8.4	Oxidation (+16), Carbamidomethyl (+57), Carbamidomethyl (+57)	1607.72	3	6.4
BATX_30	SMACTQLAYFICK	0.997	81.8	8.39	Oxidation (+16), Carbamidomethyl (+57), Carbamidomethyl (+57)	1607.73	2	6.8
BATX_30	SMACTQLAYFICK	0.997	71.3	8.33	Oxidation (+16), Carbamidomethyl (+57), Carbamidomethyl (+57)	1607.73	2	9.2
BATX_30	SMACTQLAYFICK	0.997	87.5	8.26	Oxidation (+16), Carbamidomethyl (+57), Carbamidomethyl (+57)	1607.73	2	8.3
BATX_30	SMACTQLAYFICK	0.997	57.2	8.09	Oxidation (+16), Carbamidomethyl (+57), Carbamidomethyl (+57)	1607.73	2	9
BATX_30	SMACTQLAYFICK	0.997	72.5	7.85	Oxidation (+16), Carbamidomethyl (+57), Carbamidomethyl (+57)	1607.72	2	5.4
BATX_30	SMACTQLAYFICK	0.997	60.6	7.8	Oxidation (+16), Carbamidomethyl (+57), Carbamidomethyl (+57)	1607.73	2	7.4
BATX_30	SMACTQLAYFICK	0.997	78.2	7.74	Oxidation (+16), Carbamidomethyl (+57), Carbamidomethyl (+57)	1607.73	2	8.3
BATX_30	SMACTQLAYFICK	0.997	65	7.72	Carbamidomethyl (+57), Carbamidomethyl (+57)	1591.73	2	8.3
BATX_30	SMACTQLAYFICK	0.997	87.4	7.64	Oxidation (+16), Carbamidomethyl (+57), Carbamidomethyl (+57)	1607.72	2	6.1
BATX_30	SMACTQLAYFICK	0.997	61.9	7.54	Oxidation (+16), Carbamidomethyl (+57), Carbamidomethyl (+57)	1607.73	2	8.5
BATX_30	SMACTQLAYFICK	0.997	67	7.37	Oxidation (+16), Carbamidomethyl (+57), Carbamidomethyl (+57)	1607.72	2	5.6
BATX_30	SMACTQLAYFICK	0.997	33.7	7.17	Carbamidomethyl (+57), Carbamidomethyl (+57)	1591.73	3	8.3
BATX_30	SMACTQLAYFICK	0.997	68.5	5.92	Oxidation (+16), Carbamidomethyl (+57), Carbamidomethyl (+57)	1607.73	2	9.3
BATX_30	SMACTQLAYFICK	0.997	47.8	5.77	Oxidation (+16), Carbamidomethyl (+57), Carbamidomethyl (+57)	1607.73	2	7.8
BATX_30	SMACTQLAYFICK	0.997	69	5.77	Oxidation (+16), Carbamidomethyl (+57), Carbamidomethyl (+57)	1607.73	2	9.4
BATX_30	SMACTQLAYFICK	0.997	40.8	5.54	Oxidation (+16), Carbamidomethyl (+57), Carbamidomethyl (+57)	1607.73	3	7.4
BATX_30	SMACTQLAYFICK	0.997	57	4.72	Oxidation (+16), Carbamidomethyl (+57), Carbamidomethyl (+57)	1607.73	2	9.8
BATX_30	VFIEPQNWADAEK	0.997	78.1	14.3		1545.76	2	7.6
BATX_30	VFIEPQNWADAEK	0.997	77	12.3		1545.76	2	6
BATX_30	VFIEPQNWADAEK	0.997	55.9	11.8		1545.75	2	4.2
BATX_30	VFIEPQNWADAEK	0.997	68	11.6		1545.76	2	6
BATX_30	VFIEPQNWADAEK	0.997	44.9	9.39		1545.75	2	3.3
BATX_30	VFIEPQNWADAEK	0.997	46.4	9.08		1545.76	2	7.2
BATX_30	VFIEPQNWADAEK	0.997	74.4	8.89		1545.76	2	7
BATX_30	VFIEPQNWADAEK	0.997	35	6.85		1545.75	3	4.2
BATX_30	VFIEPQNWADAEK	0.997	35.8	6.72		1545.75	2	4.9
BATX_30	VFIEPQNWADAEK	0.997	39.1	3.77		1545.75	3	4.5
BATX_30	VFIEPQNWADAEK	0.997	33.1	3.52		1545.76	3	5.7
BATX_30	VFIEPQNWADAEK	0.997	21.9	3.05		1545.76	3	7.6
BATX_30	YKDWAEESYCLYFK	0.997	56.2	15	Carbamidomethyl (+57)	1900.85	2	7.7
BATX_30	YKDWAEESYCLYFK	0.997	63.5	15	Carbamidomethyl (+57)	1900.85	2	9.4
BATX_30	YKDWAEESYCLYFK	0.997	72.9	15	Carbamidomethyl (+57)	1900.85	2	9.6
BATX_30	YKDWAEESYCLYFK	0.997	80.5	15	Carbamidomethyl (+57)	1900.85	2	9
BATX_30	YKDWAEESYCLYFK	0.997	65.6	13.7	Carbamidomethyl (+57)	1900.85	2	8.5
BATX_30	YKDWAEESYCLYFK	0.997	35.5	12.4	Carbamidomethyl (+57)	1900.85	3	8
BATX_30	YKDWAEESYCLYFK	0.997	76.6	12.2	Carbamidomethyl (+57)	1900.85	2	6.3
BATX_30	YKDWAEESYCLYFK	0.997	48.9	11.7	Carbamidomethyl (+57)	1900.85	3	7.1
BATX_30	YKDWAEESYCLYFK	0.997	48.3	11.5	Carbamidomethyl (+57)	1900.85	3	7.9
BATX_30	YKDWAEESYCLYFK	0.997	31.6	11	Carbamidomethyl (+57)	1900.85	3	8
BATX_30	YKDWAEESYCLYFK	0.997	32.4	10.9	Carbamidomethyl (+57)	1900.85	3	9.1
BATX_30	YKDWAEESYCLYFK	0.997	38.7	10.9	Carbamidomethyl (+57)	1900.85	3	9.9
BATX_30	YKDWAEESYCLYFK	0.997	34.6	10.7	Carbamidomethyl (+57)	1900.84	3	4.8
BATX_30	YKDWAEESYCLYFK	0.997	38.8	10.1	Carbamidomethyl (+57)	1900.85	3	7.3
BATX_30	YKDWAEESYCLYFK	0.997	52.5	10	Carbamidomethyl (+57)	1900.85	3	5.8
BATX_30	YKDWAEESYCLYFK	0.997	38.2	9.85	Carbamidomethyl (+57)	1900.85	3	8.6
BATX_30	YKDWAEESYCLYFK	0.997	36.6	9.8	Carbamidomethyl (+57)	1900.85	3	9.2
BATX_30	YKDWAEESYCLYFK	0.997	47.5	9.8	Carbamidomethyl (+57)	1900.85	3	9.1
BATX_30	YKDWAEESYCLYFK	0.997	45.6	9.55	Carbamidomethyl (+57)	1900.85	2	9.7
BATX_30	YKDWAEESYCLYFK	0.997	42.6	9.28	Carbamidomethyl (+57)	1900.85	3	8.9
BATX_30	YKDWAEESYCLYFK	0.997	30.2	9.05	Carbamidomethyl (+57)	1900.85	3	6.9
BATX_30	YKDWAEESYCLYFK	0.997	27.8	7.96	Carbamidomethyl (+57)	1900.85	3	7.1
BATX_30	YKDWAEESYCLYFK	0.997	35.8	7.25	Carbamidomethyl (+57)	1900.85	3	8.3
BATX_30	YKDWAEESYCLYFK	0.997	34.4	6.55	Carbamidomethyl (+57)	1900.84	3	2.5
BATX_30	YKDWAEESYCLYFK	0.997	26.1	6.51	Carbamidomethyl (+57)	1900.85	3	9.9
BATX_30	YKDWAEESYCLYFK	0.997	25.4	6.49	Carbamidomethyl (+57)	1900.85	3	6.5
BATX_30	YKDWAEESYCLYFK	0.997	25.1	5.51	Carbamidomethyl (+57)	1900.85	3	7.8
BATX_30	YKDWAEESYCLYFK	0.997	37.3	5.34	Carbamidomethyl (+57)	1900.85	2	8
BATX_30	YKDWAEESYCLYFK	0.997	21.7	4.39	Carbamidomethyl (+57)	1900.85	3	5.9
BATX_30	YKDWAEESYCLYFK	0.997	26.1	4.15	Carbamidomethyl (+57)	1900.84	3	3.7
BATX_30	YKDWAEESYCLYFK	0.997	21.2	2.41	Carbamidomethyl (+57)	1900.84	3	5
BATX_32	DWAEESYCLYFK	0.997	41	6.64	Carbamidomethyl (+57)	1609.69	2	9.2
BATX_32	FCTKQQTGGHLVSFQSSEEADFVLK	0.997	47.3	8.15	Carbamidomethyl (+57)	2842.36	3	-0.5
BATX_32	SMACTQLAYFICK	0.997	35.5	10.4	Carbamidomethyl (+57), Carbamidomethyl (+57)	1591.73	3	7.3
BATX_32	SMACTQLAYFICK	0.997	70	10.1	Carbamidomethyl (+57), Carbamidomethyl (+57)	1591.73	2	9.4
BATX_32	SMACTQLAYFICK	0.997	63.3	9.8	Carbamidomethyl (+57), Carbamidomethyl (+57)	1591.73	2	8.2
BATX_32	SMACTQLAYFICK	0.997	40.8	9.66	Carbamidomethyl (+57), Carbamidomethyl (+57)	1591.73	3	7.3
BATX_32	SMACTQLAYFICK	0.997	35.4	9.29	Carbamidomethyl (+57), Carbamidomethyl (+57)	1591.73	3	9.1
BATX_32	SMACTQLAYFICK	0.997	86.9	9.19	Oxidation (+16), Carbamidomethyl (+57), Carbamidomethyl (+57)	1607.72	2	2.8
BATX_32	SMACTQLAYFICK	0.997	42.6	9.05	Carbamidomethyl (+57), Carbamidomethyl (+57)	1591.73	3	7.6
BATX_32	SMACTQLAYFICK	0.997	68.2	9	Oxidation (+16), Carbamidomethyl (+57), Carbamidomethyl (+57)	1607.73	2	9.7
BATX_32	SMACTQLAYFICK	0.997	70.1	7.96	Carbamidomethyl (+57), Carbamidomethyl (+57)	1591.73	2	7.7
BATX_32	SMACTQLAYFICK	0.997	77	7.8	Oxidation (+16), Carbamidomethyl (+57), Carbamidomethyl (+57)	1607.73	2	8.9
BATX_32	SMACTQLAYFICK	0.997	69.2	7.41	Oxidation (+16), Carbamidomethyl (+57), Carbamidomethyl (+57)	1607.73	2	9.5
BATX_32	SMACTQLAYFICK	0.997	54.8	6.35	Oxidation (+16), Carbamidomethyl (+57), Carbamidomethyl (+57)	1607.73	2	8.2
BATX_32	SMACTQLAYFICK	0.997	80.4	6	Oxidation (+16), Carbamidomethyl (+57), Carbamidomethyl (+57)	1607.73	2	8.6
BATX_32	SMACTQLAYFICK	0.997	62.1	5.52	Oxidation (+16), Carbamidomethyl (+57), Carbamidomethyl (+57)	1607.73	2	7.2
BATX_32	SMACTQLAYFICK	0.997	56.1	4.89	Oxidation (+16), Carbamidomethyl (+57), Carbamidomethyl (+57)	1607.73	2	6.7
BATX_32	SMACTQLAYFICK	0.997	55.5	4.46	Oxidation (+16), Carbamidomethyl (+57), Carbamidomethyl (+57)	1607.72	2	3.9
BATX_32	SMACTQLAYFICK	0.997	59.9	4.33	Carbamidomethyl (+57), Carbamidomethyl (+57)	1591.73	2	7.4
BATX_32	SMACTQLAYFICK	0.997	64.4	3.85	Oxidation (+16), Carbamidomethyl (+57), Carbamidomethyl (+57)	1607.73	2	6.7
BATX_32	SMACTQLAYFICK	0.997	51.4	3.49	Oxidation (+16), Carbamidomethyl (+57), Carbamidomethyl (+57)	1607.72	2	4.2
BATX_32	SMACTQLAYFICK	0.997	45.7	3.03	Oxidation (+16), Carbamidomethyl (+57), Carbamidomethyl (+57)	1607.73	2	7.5
BATX_32	VFIEPQNWADAEK	0.997	64.6	14.6		1545.76	2	8.6
BATX_32	VFIEPQNWADAEK	0.997	66.9	13.1		1545.76	2	8.6
BATX_32	VFIEPQNWADAEK	0.997	67.6	12.1		1545.76	2	8
BATX_32	VFIEPQNWADAEK	0.997	68.1	12		1545.76	2	7.8
BATX_32	VFIEPQNWADAEK	0.997	52.5	10.2		1545.76	2	6.8
BATX_32	VFIEPQNWADAEK	0.997	48.3	8.28		1545.76	2	5.7
BATX_32	VFIEPQNWADAEK	0.997	28.2	7.64		1545.76	3	6.3
BATX_32	VFIEPQNWADAEK	0.997	20.4	5.52		1545.76	3	5.7
BATX_32	VFIEPQNWADAEK	0.997	29	3.96		1545.76	3	6.2
BATX_32	VFIEPQNWADAEK	0.997	31.9	3.85		1545.76	3	7.7
BATX_32	VFIEPQNWADAEKFCTK	0.997	67.2	14.9	Carbamidomethyl (+57)	2082.01	2	9.7
BATX_32	VFIEPQNWADAEKFCTK	0.997	61.8	8.28	Carbamidomethyl (+57)	2082	2	4.4
BATX_32	VFIEPQNWADAEKFCTK	0.997	27.5	3.82	Carbamidomethyl (+57)	2082.01	2	8.9
BATX_32	YKDWAEESYCLYFK	0.997	60.5	15	Carbamidomethyl (+57)	1900.85	2	6.8
BATX_32	YKDWAEESYCLYFK	0.997	70.2	15	Carbamidomethyl (+57)	1900.85	2	8.1
BATX_32	YKDWAEESYCLYFK	0.997	81.3	15	Carbamidomethyl (+57)	1900.85	2	8.7
BATX_32	YKDWAEESYCLYFK	0.997	67.4	12.4	Carbamidomethyl (+57)	1900.85	2	9.7
BATX_32	YKDWAEESYCLYFK	0.997	34.9	11.8	Carbamidomethyl (+57)	1900.85	3	8.6
BATX_32	YKDWAEESYCLYFK	0.997	36.1	11.6	Carbamidomethyl (+57)	1900.85	3	6.7
BATX_32	YKDWAEESYCLYFK	0.997	35.1	10.1	Carbamidomethyl (+57)	1900.84	3	4.7
BATX_32	YKDWAEESYCLYFK	0.997	29.7	9.85	Carbamidomethyl (+57)	1900.85	3	7.5
BATX_32	YKDWAEESYCLYFK	0.997	43.4	9.8	Carbamidomethyl (+57)	1900.85	3	7.2
BATX_32	YKDWAEESYCLYFK	0.997	32.6	9.24	Carbamidomethyl (+57)	1900.85	3	8
Control	DWAEESYCLYFK	0.997	54.5	12.5	Carbamidomethyl (+57)	1609.69	2	5.6
Control	DWAEESYCLYFK	0.997	66.9	12.1	Carbamidomethyl (+57)	1609.68	2	5
Control	EEADFVLK	0.997	40.5	2.17		949.48	2	4.9
Control	FCTKQQTGGHLVSFQSSEEADFVLK	0.997	50.3	11.3	Carbamidomethyl (+57)	2842.36	3	-0.88
Control	FCTKQQTGGHLVSFQSSEEADFVLK	0.997	53.2	9.68	Carbamidomethyl (+57)	2842.36	3	-1.3
Control	FCTKQQTGGHLVSFQSSEEADFVLK	0.997	63.7	9.47	Carbamidomethyl (+57)	2842.36	3	-0.047
Control	FCTKQQTGGHLVSFQSSEEADFVLK	0.997	60.2	8.8	Carbamidomethyl (+57)	2842.36	3	-1.1
Control	FCTKQQTGGHLVSFQSSEEADFVLK	0.997	36.1	7.8	Carbamidomethyl (+57)	2842.35	3	-4.2
Control	FCTKQQTGGHLVSFQSSEEADFVLK	0.997	53.7	7.64	Carbamidomethyl (+57)	2842.36	3	0.4
Control	FCTKQQTGGHLVSFQSSEEADFVLK	0.997	44	5.51	Carbamidomethyl (+57)	2842.36	3	0.53
Control	FCTKQQTGGHLVSFQSSEEADFVLK	0.997	32.2	4.52	Carbamidomethyl (+57)	2842.35	3	-2.4
Control	FCTKQQTGGHLVSFQSSEEADFVLK	0.997	54.6	3.01	Carbamidomethyl (+57)	2842.37	3	5.2
Control	SMACTQLAYFICK	0.997	65.9	15	Carbamidomethyl (+57), Carbamidomethyl (+57)	1591.73	2	8.4
Control	SMACTQLAYFICK	0.997	50.5	13	Carbamidomethyl (+57), Carbamidomethyl (+57)	1591.73	3	8.9
Control	SMACTQLAYFICK	0.997	75.4	13	Carbamidomethyl (+57), Carbamidomethyl (+57)	1591.73	2	8.9
Control	SMACTQLAYFICK	0.997	64.7	11.3	Carbamidomethyl (+57), Carbamidomethyl (+57)	1591.73	2	9.2
Control	SMACTQLAYFICK	0.997	42	10.9	Carbamidomethyl (+57), Carbamidomethyl (+57)	1591.73	3	8.6
Control	SMACTQLAYFICK	0.997	69.8	10.5	Oxidation (+16), Carbamidomethyl (+57), Carbamidomethyl (+57)	1607.73	2	8.7
Control	SMACTQLAYFICK	0.997	82.8	10.5	Oxidation (+16), Carbamidomethyl (+57), Carbamidomethyl (+57)	1607.72	2	5.5
Control	SMACTQLAYFICK	0.997	62.9	10.1	Oxidation (+16), Carbamidomethyl (+57), Carbamidomethyl (+57)	1607.72	2	5.4
Control	SMACTQLAYFICK	0.997	33.3	9.03	Carbamidomethyl (+57), Carbamidomethyl (+57)	1591.73	3	8.2
Control	SMACTQLAYFICK	0.997	58.5	8.44	Carbamidomethyl (+57), Carbamidomethyl (+57)	1591.73	2	8
Control	SMACTQLAYFICK	0.997	70.6	8.28	Oxidation (+16), Carbamidomethyl (+57), Carbamidomethyl (+57)	1607.73	2	8
Control	SMACTQLAYFICK	0.997	29.1	7.89	Carbamidomethyl (+57), Carbamidomethyl (+57)	1591.73	2	6.6
Control	SMACTQLAYFICK	0.997	80.4	7.37	Oxidation (+16), Carbamidomethyl (+57), Carbamidomethyl (+57)	1607.73	2	7
Control	SMACTQLAYFICK	0.997	67.6	7.21	Oxidation (+16), Carbamidomethyl (+57), Carbamidomethyl (+57)	1607.73	2	6.8
Control	SMACTQLAYFICK	0.997	81.8	7.05	Oxidation (+16), Carbamidomethyl (+57), Carbamidomethyl (+57)	1607.73	2	8.9
Control	SMACTQLAYFICK	0.997	68.9	6.51	Oxidation (+16), Carbamidomethyl (+57), Carbamidomethyl (+57)	1607.73	2	8.9
Control	SMACTQLAYFICK	0.997	52.5	6	Oxidation (+16), Carbamidomethyl (+57), Carbamidomethyl (+57)	1607.73	2	9.5
Control	SMACTQLAYFICK	0.997	72.3	5.51	Oxidation (+16), Carbamidomethyl (+57), Carbamidomethyl (+57)	1607.73	2	7.7
Control	SMACTQLAYFICK	0.997	64.9	5.16	Oxidation (+16), Carbamidomethyl (+57), Carbamidomethyl (+57)	1607.73	2	7.3
Control	SMACTQLAYFICK	0.997	56.4	5.06	Oxidation (+16), Carbamidomethyl (+57), Carbamidomethyl (+57)	1607.73	2	8.6
Control	SMACTQLAYFICK	0.997	36	3.8	Oxidation (+16), Carbamidomethyl (+57), Carbamidomethyl (+57)	1607.73	2	8.3
Control	SMACTQLAYFICK	0.997	28.8	2.52	Oxidation (+16), Carbamidomethyl (+57), Carbamidomethyl (+57)	1607.73	3	9.7
Control	VFIEPQNWADAEK	0.997	77.1	14.2		1545.76	2	7.2
Control	VFIEPQNWADAEK	0.997	75.8	14.1		1545.76	2	8.2
Control	VFIEPQNWADAEK	0.997	60.1	11.1		1545.76	2	8
Control	VFIEPQNWADAEK	0.997	44.5	10.4		1545.76	2	8.4
Control	VFIEPQNWADAEK	0.997	58.3	9.52		1545.76	2	8.3
Control	VFIEPQNWADAEK	0.997	44.9	8.52		1545.76	2	8.2
Control	VFIEPQNWADAEK	0.997	36.7	8.35		1545.76	2	8.5
Control	VFIEPQNWADAEK	0.997	36.9	7.28		1545.76	2	8.1
Control	VFIEPQNWADAEK	0.997	29.7	7.14		1545.76	2	6.2
Control	VFIEPQNWADAEK	0.997	32.6	6.38		1545.76	2	9.2
Control	VFIEPQNWADAEK	0.997	31.7	6.31		1545.76	2	8.4
Control	VFIEPQNWADAEK	0.997	31.1	6.21		1545.76	2	7.6
Control	VFIEPQNWADAEK	0.997	37.9	6.18		1545.76	2	8.8
Control	VFIEPQNWADAEK	0.997	38.6	5.82		1545.76	2	8.7
Control	VFIEPQNWADAEK	0.997	27.3	5.46		1545.76	3	6.6
Control	VFIEPQNWADAEK	0.991	15.9	4.41		1545.76	2	8.1
Control	VFIEPQNWADAEK	0.997	31	4.3		1545.76	3	7.2
Control	VFIEPQNWADAEK	0.997	23.1	3.8		1545.75	2	3.2
Control	VFIEPQNWADAEK	0.997	29.1	3.74		1545.76	2	8.3
Control	VFIEPQNWADAEK	0.997	27.3	3.35		1545.76	2	9.3
Control	VFIEPQNWADAEK	0.997	28.1	2.54		1545.76	3	9
Control	VFIEPQNWADAEKFCTK	0.997	60.4	11.3	Carbamidomethyl (+57)	2082.01	2	8.9
Control	VFIEPQNWADAEKFCTK	0.997	66.6	11	Carbamidomethyl (+57)	2082.01	2	8.3
Control	VFIEPQNWADAEKFCTK	0.997	71.3	10.9	Carbamidomethyl (+57)	2082.01	2	8.9
Control	VFIEPQNWADAEKFCTK	0.997	31.6	2.14	Carbamidomethyl (+57)	2082	3	4.9
Control	YKDWAEESYCLYFK	0.997	62.2	14.2	Carbamidomethyl (+57)	1900.85	2	8.3
Control	YKDWAEESYCLYFK	0.997	65.5	13.3	Carbamidomethyl (+57)	1900.85	2	8.6
Control	YKDWAEESYCLYFK	0.997	71	12.9	Carbamidomethyl (+57)	1900.85	2	9
Control	YKDWAEESYCLYFK	0.997	30	11.7	Carbamidomethyl (+57)	1900.85	3	8
Control	YKDWAEESYCLYFK	0.997	37.7	10.9	Carbamidomethyl (+57)	1900.85	3	8.4
Control	YKDWAEESYCLYFK	0.997	35.2	10.8	Carbamidomethyl (+57)	1900.85	3	7.9
Control	YKDWAEESYCLYFK	0.997	28.3	10.7	Carbamidomethyl (+57)	1900.85	3	6.7
Control	YKDWAEESYCLYFK	0.997	32.6	10.1	Carbamidomethyl (+57)	1900.85	3	7.9
Control	YKDWAEESYCLYFK	0.997	49.2	10.1	Carbamidomethyl (+57)	1900.85	3	7.2
Control	YKDWAEESYCLYFK	0.997	40	10	Carbamidomethyl (+57)	1900.85	3	9.9
Control	YKDWAEESYCLYFK	0.997	40.7	9.74	Carbamidomethyl (+57)	1900.85	3	9.4
Control	YKDWAEESYCLYFK	0.997	43.1	9.51	Carbamidomethyl (+57)	1900.85	3	9.9
Control	YKDWAEESYCLYFK	0.997	49	9.34	Carbamidomethyl (+57)	1900.85	3	7.6
Control	YKDWAEESYCLYFK	0.997	34.9	9.16	Carbamidomethyl (+57)	1900.85	3	7.5
Control	YKDWAEESYCLYFK	0.997	32.7	8.89	Carbamidomethyl (+57)	1900.85	3	7.3
Control	YKDWAEESYCLYFK	0.997	29.5	7.96	Carbamidomethyl (+57)	1900.85	3	7.9
Control	YKDWAEESYCLYFK	0.997	23	7.74	Carbamidomethyl (+57)	1900.85	3	9.3
Control	YKDWAEESYCLYFK	0.997	27.3	7.74	Carbamidomethyl (+57)	1900.85	3	7.5
Control	YKDWAEESYCLYFK	0.997	45	7.52	Carbamidomethyl (+57)	1900.85	3	8.9
Control	YKDWAEESYCLYFK	0.997	53.2	6.68	Carbamidomethyl (+57)	1900.85	3	6.3
Control	YKDWAEESYCLYFK	0.997	40.8	6.14	Carbamidomethyl (+57)	1900.85	3	7.1
Control	YKDWAEESYCLYFK	0.997	33	5.96	Carbamidomethyl (+57)	1900.85	3	6.6
Control	YKDWAEESYCLYFK	0.997	19.6	5.72	Carbamidomethyl (+57)	1900.85	3	8.8
Control	YKDWAEESYCLYFK	0.997	30.9	5.48	Carbamidomethyl (+57)	1900.85	3	8.9
Control	YKDWAEESYCLYFK	0.997	24.6	5	Carbamidomethyl (+57)	1900.85	3	6.2
Control	YKDWAEESYCLYFK	0.997	25.5	3.85	Carbamidomethyl (+57)	1900.85	3	7.3
Control	YKDWAEESYCLYFK	0.993	11	3.04	Carbamidomethyl (+57)	1900.84	3	2.3
Control	YKDWAEESYCLYFK	0.997	24.4	2.44	Carbamidomethyl (+57)	1900.85	3	8.9

## Sheet: BATXCTL4
Sample name	Peptide sequence	Identification probability	Mascot Ion score	X! Tandem -log(e) score	Modification	Calculated mass (u)	Charge (z)	Measured mass error (ppm)
BATX_03	DWAEESYCLYFK	0.997	62.7	14.9	Carbamidomethyl (+57)	1609.68	2	2.5
BATX_03	DWAEESYCLYFK	0.997	52.6	10.3	Carbamidomethyl (+57)	1609.69	2	6
BATX_03	FCTQQQTGGHLVSFQSSEEADFVLK	0.997	65.4	14.7	Carbamidomethyl (+57)	2842.33	3	2.7
BATX_03	FCTQQQTGGHLVSFQSSEEADFVLK	0.997	59.4	14.6	Carbamidomethyl (+57)	2842.33	3	3.3
BATX_03	FCTQQQTGGHLVSFQSSEEADFVLK	0.997	66.6	14.5	Carbamidomethyl (+57)	2842.34	3	5.9
BATX_03	FCTQQQTGGHLVSFQSSEEADFVLK	0.997	63.5	14	Carbamidomethyl (+57)	2842.34	3	4.3
BATX_03	FCTQQQTGGHLVSFQSSEEADFVLK	0.997	52.6	12.7	Carbamidomethyl (+57)	2842.34	3	5.9
BATX_03	FCTQQQTGGHLVSFQSSEEADFVLK	0.997	55.7	12.6	Carbamidomethyl (+57)	2842.33	3	4.1
BATX_03	FCTQQQTGGHLVSFQSSEEADFVLK	0.997	51.3	12	Carbamidomethyl (+57)	2842.34	3	7.2
BATX_03	FCTQQQTGGHLVSFQSSEEADFVLK	0.997	60.2	12	Carbamidomethyl (+57)	2842.33	3	3.5
BATX_03	FCTQQQTGGHLVSFQSSEEADFVLK	0.997	48.1	11.7	Carbamidomethyl (+57)	2842.34	3	5
BATX_03	FCTQQQTGGHLVSFQSSEEADFVLK	0.997	44	11.7	Carbamidomethyl (+57)	2842.35	3	11
BATX_03	FCTQQQTGGHLVSFQSSEEADFVLK	0.997	53.2	11.1	Carbamidomethyl (+57)	2842.34	3	6
BATX_03	FCTQQQTGGHLVSFQSSEEADFVLK	0.997	69.3	11	Carbamidomethyl (+57)	2842.33	3	1.2
BATX_03	FCTQQQTGGHLVSFQSSEEADFVLK	0.997	52.3	10.9	Carbamidomethyl (+57)	2842.33	3	1.7
BATX_03	FCTQQQTGGHLVSFQSSEEADFVLK	0.997	45.1	10.7	Carbamidomethyl (+57)	2842.35	3	9
BATX_03	FCTQQQTGGHLVSFQSSEEADFVLK	0.997	48.4	10	Carbamidomethyl (+57)	2842.33	3	4.1
BATX_03	FCTQQQTGGHLVSFQSSEEADFVLK	0.997	45.5	9.22	Carbamidomethyl (+57)	2842.34	3	7.1
BATX_03	FCTQQQTGGHLVSFQSSEEADFVLK	0.997	53.8	8.89	Carbamidomethyl (+57)	2842.34	3	6.1
BATX_03	FCTQQQTGGHLVSFQSSEEADFVLK	0.997	63.2	8.85	Carbamidomethyl (+57)	2842.34	2	6.9
BATX_03	FCTQQQTGGHLVSFQSSEEADFVLK	0.997	62	8.72	Carbamidomethyl (+57)	2842.34	3	5.6
BATX_03	FCTQQQTGGHLVSFQSSEEADFVLK	0.997	47.2	8.59	Carbamidomethyl (+57)	2842.34	3	5.3
BATX_03	FCTQQQTGGHLVSFQSSEEADFVLK	0.997	50.6	8.59	Carbamidomethyl (+57)	2842.34	3	6.4
BATX_03	FCTQQQTGGHLVSFQSSEEADFVLK	0.997	54.8	8.44	Carbamidomethyl (+57)	2842.34	3	7.3
BATX_03	FCTQQQTGGHLVSFQSSEEADFVLK	0.997	68.3	8.38	Carbamidomethyl (+57)	2842.35	3	8.4
BATX_03	FCTQQQTGGHLVSFQSSEEADFVLK	0.997	48.6	8.1	Carbamidomethyl (+57)	2842.36	3	11
BATX_03	FCTQQQTGGHLVSFQSSEEADFVLK	0.997	67	8.09	Carbamidomethyl (+57)	2842.33	3	2.5
BATX_03	FCTQQQTGGHLVSFQSSEEADFVLK	0.997	55.6	8.07	Carbamidomethyl (+57)	2842.34	3	6.4
BATX_03	FCTQQQTGGHLVSFQSSEEADFVLK	0.997	53	7.6	Carbamidomethyl (+57)	2842.33	3	1.9
BATX_03	FCTQQQTGGHLVSFQSSEEADFVLK	0.997	59.2	7.42	Carbamidomethyl (+57)	2842.32	3	0.2
BATX_03	FCTQQQTGGHLVSFQSSEEADFVLK	0.997	51	7.39	Carbamidomethyl (+57)	2842.34	3	5.2
BATX_03	FCTQQQTGGHLVSFQSSEEADFVLK	0.997	59.7	7.35	Carbamidomethyl (+57)	2842.35	3	10
BATX_03	FCTQQQTGGHLVSFQSSEEADFVLK	0.997	48.3	5.92	Carbamidomethyl (+57)	2842.34	3	4.3
BATX_03	FCTQQQTGGHLVSFQSSEEADFVLK	0.997	43.2	5.44	Carbamidomethyl (+57)	2842.34	3	5.7
BATX_03	FCTQQQTGGHLVSFQSSEEADFVLK	0.997	39.5	4.54	Carbamidomethyl (+57)	2842.34	3	4.3
BATX_03	FCTQQQTGGHLVSFQSSEEADFVLK	0.997	48.5	4.42	Carbamidomethyl (+57)	2842.34	3	6.5
BATX_03	FCTQQQTGGHLVSFQSSEEADFVLK	0.997	41.4	4.27	Carbamidomethyl (+57)	2842.32	3	-1.2
BATX_03	FCTQQQTGGHLVSFQSSEEADFVLK	0.996	0	3.77	Carbamidomethyl (+57)	2844.34	3	710
BATX_03	FCTQQQTGGHLVSFQSSEEADFVLK	0.997	43.1	3.24	Carbamidomethyl (+57)	2842.32	3	-1.7
BATX_03	FCTQQQTGGHLVSFQSSEEADFVLK	0.997	40.3	3.16	Carbamidomethyl (+57)	2842.33	3	2.9
BATX_03	FCTQQQTGGHLVSFQSSEEADFVLK	0.997	31.4	2.82	Carbamidomethyl (+57)	2842.35	3	7.6
BATX_03	LAQQSIDYGIFWMGLSNLWNQCNWQWIDGAILK	0.997	35.5	10.3	Carbamidomethyl (+57)	3967.92	4	1.6
BATX_03	LAQQSIDYGIFWMGLSNLWNQCNWQWIDGAILK	0.997	56.2	7.89	Carbamidomethyl (+57)	3967.95	3	6.8
BATX_03	SMACTQLAYFICK	0.997	87.8	13.2	Oxidation (+16), Carbamidomethyl (+57), Carbamidomethyl (+57)	1607.72	2	3.9
BATX_03	SMACTQLAYFICK	0.997	46.3	12.3	Carbamidomethyl (+57), Carbamidomethyl (+57)	1591.73	3	5.3
BATX_03	SMACTQLAYFICK	0.997	33.6	12	Oxidation (+16), Carbamidomethyl (+57), Carbamidomethyl (+57)	1607.72	3	4.6
BATX_03	SMACTQLAYFICK	0.997	43.2	11.5	Oxidation (+16), Carbamidomethyl (+57), Carbamidomethyl (+57)	1607.72	3	4.3
BATX_03	SMACTQLAYFICK	0.997	62.7	11.5	Carbamidomethyl (+57), Carbamidomethyl (+57)	1591.73	2	6.9
BATX_03	SMACTQLAYFICK	0.997	62.8	10.6	Carbamidomethyl (+57), Carbamidomethyl (+57)	1591.73	2	5.7
BATX_03	SMACTQLAYFICK	0.997	54.4	10.1	Carbamidomethyl (+57), Carbamidomethyl (+57)	1591.73	2	4.7
BATX_03	SMACTQLAYFICK	0.997	41.2	9.96	Oxidation (+16), Carbamidomethyl (+57), Carbamidomethyl (+57)	1607.72	3	3.5
BATX_03	SMACTQLAYFICK	0.997	39.5	9.77	Oxidation (+16), Carbamidomethyl (+57), Carbamidomethyl (+57)	1607.72	3	4.6
BATX_03	SMACTQLAYFICK	0.997	65.2	9.19	Carbamidomethyl (+57), Carbamidomethyl (+57)	1591.73	2	4.8
BATX_03	SMACTQLAYFICK	0.997	43.7	9.17	Oxidation (+16), Carbamidomethyl (+57), Carbamidomethyl (+57)	1607.72	3	5.3
BATX_03	SMACTQLAYFICK	0.997	69.9	9.01	Oxidation (+16), Carbamidomethyl (+57), Carbamidomethyl (+57)	1607.72	2	1.4
BATX_03	SMACTQLAYFICK	0.997	61.6	8.57	Carbamidomethyl (+57), Carbamidomethyl (+57)	1591.73	2	7.7
BATX_03	SMACTQLAYFICK	0.997	78.1	8.11	Oxidation (+16), Carbamidomethyl (+57), Carbamidomethyl (+57)	1607.72	2	4.6
BATX_03	SMACTQLAYFICK	0.997	66.6	7.96	Oxidation (+16), Carbamidomethyl (+57), Carbamidomethyl (+57)	1607.72	2	4.7
BATX_03	SMACTQLAYFICK	0.997	75	7.89	Oxidation (+16), Carbamidomethyl (+57), Carbamidomethyl (+57)	1607.72	2	4.1
BATX_03	SMACTQLAYFICK	0.997	87.6	7.85	Oxidation (+16), Carbamidomethyl (+57), Carbamidomethyl (+57)	1607.73	2	8.3
BATX_03	SMACTQLAYFICK	0.997	87.9	7.77	Oxidation (+16), Carbamidomethyl (+57), Carbamidomethyl (+57)	1607.72	2	3.1
BATX_03	SMACTQLAYFICK	0.997	36.3	7.55	Carbamidomethyl (+57), Carbamidomethyl (+57)	1591.72	2	1.6
BATX_03	SMACTQLAYFICK	0.997	38.2	7.52	Carbamidomethyl (+57), Carbamidomethyl (+57)	1591.72	2	1.9
BATX_03	SMACTQLAYFICK	0.997	64.2	7.52	Oxidation (+16), Carbamidomethyl (+57), Carbamidomethyl (+57)	1607.71	2	-2
BATX_03	SMACTQLAYFICK	0.997	76	7.46	Oxidation (+16), Carbamidomethyl (+57), Carbamidomethyl (+57)	1607.72	2	5.9
BATX_03	SMACTQLAYFICK	0.997	82	7.22	Oxidation (+16), Carbamidomethyl (+57), Carbamidomethyl (+57)	1607.72	2	6.1
BATX_03	SMACTQLAYFICK	0.997	81.7	7.2	Oxidation (+16), Carbamidomethyl (+57), Carbamidomethyl (+57)	1607.73	2	7.1
BATX_03	SMACTQLAYFICK	0.997	82.7	7.17	Oxidation (+16), Carbamidomethyl (+57), Carbamidomethyl (+57)	1607.72	2	5
BATX_03	SMACTQLAYFICK	0.997	64.1	6.77	Oxidation (+16), Carbamidomethyl (+57), Carbamidomethyl (+57)	1607.72	2	1.1
BATX_03	SMACTQLAYFICK	0.997	66.3	6.55	Oxidation (+16), Carbamidomethyl (+57), Carbamidomethyl (+57)	1607.72	2	4.5
BATX_03	SMACTQLAYFICK	0.997	45.8	6.12	Carbamidomethyl (+57), Carbamidomethyl (+57)	1591.72	3	0.73
BATX_03	SMACTQLAYFICK	0.997	76.5	6.11	Oxidation (+16), Carbamidomethyl (+57), Carbamidomethyl (+57)	1607.73	2	7.3
BATX_03	SMACTQLAYFICK	0.997	59.9	6.07	Oxidation (+16), Carbamidomethyl (+57), Carbamidomethyl (+57)	1607.72	2	5
BATX_03	SMACTQLAYFICK	0.997	70.4	5.7	Oxidation (+16), Carbamidomethyl (+57), Carbamidomethyl (+57)	1607.73	2	6.7
BATX_03	SMACTQLAYFICK	0.997	76.8	5.66	Oxidation (+16), Carbamidomethyl (+57), Carbamidomethyl (+57)	1607.73	2	6.6
BATX_03	SMACTQLAYFICK	0.997	82.5	5.6	Oxidation (+16), Carbamidomethyl (+57), Carbamidomethyl (+57)	1607.72	2	3.3
BATX_03	SMACTQLAYFICK	0.997	77.4	5.59	Oxidation (+16), Carbamidomethyl (+57), Carbamidomethyl (+57)	1607.72	2	4.2
BATX_03	SMACTQLAYFICK	0.997	76.4	5.17	Oxidation (+16), Carbamidomethyl (+57), Carbamidomethyl (+57)	1607.71	2	-1.3
BATX_03	SMACTQLAYFICK	0.997	55.7	5.12	Oxidation (+16), Carbamidomethyl (+57), Carbamidomethyl (+57)	1607.73	2	6.7
BATX_03	SMACTQLAYFICK	0.997	59.2	4.68	Oxidation (+16), Carbamidomethyl (+57), Carbamidomethyl (+57)	1607.73	2	7.7
BATX_03	SMACTQLAYFICK	0.997	37.1	4.11	Oxidation (+16), Carbamidomethyl (+57), Carbamidomethyl (+57)	1607.72	2	4.3
BATX_03	SMACTQLAYFICK	0.997	35.8	2.54	Oxidation (+16), Carbamidomethyl (+57), Carbamidomethyl (+57)	1607.73	2	6.6
BATX_03	SMACTQLAYFICKIQA	0.997	12.7	6	Carbamidomethyl (+57), Carbamidomethyl (+57)	1903.91	3	4.8
BATX_03	SMACTQLAYFICKIQA	0.997	25.8	5.3	Carbamidomethyl (+57), Carbamidomethyl (+57)	1903.9	2	0.85
BATX_03	VFIEPQNWADAEK	0.997	66.6	13.5		1545.76	2	5.7
BATX_03	VFIEPQNWADAEK	0.997	73	13.4		1545.75	2	3.7
BATX_03	VFIEPQNWADAEK	0.997	66.2	12.7		1545.75	2	3.9
BATX_03	VFIEPQNWADAEK	0.997	70.4	12.5		1545.75	2	3.1
BATX_03	VFIEPQNWADAEK	0.997	80.9	11.5		1545.75	2	3.6
BATX_03	VFIEPQNWADAEK	0.997	69.6	9.49		1545.75	2	3.5
BATX_03	VFIEPQNWADAEK	0.997	49.8	7.22		1545.75	2	5
BATX_03	VFIEPQNWADAEK	0.997	28.1	4.21		1545.75	3	2.7
BATX_03	VFIEPQNWADAEK	0.997	19.3	3.54		1545.75	3	3.7
BATX_03	VFIEPQNWADAEK	0.997	29.8	3.08		1545.75	2	0.21
BATX_03	VFIEPQNWADAEK	0.997	29.9	2.68		1545.75	3	4.9
BATX_03	VFIEPQNWADAEK	0.997	30.9	2.17		1545.75	3	5.3
BATX_03	VFIEPQNWADAEKFCTQQQTGGHLVSFQSSEEADFVLK	0.997	5	8.39	Carbamidomethyl (+57)	4370.1	4	8.5
BATX_03	VFIEPQNWADAEKFCTQQQTGGHLVSFQSSEEADFVLK	0.997	11.8	7.64	Carbamidomethyl (+57)	4370.1	4	8.7
BATX_03	YKDWAEESYCLYFK	0.997	62.3	15	Carbamidomethyl (+57)	1900.84	2	3.1
BATX_03	YKDWAEESYCLYFK	0.997	63.6	15	Carbamidomethyl (+57)	1900.85	2	7
BATX_03	YKDWAEESYCLYFK	0.997	74	15	Carbamidomethyl (+57)	1900.84	2	4.9
BATX_03	YKDWAEESYCLYFK	0.997	74.5	14.8	Carbamidomethyl (+57)	1900.84	2	3.1
BATX_03	YKDWAEESYCLYFK	0.997	73.9	13.9	Carbamidomethyl (+57)	1900.84	2	5.1
BATX_03	YKDWAEESYCLYFK	0.997	39.3	12.9	Carbamidomethyl (+57)	1900.84	3	4.3
BATX_03	YKDWAEESYCLYFK	0.997	34.9	11.7	Carbamidomethyl (+57)	1900.84	3	5.1
BATX_03	YKDWAEESYCLYFK	0.997	38.5	11.7	Carbamidomethyl (+57)	1900.85	3	5.7
BATX_03	YKDWAEESYCLYFK	0.997	45.9	11.5	Carbamidomethyl (+57)	1900.84	3	4
BATX_03	YKDWAEESYCLYFK	0.997	39.2	10.8	Carbamidomethyl (+57)	1900.84	3	0.52
BATX_03	YKDWAEESYCLYFK	0.997	29	10.3	Carbamidomethyl (+57)	1900.85	3	6.2
BATX_03	YKDWAEESYCLYFK	0.997	43.9	9.89	Carbamidomethyl (+57)	1900.85	3	6.8
BATX_03	YKDWAEESYCLYFK	0.997	40.7	9.77	Carbamidomethyl (+57)	1900.84	3	3.9
BATX_03	YKDWAEESYCLYFK	0.997	30.8	9.68	Carbamidomethyl (+57)	1900.84	3	4.8
BATX_03	YKDWAEESYCLYFK	0.997	31.7	9.32	Carbamidomethyl (+57)	1900.85	3	6.8
BATX_03	YKDWAEESYCLYFK	0.997	38.7	9.17	Carbamidomethyl (+57)	1900.84	3	5.2
BATX_03	YKDWAEESYCLYFK	0.997	27.6	8.55	Carbamidomethyl (+57)	1900.84	3	4.9
BATX_03	YKDWAEESYCLYFK	0.997	35.2	8.28	Carbamidomethyl (+57)	1900.84	3	3.5
BATX_03	YKDWAEESYCLYFK	0.997	49.8	8.21	Carbamidomethyl (+57)	1900.84	3	2.4
BATX_03	YKDWAEESYCLYFK	0.997	43	7.68	Carbamidomethyl (+57)	1900.84	3	3.6
BATX_03	YKDWAEESYCLYFK	0.997	33.9	7.64	Carbamidomethyl (+57)	1900.85	3	6.2
BATX_03	YKDWAEESYCLYFK	0.997	25.3	6.96	Carbamidomethyl (+57)	1900.85	3	6.4
BATX_03	YKDWAEESYCLYFK	0.997	36.4	6.39	Carbamidomethyl (+57)	1900.85	2	6.3
BATX_03	YKDWAEESYCLYFK	0.997	21	4	Carbamidomethyl (+57)	1900.85	3	8.6
BATX_03	YKDWAEESYCLYFK	0.997	20	3.48	Carbamidomethyl (+57)	1900.85	3	7
BATX_05	DWAEESYCLYFK	0.997	58.2	13.1	Carbamidomethyl (+57)	1609.68	2	4.1
BATX_05	DWAEESYCLYFK	0.997	72.1	12	Carbamidomethyl (+57)	1609.68	2	5.3
BATX_05	DWAEESYCLYFK	0.997	56	9.07	Carbamidomethyl (+57)	1609.69	2	6.3
BATX_05	FCTQQQTGGHLVSFQSSEEADFVLK	0.997	64.9	15	Carbamidomethyl (+57)	2842.34	3	7.5
BATX_05	FCTQQQTGGHLVSFQSSEEADFVLK	0.997	68.3	15	Carbamidomethyl (+57)	2842.34	3	6.7
BATX_05	FCTQQQTGGHLVSFQSSEEADFVLK	0.997	73.4	15	Carbamidomethyl (+57)	2842.34	3	6.8
BATX_05	FCTQQQTGGHLVSFQSSEEADFVLK	0.997	66	14.5	Carbamidomethyl (+57)	2842.35	3	9.2
BATX_05	FCTQQQTGGHLVSFQSSEEADFVLK	0.997	57.4	14	Carbamidomethyl (+57)	2842.35	3	7.6
BATX_05	FCTQQQTGGHLVSFQSSEEADFVLK	0.997	62.7	13.9	Carbamidomethyl (+57)	2842.33	3	2.9
BATX_05	FCTQQQTGGHLVSFQSSEEADFVLK	0.997	65.2	13.4	Carbamidomethyl (+57)	2842.32	3	-0.51
BATX_05	FCTQQQTGGHLVSFQSSEEADFVLK	0.997	56.4	13.3	Carbamidomethyl (+57)	2842.34	3	6.6
BATX_05	FCTQQQTGGHLVSFQSSEEADFVLK	0.997	62.5	13.1	Carbamidomethyl (+57)	2842.34	3	4.3
BATX_05	FCTQQQTGGHLVSFQSSEEADFVLK	0.997	60.8	12.5	Carbamidomethyl (+57)	2842.35	3	9.1
BATX_05	FCTQQQTGGHLVSFQSSEEADFVLK	0.997	63.1	12.1	Carbamidomethyl (+57)	2842.34	3	5.5
BATX_05	FCTQQQTGGHLVSFQSSEEADFVLK	0.997	55.8	12	Carbamidomethyl (+57)	2842.33	3	1.5
BATX_05	FCTQQQTGGHLVSFQSSEEADFVLK	0.997	60.5	11.9	Carbamidomethyl (+57)	2842.33	3	3
BATX_05	FCTQQQTGGHLVSFQSSEEADFVLK	0.997	66.4	11.5	Carbamidomethyl (+57)	2842.33	3	3.2
BATX_05	FCTQQQTGGHLVSFQSSEEADFVLK	0.997	58.1	11.3	Carbamidomethyl (+57)	2842.34	3	6.7
BATX_05	FCTQQQTGGHLVSFQSSEEADFVLK	0.997	67.2	11.3	Carbamidomethyl (+57)	2842.35	3	7.7
BATX_05	FCTQQQTGGHLVSFQSSEEADFVLK	0.997	66.6	11.1	Carbamidomethyl (+57)	2842.34	3	5.3
BATX_05	FCTQQQTGGHLVSFQSSEEADFVLK	0.997	62	10.8	Carbamidomethyl (+57)	2842.34	3	6.8
BATX_05	FCTQQQTGGHLVSFQSSEEADFVLK	0.997	70.4	10.8	Carbamidomethyl (+57)	2842.34	3	7.3
BATX_05	FCTQQQTGGHLVSFQSSEEADFVLK	0.997	84.6	10.6	Carbamidomethyl (+57)	2842.35	3	8.6
BATX_05	FCTQQQTGGHLVSFQSSEEADFVLK	0.997	56.7	10.5	Carbamidomethyl (+57)	2842.34	3	5.3
BATX_05	FCTQQQTGGHLVSFQSSEEADFVLK	0.997	64.1	10.3	Carbamidomethyl (+57)	2842.34	3	6.2
BATX_05	FCTQQQTGGHLVSFQSSEEADFVLK	0.997	60.5	9.96	Carbamidomethyl (+57)	2842.34	3	4.3
BATX_05	FCTQQQTGGHLVSFQSSEEADFVLK	0.997	68	9.8	Carbamidomethyl (+57)	2842.33	3	3.7
BATX_05	FCTQQQTGGHLVSFQSSEEADFVLK	0.997	51.9	9.68	Carbamidomethyl (+57)	2842.34	3	4.6
BATX_05	FCTQQQTGGHLVSFQSSEEADFVLK	0.997	50.6	9.57	Carbamidomethyl (+57)	2842.34	3	6
BATX_05	FCTQQQTGGHLVSFQSSEEADFVLK	0.997	48.5	9.55	Carbamidomethyl (+57)	2842.34	3	5.5
BATX_05	FCTQQQTGGHLVSFQSSEEADFVLK	0.997	54.4	9.11	Carbamidomethyl (+57)	2842.33	3	3.9
BATX_05	FCTQQQTGGHLVSFQSSEEADFVLK	0.997	59.8	8.96	Carbamidomethyl (+57)	2842.34	3	6.3
BATX_05	FCTQQQTGGHLVSFQSSEEADFVLK	0.997	47	8.8	Carbamidomethyl (+57)	2842.34	3	5.9
BATX_05	FCTQQQTGGHLVSFQSSEEADFVLK	0.997	48.4	8.7	Carbamidomethyl (+57)	2842.35	3	10
BATX_05	FCTQQQTGGHLVSFQSSEEADFVLK	0.997	76.8	8.55	Carbamidomethyl (+57)	2842.35	3	7.8
BATX_05	FCTQQQTGGHLVSFQSSEEADFVLK	0.997	54.2	8.52	Carbamidomethyl (+57)	2842.32	3	-1.4
BATX_05	FCTQQQTGGHLVSFQSSEEADFVLK	0.997	42.8	8.51	Carbamidomethyl (+57)	2842.34	3	4.6
BATX_05	FCTQQQTGGHLVSFQSSEEADFVLK	0.997	62.5	8.42	Carbamidomethyl (+57)	2842.35	3	7.8
BATX_05	FCTQQQTGGHLVSFQSSEEADFVLK	0.997	52.7	8.31	Carbamidomethyl (+57)	2842.33	3	3
BATX_05	FCTQQQTGGHLVSFQSSEEADFVLK	0.997	54.2	7	Carbamidomethyl (+57)	2842.34	3	6.8
BATX_05	FCTQQQTGGHLVSFQSSEEADFVLK	0.997	67.2	6.72	Carbamidomethyl (+57)	2842.34	3	5
BATX_05	FCTQQQTGGHLVSFQSSEEADFVLK	0.997	41.7	6.7	Carbamidomethyl (+57)	2842.34	3	5.3
BATX_05	FCTQQQTGGHLVSFQSSEEADFVLK	0.997	57.2	6.66	Carbamidomethyl (+57)	2842.34	3	4.6
BATX_05	FCTQQQTGGHLVSFQSSEEADFVLK	0.997	32.2	6.64	Carbamidomethyl (+57)	2842.33	2	1.9
BATX_05	FCTQQQTGGHLVSFQSSEEADFVLK	0.997	38.5	6.64	Carbamidomethyl (+57)	2842.35	3	7.9
BATX_05	FCTQQQTGGHLVSFQSSEEADFVLK	0.997	39.8	6.47	Carbamidomethyl (+57)	2842.35	3	9
BATX_05	FCTQQQTGGHLVSFQSSEEADFVLK	0.997	29.9	6.3	Carbamidomethyl (+57)	2842.3	2	-7.4
BATX_05	FCTQQQTGGHLVSFQSSEEADFVLK	0.997	59.5	6.27	Carbamidomethyl (+57)	2842.34	3	5.9
BATX_05	FCTQQQTGGHLVSFQSSEEADFVLK	0.997	45.7	6.17	Carbamidomethyl (+57)	2842.35	3	9.1
BATX_05	FCTQQQTGGHLVSFQSSEEADFVLK	0.997	49.2	6.02	Carbamidomethyl (+57)	2842.34	3	7.3
BATX_05	FCTQQQTGGHLVSFQSSEEADFVLK	0.997	80	5.68	Carbamidomethyl (+57)	2842.34	3	6.5
BATX_05	FCTQQQTGGHLVSFQSSEEADFVLK	0.997	52.8	5.55	Carbamidomethyl (+57)	2842.34	3	7.3
BATX_05	FCTQQQTGGHLVSFQSSEEADFVLK	0.997	30.2	5.54	Carbamidomethyl (+57)	2842.34	3	5
BATX_05	FCTQQQTGGHLVSFQSSEEADFVLK	0.997	58	4.77	Carbamidomethyl (+57)	2842.34	3	5.2
BATX_05	FCTQQQTGGHLVSFQSSEEADFVLK	0.997	46.8	4.62	Carbamidomethyl (+57)	2842.34	3	5.9
BATX_05	FCTQQQTGGHLVSFQSSEEADFVLK	0.997	39.4	3.89	Carbamidomethyl (+57)	2842.33	3	3.9
BATX_05	FCTQQQTGGHLVSFQSSEEADFVLK	0.997	49.2	3.66	Carbamidomethyl (+57)	2842.35	3	9.3
BATX_05	FCTQQQTGGHLVSFQSSEEADFVLK	0.997	43	3.62	Carbamidomethyl (+57)	2842.34	3	6.1
BATX_05	FCTQQQTGGHLVSFQSSEEADFVLK	0.997	46.2	3.49	Carbamidomethyl (+57)	2842.33	3	1.2
BATX_05	FCTQQQTGGHLVSFQSSEEADFVLK	0.997	42.1	3.41	Carbamidomethyl (+57)	2842.34	3	5
BATX_05	FCTQQQTGGHLVSFQSSEEADFVLK	0.997	47.1	3.03	Carbamidomethyl (+57)	2842.33	3	0.65
BATX_05	FCTQQQTGGHLVSFQSSEEADFVLK	0.997	55.8	2.37	Carbamidomethyl (+57)	2842.34	3	7.3
BATX_05	MACTQLAYFICK	0.997	0	10.5	Carbamidomethyl (+57), Carbamidomethyl (+57)	1504.7	2	5.8
BATX_05	SMACTQLAYFICK	0.997	67.4	12.9	Carbamidomethyl (+57), Carbamidomethyl (+57)	1591.73	2	7.4
BATX_05	SMACTQLAYFICK	0.997	41.3	12.6	Carbamidomethyl (+57), Carbamidomethyl (+57)	1591.73	3	5.6
BATX_05	SMACTQLAYFICK	0.997	58.3	12.4	Carbamidomethyl (+57), Carbamidomethyl (+57)	1591.73	2	7.3
BATX_05	SMACTQLAYFICK	0.997	70.4	12	Carbamidomethyl (+57), Carbamidomethyl (+57)	1591.73	2	6.6
BATX_05	SMACTQLAYFICK	0.997	38.4	11.9	Carbamidomethyl (+57), Carbamidomethyl (+57)	1591.73	3	6.5
BATX_05	SMACTQLAYFICK	0.997	60.6	10.8	Carbamidomethyl (+57), Carbamidomethyl (+57)	1591.73	2	4.5
BATX_05	SMACTQLAYFICK	0.997	60.9	10.3	Oxidation (+16), Carbamidomethyl (+57), Carbamidomethyl (+57)	1607.72	2	5.5
BATX_05	SMACTQLAYFICK	0.997	39.4	10.1	Carbamidomethyl (+57), Carbamidomethyl (+57)	1591.73	3	4.3
BATX_05	SMACTQLAYFICK	0.997	43	10.1	Carbamidomethyl (+57), Carbamidomethyl (+57)	1591.73	3	6.7
BATX_05	SMACTQLAYFICK	0.997	73.6	9.49	Oxidation (+16), Carbamidomethyl (+57), Carbamidomethyl (+57)	1607.73	2	6.4
BATX_05	SMACTQLAYFICK	0.997	64.1	9.48	Oxidation (+16), Carbamidomethyl (+57), Carbamidomethyl (+57)	1607.73	2	7
BATX_05	SMACTQLAYFICK	0.997	63	9.19	Carbamidomethyl (+57), Carbamidomethyl (+57)	1591.73	2	6.6
BATX_05	SMACTQLAYFICK	0.997	87.9	9.12	Oxidation (+16), Carbamidomethyl (+57), Carbamidomethyl (+57)	1607.73	2	6.9
BATX_05	SMACTQLAYFICK	0.997	62.6	9	Carbamidomethyl (+57), Carbamidomethyl (+57)	1591.73	2	4.5
BATX_05	SMACTQLAYFICK	0.997	67.4	8.8	Carbamidomethyl (+57), Carbamidomethyl (+57)	1591.73	2	6.6
BATX_05	SMACTQLAYFICK	0.997	58.5	8.72	Oxidation (+16), Carbamidomethyl (+57), Carbamidomethyl (+57)	1607.72	2	6
BATX_05	SMACTQLAYFICK	0.997	40.5	8.47	Carbamidomethyl (+57), Carbamidomethyl (+57)	1591.73	2	3.8
BATX_05	SMACTQLAYFICK	0.997	55.1	8.47	Carbamidomethyl (+57), Carbamidomethyl (+57)	1591.73	3	7.5
BATX_05	SMACTQLAYFICK	0.997	83.1	7.17	Oxidation (+16), Carbamidomethyl (+57), Carbamidomethyl (+57)	1607.72	2	2.7
BATX_05	SMACTQLAYFICK	0.997	65.8	6.68	Oxidation (+16), Carbamidomethyl (+57), Carbamidomethyl (+57)	1607.72	2	1.7
BATX_05	SMACTQLAYFICK	0.997	93.4	6.49	Oxidation (+16), Carbamidomethyl (+57), Carbamidomethyl (+57)	1607.72	2	4.4
BATX_05	SMACTQLAYFICK	0.997	87	6.29	Oxidation (+16), Carbamidomethyl (+57), Carbamidomethyl (+57)	1607.73	2	7.4
BATX_05	SMACTQLAYFICK	0.997	34	6.26	Carbamidomethyl (+57), Carbamidomethyl (+57)	1591.73	3	6.1
BATX_05	SMACTQLAYFICK	0.997	69.7	6.06	Oxidation (+16), Carbamidomethyl (+57), Carbamidomethyl (+57)	1607.72	2	5.9
BATX_05	SMACTQLAYFICK	0.997	64.5	5.28	Oxidation (+16), Carbamidomethyl (+57), Carbamidomethyl (+57)	1607.73	2	9
BATX_05	SMACTQLAYFICK	0.997	52.6	5	Oxidation (+16), Carbamidomethyl (+57), Carbamidomethyl (+57)	1607.73	2	8.1
BATX_05	SMACTQLAYFICK	0.997	62.2	4.85	Oxidation (+16), Carbamidomethyl (+57), Carbamidomethyl (+57)	1607.72	2	2.1
BATX_05	SMACTQLAYFICK	0.997	82	4.85	Oxidation (+16), Carbamidomethyl (+57), Carbamidomethyl (+57)	1607.72	2	2
BATX_05	SMACTQLAYFICK	0.997	81.6	4.8	Oxidation (+16), Carbamidomethyl (+57), Carbamidomethyl (+57)	1607.73	2	9.3
BATX_05	SMACTQLAYFICK	0.997	76.7	4.72	Oxidation (+16), Carbamidomethyl (+57), Carbamidomethyl (+57)	1607.73	2	7.5
BATX_05	SMACTQLAYFICK	0.997	64.3	4.7	Oxidation (+16), Carbamidomethyl (+57), Carbamidomethyl (+57)	1607.72	2	5.3
BATX_05	SMACTQLAYFICK	0.997	59.7	3.92	Oxidation (+16), Carbamidomethyl (+57), Carbamidomethyl (+57)	1607.72	2	3.6
BATX_05	SMACTQLAYFICKIQA	0.997	48.2	6.15	Carbamidomethyl (+57), Carbamidomethyl (+57)	1903.91	2	6.5
BATX_05	SMACTQLAYFICKIQA	0.997	34.1	5.42	Carbamidomethyl (+57), Carbamidomethyl (+57)	1903.92	2	9.1
BATX_05	SMACTQLAYFICKIQA	0.997	25.1	4.89	Carbamidomethyl (+57), Carbamidomethyl (+57)	1903.91	3	7.8
BATX_05	VFIEPQNWADAEK	0.997	66.2	14.6		1545.75	2	4.2
BATX_05	VFIEPQNWADAEK	0.997	74	14.4		1545.75	2	4.2
BATX_05	VFIEPQNWADAEK	0.997	77.9	12.4		1545.75	2	4.2
BATX_05	VFIEPQNWADAEK	0.997	51.3	12.1		1545.76	2	6.5
BATX_05	VFIEPQNWADAEK	0.997	73.5	11.1		1545.75	2	3.2
BATX_05	VFIEPQNWADAEK	0.997	59.3	11		1545.75	2	4
BATX_05	VFIEPQNWADAEK	0.997	50.6	10.9		1545.75	2	4.6
BATX_05	VFIEPQNWADAEK	0.997	24	7.34		1545.75	3	4.4
BATX_05	VFIEPQNWADAEK	0.997	31.5	7.21		1545.75	2	5.3
BATX_05	VFIEPQNWADAEK	0.997	39.5	5.17		1545.75	3	2.1
BATX_05	VFIEPQNWADAEK	0.997	25.6	4.62		1545.76	3	5.7
BATX_05	VFIEPQNWADAEK	0.997	41.1	4.46		1545.75	3	3.6
BATX_05	VFIEPQNWADAEK	0.997	26.1	3.39		1545.75	2	1.4
BATX_05	VFIEPQNWADAEKFCTQQQTGGHLVSFQSSEEADFVLK	0.997	27.5	8.31	Carbamidomethyl (+57)	4370.08	4	4
BATX_05	YKDWAEESYCLYFK	0.997	59	15	Carbamidomethyl (+57)	1900.84	2	4.5
BATX_05	YKDWAEESYCLYFK	0.997	86.6	15	Carbamidomethyl (+57)	1900.84	2	5.1
BATX_05	YKDWAEESYCLYFK	0.997	95.8	14.2	Carbamidomethyl (+57)	1900.84	2	4.7
BATX_05	YKDWAEESYCLYFK	0.997	96.1	13.7	Carbamidomethyl (+57)	1900.85	2	6
BATX_05	YKDWAEESYCLYFK	0.997	34.2	12.8	Carbamidomethyl (+57)	1900.85	3	6.9
BATX_05	YKDWAEESYCLYFK	0.997	36.7	11.7	Carbamidomethyl (+57)	1900.85	3	6.9
BATX_05	YKDWAEESYCLYFK	0.997	40.8	11.7	Carbamidomethyl (+57)	1900.85	3	6.1
BATX_05	YKDWAEESYCLYFK	0.997	34.2	11.6	Carbamidomethyl (+57)	1900.84	3	5
BATX_05	YKDWAEESYCLYFK	0.997	34.7	11.1	Carbamidomethyl (+57)	1900.85	3	5.8
BATX_05	YKDWAEESYCLYFK	0.997	38.5	10.7	Carbamidomethyl (+57)	1900.85	3	6.5
BATX_05	YKDWAEESYCLYFK	0.997	85.1	10.6	Carbamidomethyl (+57)	1900.85	2	7.9
BATX_05	YKDWAEESYCLYFK	0.997	28.2	10	Carbamidomethyl (+57)	1900.84	3	3.3
BATX_05	YKDWAEESYCLYFK	0.997	38.6	9.68	Carbamidomethyl (+57)	1900.85	3	6.8
BATX_05	YKDWAEESYCLYFK	0.997	27.3	9.28	Carbamidomethyl (+57)	1900.84	3	3.9
BATX_05	YKDWAEESYCLYFK	0.997	34	9.24	Carbamidomethyl (+57)	1900.85	3	5.9
BATX_05	YKDWAEESYCLYFK	0.997	31.5	9.11	Carbamidomethyl (+57)	1900.85	3	6.5
BATX_05	YKDWAEESYCLYFK	0.997	30.4	8.89	Carbamidomethyl (+57)	1900.85	3	5.9
BATX_05	YKDWAEESYCLYFK	0.997	19.8	7.92	Carbamidomethyl (+57)	1900.85	3	7.4
BATX_05	YKDWAEESYCLYFK	0.997	33.3	6.35	Carbamidomethyl (+57)	1900.85	3	7.5
BATX_05	YKDWAEESYCLYFK	0.997	30.5	4.77	Carbamidomethyl (+57)	1900.84	2	5.5
BATX_08	DWAEESYCLYFK	0.997	64.3	11.5	Carbamidomethyl (+57)	1609.68	2	4.3
BATX_08	DWAEESYCLYFK	0.997	61.7	7.24	Carbamidomethyl (+57)	1609.69	2	6.6
BATX_08	FCTQQQTGGHLVSFQSSEEADFVLK	0.997	64.9	13.7	Carbamidomethyl (+57)	2842.35	3	8.6
BATX_08	FCTQQQTGGHLVSFQSSEEADFVLK	0.997	51	13.4	Carbamidomethyl (+57)	2842.35	3	8.4
BATX_08	FCTQQQTGGHLVSFQSSEEADFVLK	0.997	52.8	12.9	Carbamidomethyl (+57)	2842.35	3	11
BATX_08	FCTQQQTGGHLVSFQSSEEADFVLK	0.997	69.4	12.9	Carbamidomethyl (+57)	2842.35	3	8.7
BATX_08	FCTQQQTGGHLVSFQSSEEADFVLK	0.997	55	12.6	Carbamidomethyl (+57)	2842.34	3	5.6
BATX_08	FCTQQQTGGHLVSFQSSEEADFVLK	0.997	66.1	12.6	Carbamidomethyl (+57)	2842.35	3	9.2
BATX_08	FCTQQQTGGHLVSFQSSEEADFVLK	0.997	52	12.5	Carbamidomethyl (+57)	2842.35	3	9.3
BATX_08	FCTQQQTGGHLVSFQSSEEADFVLK	0.997	62.6	12.5	Carbamidomethyl (+57)	2842.34	3	6.8
BATX_08	FCTQQQTGGHLVSFQSSEEADFVLK	0.997	65.5	12.5	Carbamidomethyl (+57)	2842.35	3	8.6
BATX_08	FCTQQQTGGHLVSFQSSEEADFVLK	0.997	46.8	12.2	Carbamidomethyl (+57)	2842.35	3	8.6
BATX_08	FCTQQQTGGHLVSFQSSEEADFVLK	0.997	53.2	11.1	Carbamidomethyl (+57)	2842.35	3	7.9
BATX_08	FCTQQQTGGHLVSFQSSEEADFVLK	0.997	58.2	10.9	Carbamidomethyl (+57)	2842.35	3	8.2
BATX_08	FCTQQQTGGHLVSFQSSEEADFVLK	0.997	45.7	10.6	Carbamidomethyl (+57)	2842.34	3	7.3
BATX_08	FCTQQQTGGHLVSFQSSEEADFVLK	0.997	61.5	10.2	Carbamidomethyl (+57)	2842.33	3	3.7
BATX_08	FCTQQQTGGHLVSFQSSEEADFVLK	0.997	48.1	9.47	Carbamidomethyl (+57)	2842.34	3	6.3
BATX_08	FCTQQQTGGHLVSFQSSEEADFVLK	0.997	70.9	9.47	Carbamidomethyl (+57)	2842.35	3	8.5
BATX_08	FCTQQQTGGHLVSFQSSEEADFVLK	0.997	50.2	8.8	Carbamidomethyl (+57)	2842.35	3	8.8
BATX_08	FCTQQQTGGHLVSFQSSEEADFVLK	0.997	55.6	8.1	Carbamidomethyl (+57)	2842.35	3	8.3
BATX_08	FCTQQQTGGHLVSFQSSEEADFVLK	0.997	54.7	7.51	Carbamidomethyl (+57)	2842.34	3	5
BATX_08	FCTQQQTGGHLVSFQSSEEADFVLK	0.997	63.2	6.47	Carbamidomethyl (+57)	2842.34	3	4.2
BATX_08	FCTQQQTGGHLVSFQSSEEADFVLK	0.997	56.8	6.29	Carbamidomethyl (+57)	2842.35	3	9.2
BATX_08	FCTQQQTGGHLVSFQSSEEADFVLK	0.997	36.2	6.28	Carbamidomethyl (+57)	2842.35	3	8.6
BATX_08	FCTQQQTGGHLVSFQSSEEADFVLK	0.997	44.5	5.82	Carbamidomethyl (+57)	2842.34	3	7.2
BATX_08	FCTQQQTGGHLVSFQSSEEADFVLK	0.997	49.5	5.51	Carbamidomethyl (+57)	2842.34	3	6.4
BATX_08	FCTQQQTGGHLVSFQSSEEADFVLK	0.997	26.1	4.82	Carbamidomethyl (+57)	2842.35	2	9.2
BATX_08	FCTQQQTGGHLVSFQSSEEADFVLK	0.997	33.9	4.38	Carbamidomethyl (+57)	2842.35	3	8.4
BATX_08	FCTQQQTGGHLVSFQSSEEADFVLK	0.997	70	4.36	Carbamidomethyl (+57)	2842.34	3	6.8
BATX_08	FCTQQQTGGHLVSFQSSEEADFVLK	0.997	16.9	3.85	Carbamidomethyl (+57)	2842.31	3	-3
BATX_08	FCTQQQTGGHLVSFQSSEEADFVLK	0.997	23.9	2.85	Carbamidomethyl (+57)	2842.33	3	3.9
BATX_08	FCTQQQTGGHLVSFQSSEEADFVLK	0.997	31.1	2.68	Carbamidomethyl (+57)	2842.34	3	6.7
BATX_08	SMACTQLAYFICK	0.997	63.1	13.4	Carbamidomethyl (+57), Carbamidomethyl (+57)	1591.73	2	7.2
BATX_08	SMACTQLAYFICK	0.997	67.8	11.8	Carbamidomethyl (+57), Carbamidomethyl (+57)	1591.73	2	7.8
BATX_08	SMACTQLAYFICK	0.997	44.7	11.3	Carbamidomethyl (+57), Carbamidomethyl (+57)	1591.73	3	8.2
BATX_08	SMACTQLAYFICK	0.997	62.7	10.9	Carbamidomethyl (+57), Carbamidomethyl (+57)	1591.73	2	7.8
BATX_08	SMACTQLAYFICK	0.997	81.7	10.8	Oxidation (+16), Carbamidomethyl (+57), Carbamidomethyl (+57)	1607.73	2	8.7
BATX_08	SMACTQLAYFICK	0.997	58.5	10.6	Carbamidomethyl (+57), Carbamidomethyl (+57)	1591.73	2	7.5
BATX_08	SMACTQLAYFICK	0.997	68.4	10.5	Oxidation (+16), Carbamidomethyl (+57), Carbamidomethyl (+57)	1607.73	2	8
BATX_08	SMACTQLAYFICK	0.997	68.8	10.5	Oxidation (+16), Carbamidomethyl (+57), Carbamidomethyl (+57)	1607.72	2	5.8
BATX_08	SMACTQLAYFICK	0.997	82.8	10.3	Oxidation (+16), Carbamidomethyl (+57), Carbamidomethyl (+57)	1607.73	2	6.6
BATX_08	SMACTQLAYFICK	0.997	58.5	10.1	Oxidation (+16), Carbamidomethyl (+57), Carbamidomethyl (+57)	1607.73	2	6.5
BATX_08	SMACTQLAYFICK	0.997	65	9.89	Oxidation (+16), Carbamidomethyl (+57), Carbamidomethyl (+57)	1607.73	2	9.2
BATX_08	SMACTQLAYFICK	0.997	74.7	9.55	Oxidation (+16), Carbamidomethyl (+57), Carbamidomethyl (+57)	1607.73	2	7
BATX_08	SMACTQLAYFICK	0.997	78.2	9.55	Oxidation (+16), Carbamidomethyl (+57), Carbamidomethyl (+57)	1607.73	2	8.8
BATX_08	SMACTQLAYFICK	0.997	69.3	9.31	Oxidation (+16), Carbamidomethyl (+57), Carbamidomethyl (+57)	1607.72	2	2.8
BATX_08	SMACTQLAYFICK	0.997	39.4	9.29	Carbamidomethyl (+57), Carbamidomethyl (+57)	1591.73	3	7.6
BATX_08	SMACTQLAYFICK	0.997	68.1	9.17	Oxidation (+16), Carbamidomethyl (+57), Carbamidomethyl (+57)	1607.73	2	7.5
BATX_08	SMACTQLAYFICK	0.997	82.6	9.15	Oxidation (+16), Carbamidomethyl (+57), Carbamidomethyl (+57)	1607.73	2	7
BATX_08	SMACTQLAYFICK	0.997	33.9	8.8	Oxidation (+16), Carbamidomethyl (+57), Carbamidomethyl (+57)	1607.72	3	5.6
BATX_08	SMACTQLAYFICK	0.997	70.1	8.8	Carbamidomethyl (+57), Carbamidomethyl (+57)	1591.73	2	7
BATX_08	SMACTQLAYFICK	0.997	48.6	8.7	Carbamidomethyl (+57), Carbamidomethyl (+57)	1591.73	3	6.8
BATX_08	SMACTQLAYFICK	0.997	77.3	8.31	Oxidation (+16), Carbamidomethyl (+57), Carbamidomethyl (+57)	1607.73	2	8.6
BATX_08	SMACTQLAYFICK	0.997	38.6	8.21	Carbamidomethyl (+57), Carbamidomethyl (+57)	1591.73	3	6.5
BATX_08	SMACTQLAYFICK	0.997	64.8	8.18	Oxidation (+16), Carbamidomethyl (+57), Carbamidomethyl (+57)	1607.72	2	6.4
BATX_08	SMACTQLAYFICK	0.997	81.9	8.11	Oxidation (+16), Carbamidomethyl (+57), Carbamidomethyl (+57)	1607.73	2	9.2
BATX_08	SMACTQLAYFICK	0.997	51.4	7.92	Carbamidomethyl (+57), Carbamidomethyl (+57)	1591.73	3	6.7
BATX_08	SMACTQLAYFICK	0.997	44	7.85	Oxidation (+16), Carbamidomethyl (+57), Carbamidomethyl (+57)	1607.73	3	7
BATX_08	SMACTQLAYFICK	0.997	67.5	7.66	Oxidation (+16), Carbamidomethyl (+57), Carbamidomethyl (+57)	1607.72	2	5.6
BATX_08	SMACTQLAYFICK	0.997	55.3	7.62	Carbamidomethyl (+57), Carbamidomethyl (+57)	1591.73	2	6.7
BATX_08	SMACTQLAYFICK	0.997	60.4	7.37	Oxidation (+16), Carbamidomethyl (+57), Carbamidomethyl (+57)	1607.72	2	5.6
BATX_08	SMACTQLAYFICK	0.997	44.2	7.3	Oxidation (+16), Carbamidomethyl (+57), Carbamidomethyl (+57)	1607.73	3	7
BATX_08	SMACTQLAYFICK	0.997	69.6	7.12	Oxidation (+16), Carbamidomethyl (+57), Carbamidomethyl (+57)	1607.72	2	5.1
BATX_08	SMACTQLAYFICK	0.997	75.2	7.08	Oxidation (+16), Carbamidomethyl (+57), Carbamidomethyl (+57)	1607.73	2	6.7
BATX_08	SMACTQLAYFICK	0.997	69.3	6.92	Oxidation (+16), Carbamidomethyl (+57), Carbamidomethyl (+57)	1607.73	2	7.7
BATX_08	SMACTQLAYFICK	0.997	64.3	6.89	Oxidation (+16), Carbamidomethyl (+57), Carbamidomethyl (+57)	1607.72	2	2
BATX_08	SMACTQLAYFICK	0.997	77.6	5.74	Oxidation (+16), Carbamidomethyl (+57), Carbamidomethyl (+57)	1607.72	2	2.3
BATX_08	SMACTQLAYFICK	0.997	61.2	5.6	Oxidation (+16), Carbamidomethyl (+57), Carbamidomethyl (+57)	1607.72	2	6.3
BATX_08	SMACTQLAYFICK	0.997	42.9	5.39	Oxidation (+16), Carbamidomethyl (+57), Carbamidomethyl (+57)	1607.73	3	7.2
BATX_08	SMACTQLAYFICK	0.997	50.8	5.1	Oxidation (+16), Carbamidomethyl (+57), Carbamidomethyl (+57)	1607.72	2	5.1
BATX_08	SMACTQLAYFICK	0.997	41.2	4.7	Carbamidomethyl (+57), Carbamidomethyl (+57)	1591.73	3	5.6
BATX_08	SMACTQLAYFICK	0.997	16.9	2.42	Oxidation (+16), Carbamidomethyl (+57), Carbamidomethyl (+57)	1607.72	2	5.2
BATX_08	SMACTQLAYFICKIQA	0.997	19.5	3.82	Carbamidomethyl (+57), Carbamidomethyl (+57)	1903.91	3	7.8
BATX_08	SMACTQLAYFICKIQA	0.997	23	3.43	Carbamidomethyl (+57), Carbamidomethyl (+57)	1903.91	2	6.4
BATX_08	SMACTQLAYFICKIQA	0.997	26.2	3.37	Carbamidomethyl (+57), Carbamidomethyl (+57)	1903.91	3	7.3
BATX_08	SMACTQLAYFICKIQA	0.996	9.25	2.48	Carbamidomethyl (+57), Carbamidomethyl (+57)	1903.91	3	4.5
BATX_08	SMACTQLAYFICKIQA	0.993	15.1	2.34	Carbamidomethyl (+57), Carbamidomethyl (+57)	1903.92	3	9.4
BATX_08	VFIEPQNWADAEK	0.997	64.7	13.7		1545.76	2	6.6
BATX_08	VFIEPQNWADAEK	0.997	73.6	12.1		1545.76	2	6.4
BATX_08	VFIEPQNWADAEK	0.997	80.2	12		1545.76	2	6
BATX_08	VFIEPQNWADAEK	0.997	44	11.8		1545.75	2	4.9
BATX_08	VFIEPQNWADAEK	0.997	59.7	11.6		1545.76	2	5.9
BATX_08	VFIEPQNWADAEK	0.997	61.9	11		1545.76	2	6.8
BATX_08	VFIEPQNWADAEK	0.997	27	6.89		1545.75	3	4
BATX_08	VFIEPQNWADAEK	0.997	18.2	6.66		1545.75	2	5.4
BATX_08	VFIEPQNWADAEK	0.997	38	5.16		1545.76	2	7.1
BATX_08	VFIEPQNWADAEK	0.997	32.5	4.85		1545.75	3	4.5
BATX_08	VFIEPQNWADAEK	0.997	35.8	4.74		1545.75	3	4.6
BATX_08	VFIEPQNWADAEK	0.997	38.1	4.55		1545.76	3	5.6
BATX_08	VFIEPQNWADAEK	0.997	26	3.8		1545.75	2	5.3
BATX_08	YKDWAEESYCLYFK	0.997	66.3	15	Carbamidomethyl (+57)	1900.85	2	6.2
BATX_08	YKDWAEESYCLYFK	0.997	67.9	15	Carbamidomethyl (+57)	1900.85	2	7.7
BATX_08	YKDWAEESYCLYFK	0.997	83	15	Carbamidomethyl (+57)	1900.85	2	7.6
BATX_08	YKDWAEESYCLYFK	0.997	95.7	15	Carbamidomethyl (+57)	1900.85	2	7.2
BATX_08	YKDWAEESYCLYFK	0.997	63.4	12.1	Carbamidomethyl (+57)	1900.85	2	8.3
BATX_08	YKDWAEESYCLYFK	0.997	36.2	11.9	Carbamidomethyl (+57)	1900.85	3	6.6
BATX_08	YKDWAEESYCLYFK	0.997	40.2	11	Carbamidomethyl (+57)	1900.85	3	7.2
BATX_08	YKDWAEESYCLYFK	0.997	39.6	10.9	Carbamidomethyl (+57)	1900.85	3	7.1
BATX_08	YKDWAEESYCLYFK	0.997	30.9	10.8	Carbamidomethyl (+57)	1900.85	3	7.3
BATX_08	YKDWAEESYCLYFK	0.997	32.1	10.7	Carbamidomethyl (+57)	1900.84	3	4.1
BATX_08	YKDWAEESYCLYFK	0.997	37.5	10.2	Carbamidomethyl (+57)	1900.85	3	7.7
BATX_08	YKDWAEESYCLYFK	0.997	32.2	9.96	Carbamidomethyl (+57)	1900.85	3	6.7
BATX_08	YKDWAEESYCLYFK	0.997	30.5	8.85	Carbamidomethyl (+57)	1900.85	3	6.9
BATX_08	YKDWAEESYCLYFK	0.997	43.1	8.55	Carbamidomethyl (+57)	1900.85	3	6.9
BATX_08	YKDWAEESYCLYFK	0.997	35.7	7.92	Carbamidomethyl (+57)	1900.85	3	7.7
BATX_08	YKDWAEESYCLYFK	0.997	26.4	7.04	Carbamidomethyl (+57)	1900.85	3	6.6
BATX_08	YKDWAEESYCLYFK	0.997	38.8	6.6	Carbamidomethyl (+57)	1900.85	3	7.3
BATX_08	YKDWAEESYCLYFK	0.997	28.7	5.74	Carbamidomethyl (+57)	1900.84	3	4.2
BATX_08	YKDWAEESYCLYFK	0.997	26.7	3.64	Carbamidomethyl (+57)	1900.85	3	6.9
BATX_09	DWAEESYCLYFK	0.997	62.8	11.1	Carbamidomethyl (+57)	1609.68	2	4.1
BATX_09	DWAEESYCLYFK	0.997	61.7	9.89	Carbamidomethyl (+57)	1609.68	2	4.4
BATX_09	DWAEESYCLYFK	0.997	45.2	6	Carbamidomethyl (+57)	1609.68	2	4.4
BATX_09	FCTQQQTGGHLVSFQSSEEADFVLK	0.997	50	14.6	Carbamidomethyl (+57)	2842.35	3	8.8
BATX_09	FCTQQQTGGHLVSFQSSEEADFVLK	0.997	51	13.6	Carbamidomethyl (+57)	2842.35	3	8.4
BATX_09	FCTQQQTGGHLVSFQSSEEADFVLK	0.997	54.4	13.1	Carbamidomethyl (+57)	2842.35	3	10
BATX_09	FCTQQQTGGHLVSFQSSEEADFVLK	0.997	58.8	13.1	Carbamidomethyl (+57)	2842.35	3	8.8
BATX_09	FCTQQQTGGHLVSFQSSEEADFVLK	0.997	50.3	12.4	Carbamidomethyl (+57)	2842.35	3	9.5
BATX_09	FCTQQQTGGHLVSFQSSEEADFVLK	0.997	57.8	12.3	Carbamidomethyl (+57)	2842.35	3	7.8
BATX_09	FCTQQQTGGHLVSFQSSEEADFVLK	0.997	44.8	11.5	Carbamidomethyl (+57)	2842.34	3	7.3
BATX_09	FCTQQQTGGHLVSFQSSEEADFVLK	0.997	53.6	10.4	Carbamidomethyl (+57)	2842.35	3	8.8
BATX_09	FCTQQQTGGHLVSFQSSEEADFVLK	0.997	52.1	9.96	Carbamidomethyl (+57)	2842.35	3	9.5
BATX_09	FCTQQQTGGHLVSFQSSEEADFVLK	0.997	54.2	9.82	Carbamidomethyl (+57)	2842.34	3	6.2
BATX_09	FCTQQQTGGHLVSFQSSEEADFVLK	0.997	60.5	9.46	Carbamidomethyl (+57)	2842.34	3	7
BATX_09	FCTQQQTGGHLVSFQSSEEADFVLK	0.997	59.1	9.15	Carbamidomethyl (+57)	2842.35	3	9.3
BATX_09	FCTQQQTGGHLVSFQSSEEADFVLK	0.997	41.3	7.89	Carbamidomethyl (+57)	2842.33	3	3.9
BATX_09	FCTQQQTGGHLVSFQSSEEADFVLK	0.997	65.7	7.85	Carbamidomethyl (+57)	2842.35	3	9.9
BATX_09	FCTQQQTGGHLVSFQSSEEADFVLK	0.997	59.2	7.68	Carbamidomethyl (+57)	2842.34	3	7.3
BATX_09	FCTQQQTGGHLVSFQSSEEADFVLK	0.997	57.7	6.89	Carbamidomethyl (+57)	2842.35	3	10
BATX_09	FCTQQQTGGHLVSFQSSEEADFVLK	0.997	57.4	6.66	Carbamidomethyl (+57)	2842.35	3	10
BATX_09	FCTQQQTGGHLVSFQSSEEADFVLK	0.997	52.1	6.55	Carbamidomethyl (+57)	2842.35	3	8.6
BATX_09	FCTQQQTGGHLVSFQSSEEADFVLK	0.997	31	6.24	Carbamidomethyl (+57)	2842.34	3	5.7
BATX_09	FCTQQQTGGHLVSFQSSEEADFVLK	0.997	43	6.23	Carbamidomethyl (+57)	2842.35	3	9.9
BATX_09	FCTQQQTGGHLVSFQSSEEADFVLK	0.997	37.3	6.12	Carbamidomethyl (+57)	2842.36	2	11
BATX_09	FCTQQQTGGHLVSFQSSEEADFVLK	0.997	50.9	5.39	Carbamidomethyl (+57)	2842.35	3	8.2
BATX_09	FCTQQQTGGHLVSFQSSEEADFVLK	0.997	40.2	4.74	Carbamidomethyl (+57)	2842.35	3	8.6
BATX_09	FCTQQQTGGHLVSFQSSEEADFVLK	0.997	38.8	4.74	Carbamidomethyl (+57)	2842.34	3	5.9
BATX_09	FCTQQQTGGHLVSFQSSEEADFVLK	0.997	48.1	4.51	Carbamidomethyl (+57)	2842.34	3	7.4
BATX_09	FCTQQQTGGHLVSFQSSEEADFVLK	0.997	26.1	4.46	Carbamidomethyl (+57)	2842.33	3	3.7
BATX_09	FCTQQQTGGHLVSFQSSEEADFVLK	0.997	43.1	3.46	Carbamidomethyl (+57)	2842.35	3	8.1
BATX_09	FCTQQQTGGHLVSFQSSEEADFVLK	0.997	31.8	3.01	Carbamidomethyl (+57)	2842.35	3	7.7
BATX_09	FCTQQQTGGHLVSFQSSEEADFVLK	0.997	34.1	2.85	Carbamidomethyl (+57)	2842.35	3	9
BATX_09	FCTQQQTGGHLVSFQSSEEADFVLK	0.997	47.5	2.55	Carbamidomethyl (+57)	2842.34	3	6.6
BATX_09	SMACTQLAYFICK	0.997	67.5	12.1	Carbamidomethyl (+57), Carbamidomethyl (+57)	1591.73	2	9.1
BATX_09	SMACTQLAYFICK	0.997	65.3	12	Carbamidomethyl (+57), Carbamidomethyl (+57)	1591.73	2	8.1
BATX_09	SMACTQLAYFICK	0.997	40	11.7	Carbamidomethyl (+57), Carbamidomethyl (+57)	1591.73	3	8.2
BATX_09	SMACTQLAYFICK	0.997	69.8	11.6	Carbamidomethyl (+57), Carbamidomethyl (+57)	1591.73	2	8.6
BATX_09	SMACTQLAYFICK	0.997	43.1	11.4	Carbamidomethyl (+57), Carbamidomethyl (+57)	1591.73	3	7.2
BATX_09	SMACTQLAYFICK	0.997	87.8	10.5	Oxidation (+16), Carbamidomethyl (+57), Carbamidomethyl (+57)	1607.72	2	4
BATX_09	SMACTQLAYFICK	0.997	36.5	10.2	Carbamidomethyl (+57), Carbamidomethyl (+57)	1591.73	3	4.6
BATX_09	SMACTQLAYFICK	0.997	50.1	9.8	Carbamidomethyl (+57), Carbamidomethyl (+57)	1591.73	3	7.6
BATX_09	SMACTQLAYFICK	0.997	78.1	9.77	Oxidation (+16), Carbamidomethyl (+57), Carbamidomethyl (+57)	1607.72	2	6.1
BATX_09	SMACTQLAYFICK	0.997	81.9	9.7	Oxidation (+16), Carbamidomethyl (+57), Carbamidomethyl (+57)	1607.72	2	5.4
BATX_09	SMACTQLAYFICK	0.997	78.1	9.68	Oxidation (+16), Carbamidomethyl (+57), Carbamidomethyl (+57)	1607.72	2	5.5
BATX_09	SMACTQLAYFICK	0.997	87.5	9.28	Oxidation (+16), Carbamidomethyl (+57), Carbamidomethyl (+57)	1607.72	2	5.9
BATX_09	SMACTQLAYFICK	0.997	77.8	9.06	Carbamidomethyl (+57), Carbamidomethyl (+57)	1591.73	2	8.8
BATX_09	SMACTQLAYFICK	0.997	62.8	8.82	Carbamidomethyl (+57), Carbamidomethyl (+57)	1591.73	2	7.9
BATX_09	SMACTQLAYFICK	0.997	60.8	8.72	Oxidation (+16), Carbamidomethyl (+57), Carbamidomethyl (+57)	1607.73	2	8.6
BATX_09	SMACTQLAYFICK	0.997	81.6	8.6	Oxidation (+16), Carbamidomethyl (+57), Carbamidomethyl (+57)	1607.73	2	6.9
BATX_09	SMACTQLAYFICK	0.997	65	8.09	Oxidation (+16), Carbamidomethyl (+57), Carbamidomethyl (+57)	1607.73	2	7.8
BATX_09	SMACTQLAYFICK	0.997	87.5	7.43	Oxidation (+16), Carbamidomethyl (+57), Carbamidomethyl (+57)	1607.73	2	7.1
BATX_09	SMACTQLAYFICK	0.997	45.6	6.6	Oxidation (+16), Carbamidomethyl (+57), Carbamidomethyl (+57)	1607.72	3	5.8
BATX_09	SMACTQLAYFICK	0.997	64.5	6.21	Oxidation (+16), Carbamidomethyl (+57), Carbamidomethyl (+57)	1607.73	2	6.7
BATX_09	SMACTQLAYFICK	0.997	41.9	4.35	Oxidation (+16), Carbamidomethyl (+57), Carbamidomethyl (+57)	1607.73	3	8.9
BATX_09	SMACTQLAYFICK	0.997	37.7	4.34	Oxidation (+16), Carbamidomethyl (+57), Carbamidomethyl (+57)	1607.73	2	8.2
BATX_09	SMACTQLAYFICK	0.997	32.9	3.82	Oxidation (+16), Carbamidomethyl (+57), Carbamidomethyl (+57)	1607.73	2	8.5
BATX_09	SMACTQLAYFICK	0.997	34.9	3.16	Oxidation (+16), Carbamidomethyl (+57), Carbamidomethyl (+57)	1607.72	2	5.3
BATX_09	VFIEPQNWADAEK	0.997	68.6	12.6		1545.76	2	7.3
BATX_09	VFIEPQNWADAEK	0.997	49.5	11.6		1545.75	2	4.4
BATX_09	VFIEPQNWADAEK	0.997	63	11.3		1545.76	2	6.6
BATX_09	VFIEPQNWADAEK	0.997	64.6	10.6		1545.76	2	7.3
BATX_09	VFIEPQNWADAEK	0.997	60.8	9.96		1545.76	2	6.7
BATX_09	VFIEPQNWADAEK	0.997	53	9.72		1545.75	2	4.9
BATX_09	VFIEPQNWADAEK	0.997	28.3	6.57		1545.76	3	7.8
BATX_09	VFIEPQNWADAEK	0.997	22	6.49		1545.76	3	5.9
BATX_09	VFIEPQNWADAEK	0.997	39.2	6.26		1545.76	3	6.6
BATX_09	VFIEPQNWADAEK	0.997	14.7	5.29		1545.76	2	8.7
BATX_09	VFIEPQNWADAEK	0.997	36.3	5.18		1545.76	2	7.6
BATX_09	VFIEPQNWADAEK	0.997	33.3	4.55		1545.76	3	7
BATX_09	VFIEPQNWADAEK	0.997	21.1	3.49		1545.76	2	6.5
BATX_09	YKDWAEESYCLYFK	0.997	48	15	Carbamidomethyl (+57)	1900.85	2	8
BATX_09	YKDWAEESYCLYFK	0.997	89.9	15	Carbamidomethyl (+57)	1900.85	2	8.6
BATX_09	YKDWAEESYCLYFK	0.997	63.4	14.4	Carbamidomethyl (+57)	1900.85	2	8.3
BATX_09	YKDWAEESYCLYFK	0.997	65.4	12.1	Carbamidomethyl (+57)	1900.85	2	9.3
BATX_09	YKDWAEESYCLYFK	0.997	40.5	12	Carbamidomethyl (+57)	1900.85	3	6.7
BATX_09	YKDWAEESYCLYFK	0.997	59.6	12	Carbamidomethyl (+57)	1900.85	2	9.9
BATX_09	YKDWAEESYCLYFK	0.997	35.2	11.7	Carbamidomethyl (+57)	1900.85	3	7.5
BATX_09	YKDWAEESYCLYFK	0.997	37.6	11.3	Carbamidomethyl (+57)	1900.85	3	8.4
BATX_09	YKDWAEESYCLYFK	0.997	42.9	11.3	Carbamidomethyl (+57)	1900.85	3	6.1
BATX_09	YKDWAEESYCLYFK	0.997	28	11.1	Carbamidomethyl (+57)	1900.85	2	8.8
BATX_09	YKDWAEESYCLYFK	0.997	28.1	10.8	Carbamidomethyl (+57)	1900.85	3	6.6
BATX_09	YKDWAEESYCLYFK	0.997	27.3	9.49	Carbamidomethyl (+57)	1900.84	3	2.9
BATX_09	YKDWAEESYCLYFK	0.997	34	8.92	Carbamidomethyl (+57)	1900.85	3	8.4
BATX_09	YKDWAEESYCLYFK	0.997	35.3	8.55	Carbamidomethyl (+57)	1900.85	3	7.5
BATX_09	YKDWAEESYCLYFK	0.997	42.5	7.74	Carbamidomethyl (+57)	1900.85	3	8.1
BATX_09	YKDWAEESYCLYFK	0.997	29.8	7.31	Carbamidomethyl (+57)	1900.85	2	9
BATX_10	DWAEESYCLYFK	0.997	58.9	10.2	Carbamidomethyl (+57)	1609.69	2	6.3
BATX_10	DWAEESYCLYFK	0.997	64.9	9.02	Carbamidomethyl (+57)	1609.68	2	0.19
BATX_10	FCTQQQTGGHLVSFQSSEEADFVLK	0.997	68	13	Carbamidomethyl (+57)	2842.34	3	7
BATX_10	FCTQQQTGGHLVSFQSSEEADFVLK	0.995	49	12.7	Carbamidomethyl (+57)	2842.35	3	11
BATX_10	FCTQQQTGGHLVSFQSSEEADFVLK	0.997	56.7	12.3	Carbamidomethyl (+57)	2842.34	3	6.9
BATX_10	FCTQQQTGGHLVSFQSSEEADFVLK	0.997	61.7	11.7	Carbamidomethyl (+57)	2842.35	3	8.8
BATX_10	FCTQQQTGGHLVSFQSSEEADFVLK	0.997	53.1	11.6	Carbamidomethyl (+57)	2842.35	3	9
BATX_10	FCTQQQTGGHLVSFQSSEEADFVLK	0.997	59.5	11.2	Carbamidomethyl (+57)	2842.35	3	8.3
BATX_10	FCTQQQTGGHLVSFQSSEEADFVLK	0.997	59.8	10.3	Carbamidomethyl (+57)	2842.35	3	8.2
BATX_10	FCTQQQTGGHLVSFQSSEEADFVLK	0.997	49.9	10	Carbamidomethyl (+57)	2842.35	3	8.4
BATX_10	FCTQQQTGGHLVSFQSSEEADFVLK	0.997	62.1	9.92	Carbamidomethyl (+57)	2842.35	3	8.4
BATX_10	FCTQQQTGGHLVSFQSSEEADFVLK	0.997	67.8	9.74	Carbamidomethyl (+57)	2842.34	3	4.6
BATX_10	FCTQQQTGGHLVSFQSSEEADFVLK	0.997	52.8	9.42	Carbamidomethyl (+57)	2842.35	3	8.6
BATX_10	FCTQQQTGGHLVSFQSSEEADFVLK	0.997	57.4	9.33	Carbamidomethyl (+57)	2842.34	3	7.3
BATX_10	FCTQQQTGGHLVSFQSSEEADFVLK	0.997	58.2	9.27	Carbamidomethyl (+57)	2842.35	3	7.7
BATX_10	FCTQQQTGGHLVSFQSSEEADFVLK	0.997	59	8.82	Carbamidomethyl (+57)	2842.35	3	8
BATX_10	FCTQQQTGGHLVSFQSSEEADFVLK	0.997	54.7	8.52	Carbamidomethyl (+57)	2842.35	3	8.8
BATX_10	FCTQQQTGGHLVSFQSSEEADFVLK	0.997	55.9	8.22	Carbamidomethyl (+57)	2842.34	3	4.4
BATX_10	FCTQQQTGGHLVSFQSSEEADFVLK	0.997	53.9	7.96	Carbamidomethyl (+57)	2842.34	3	6.1
BATX_10	FCTQQQTGGHLVSFQSSEEADFVLK	0.997	53.2	7.89	Carbamidomethyl (+57)	2842.35	3	7.8
BATX_10	FCTQQQTGGHLVSFQSSEEADFVLK	0.997	32.1	7.85	Carbamidomethyl (+57)	2842.34	3	4.6
BATX_10	FCTQQQTGGHLVSFQSSEEADFVLK	0.997	55.2	7.85	Carbamidomethyl (+57)	2842.35	3	10
BATX_10	FCTQQQTGGHLVSFQSSEEADFVLK	0.997	52.2	7.8	Carbamidomethyl (+57)	2842.34	3	5.5
BATX_10	FCTQQQTGGHLVSFQSSEEADFVLK	0.997	83.7	7.8	Carbamidomethyl (+57)	2842.34	3	6.9
BATX_10	FCTQQQTGGHLVSFQSSEEADFVLK	0.997	55.2	7.66	Carbamidomethyl (+57)	2842.35	3	8.2
BATX_10	FCTQQQTGGHLVSFQSSEEADFVLK	0.997	51	7.6	Carbamidomethyl (+57)	2842.34	3	7.2
BATX_10	FCTQQQTGGHLVSFQSSEEADFVLK	0.997	49.9	7.29	Carbamidomethyl (+57)	2842.34	3	7.5
BATX_10	FCTQQQTGGHLVSFQSSEEADFVLK	0.997	40.7	7.21	Carbamidomethyl (+57)	2842.34	3	6.8
BATX_10	FCTQQQTGGHLVSFQSSEEADFVLK	0.997	55.3	6.96	Carbamidomethyl (+57)	2842.34	3	7.4
BATX_10	FCTQQQTGGHLVSFQSSEEADFVLK	0.997	50.1	6.85	Carbamidomethyl (+57)	2842.36	3	11
BATX_10	FCTQQQTGGHLVSFQSSEEADFVLK	0.997	42.4	6.54	Carbamidomethyl (+57)	2842.34	3	5
BATX_10	FCTQQQTGGHLVSFQSSEEADFVLK	0.997	48.8	6.14	Carbamidomethyl (+57)	2842.34	3	6
BATX_10	FCTQQQTGGHLVSFQSSEEADFVLK	0.997	44.7	6	Carbamidomethyl (+57)	2842.34	3	6.4
BATX_10	FCTQQQTGGHLVSFQSSEEADFVLK	0.997	60.8	4.7	Carbamidomethyl (+57)	2842.34	3	7.2
BATX_10	FCTQQQTGGHLVSFQSSEEADFVLK	0.997	45.4	4.66	Carbamidomethyl (+57)	2842.35	3	8.4
BATX_10	FCTQQQTGGHLVSFQSSEEADFVLK	0.997	24.5	4.57	Carbamidomethyl (+57)	2842.35	3	8.6
BATX_10	FCTQQQTGGHLVSFQSSEEADFVLK	0.997	29.1	4.4	Carbamidomethyl (+57)	2842.33	3	1
BATX_10	FCTQQQTGGHLVSFQSSEEADFVLK	0.997	34.1	4.28	Carbamidomethyl (+57)	2842.35	3	7.6
BATX_10	FCTQQQTGGHLVSFQSSEEADFVLK	0.997	40.8	3.08	Carbamidomethyl (+57)	2842.35	3	8.5
BATX_10	FCTQQQTGGHLVSFQSSEEADFVLK	0.997	21	2.77	Carbamidomethyl (+57)	2842.35	3	8.3
BATX_10	FCTQQQTGGHLVSFQSSEEADFVLK	0.997	21.4	2.27	Carbamidomethyl (+57)	2842.34	3	5.6
BATX_10	FCTQQQTGGHLVSFQSSEEADFVLK	0.997	22.1	2.24	Carbamidomethyl (+57)	2842.34	3	6.4
BATX_10	QQTGGHLVSFQSSEEADFVLK	0.997	86.6	5.57		2306.14	3	7.7
BATX_10	QQTGGHLVSFQSSEEADFVLK	0.997	62.3	4.68		2306.14	3	9.2
BATX_10	QQTGGHLVSFQSSEEADFVLK	0.997	51.1	4.47		2306.14	3	8.7
BATX_10	QQTGGHLVSFQSSEEADFVLK	0.997	67.3	2.68		2306.14	3	9.5
BATX_10	QQTGGHLVSFQSSEEADFVLK	0.997	43.1	2.57		2306.13	3	6.5
BATX_10	QQTGGHLVSFQSSEEADFVLK	0.997	66.2	2.44		2306.14	3	9
BATX_10	SMACTQLAYFICK	0.997	42.9	14.5	Carbamidomethyl (+57), Carbamidomethyl (+57)	1591.73	3	7.1
BATX_10	SMACTQLAYFICK	0.997	70.2	14.3	Carbamidomethyl (+57), Carbamidomethyl (+57)	1591.73	2	7.3
BATX_10	SMACTQLAYFICK	0.997	65.3	13.7	Carbamidomethyl (+57), Carbamidomethyl (+57)	1591.73	2	7.1
BATX_10	SMACTQLAYFICK	0.997	64.2	12.8	Carbamidomethyl (+57), Carbamidomethyl (+57)	1591.73	2	5.8
BATX_10	SMACTQLAYFICK	0.997	43.9	12.6	Carbamidomethyl (+57), Carbamidomethyl (+57)	1591.73	3	7.4
BATX_10	SMACTQLAYFICK	0.997	59.8	12	Carbamidomethyl (+57), Carbamidomethyl (+57)	1591.73	2	7.4
BATX_10	SMACTQLAYFICK	0.997	88.3	11.5	Oxidation (+16), Carbamidomethyl (+57), Carbamidomethyl (+57)	1607.72	2	6.4
BATX_10	SMACTQLAYFICK	0.997	70.2	11.2	Carbamidomethyl (+57), Carbamidomethyl (+57)	1591.73	2	7.5
BATX_10	SMACTQLAYFICK	0.997	73	10.8	Oxidation (+16), Carbamidomethyl (+57), Carbamidomethyl (+57)	1607.73	2	8
BATX_10	SMACTQLAYFICK	0.997	39.2	10.7	Carbamidomethyl (+57), Carbamidomethyl (+57)	1591.73	3	8.2
BATX_10	SMACTQLAYFICK	0.997	75.8	10.6	Oxidation (+16), Carbamidomethyl (+57), Carbamidomethyl (+57)	1607.73	2	8.5
BATX_10	SMACTQLAYFICK	0.997	82.6	10.5	Oxidation (+16), Carbamidomethyl (+57), Carbamidomethyl (+57)	1607.73	2	7.1
BATX_10	SMACTQLAYFICK	0.997	88.2	10	Oxidation (+16), Carbamidomethyl (+57), Carbamidomethyl (+57)	1607.73	2	7.4
BATX_10	SMACTQLAYFICK	0.997	75.1	8.89	Carbamidomethyl (+57), Carbamidomethyl (+57)	1591.73	2	7.2
BATX_10	SMACTQLAYFICK	0.997	34.9	8.85	Oxidation (+16), Carbamidomethyl (+57), Carbamidomethyl (+57)	1607.73	3	7.2
BATX_10	SMACTQLAYFICK	0.997	45.5	8.77	Oxidation (+16), Carbamidomethyl (+57), Carbamidomethyl (+57)	1607.73	3	6.7
BATX_10	SMACTQLAYFICK	0.997	66.8	8.57	Carbamidomethyl (+57), Carbamidomethyl (+57)	1591.73	2	8.4
BATX_10	SMACTQLAYFICK	0.997	65.7	8.47	Oxidation (+16), Carbamidomethyl (+57), Carbamidomethyl (+57)	1607.73	2	7.7
BATX_10	SMACTQLAYFICK	0.997	35.8	8.3	Oxidation (+16), Carbamidomethyl (+57), Carbamidomethyl (+57)	1607.73	3	7.3
BATX_10	SMACTQLAYFICK	0.997	57.3	8.26	Carbamidomethyl (+57), Carbamidomethyl (+57)	1591.73	2	5.5
BATX_10	SMACTQLAYFICK	0.997	74.1	8.24	Oxidation (+16), Carbamidomethyl (+57), Carbamidomethyl (+57)	1607.73	2	7.8
BATX_10	SMACTQLAYFICK	0.997	81.9	8.22	Oxidation (+16), Carbamidomethyl (+57), Carbamidomethyl (+57)	1607.73	2	6.9
BATX_10	SMACTQLAYFICK	0.997	82.8	8.15	Oxidation (+16), Carbamidomethyl (+57), Carbamidomethyl (+57)	1607.73	2	8.5
BATX_10	SMACTQLAYFICK	0.997	80.3	7.96	Oxidation (+16), Carbamidomethyl (+57), Carbamidomethyl (+57)	1607.72	2	2.6
BATX_10	SMACTQLAYFICK	0.997	82.4	7.89	Oxidation (+16), Carbamidomethyl (+57), Carbamidomethyl (+57)	1607.73	2	8.6
BATX_10	SMACTQLAYFICK	0.997	94.4	7.89	Oxidation (+16), Carbamidomethyl (+57), Carbamidomethyl (+57)	1607.73	2	8
BATX_10	SMACTQLAYFICK	0.997	87.7	7.85	Oxidation (+16), Carbamidomethyl (+57), Carbamidomethyl (+57)	1607.73	2	7.1
BATX_10	SMACTQLAYFICK	0.997	46.8	7.8	Oxidation (+16), Carbamidomethyl (+57), Carbamidomethyl (+57)	1607.72	3	5.4
BATX_10	SMACTQLAYFICK	0.997	41.3	7.77	Carbamidomethyl (+57), Carbamidomethyl (+57)	1591.73	3	5.9
BATX_10	SMACTQLAYFICK	0.997	32.6	7.72	Carbamidomethyl (+57), Carbamidomethyl (+57)	1591.73	3	6.7
BATX_10	SMACTQLAYFICK	0.997	82	7.7	Oxidation (+16), Carbamidomethyl (+57), Carbamidomethyl (+57)	1607.73	2	7.5
BATX_10	SMACTQLAYFICK	0.997	82.2	7.54	Oxidation (+16), Carbamidomethyl (+57), Carbamidomethyl (+57)	1607.73	2	7.8
BATX_10	SMACTQLAYFICK	0.997	86.9	7.48	Oxidation (+16), Carbamidomethyl (+57), Carbamidomethyl (+57)	1607.72	2	4.6
BATX_10	SMACTQLAYFICK	0.997	34.2	7.39	Carbamidomethyl (+57), Carbamidomethyl (+57)	1591.73	3	6.1
BATX_10	SMACTQLAYFICK	0.997	72.6	7.24	Oxidation (+16), Carbamidomethyl (+57), Carbamidomethyl (+57)	1607.73	2	8.1
BATX_10	SMACTQLAYFICK	0.997	94.2	7.16	Oxidation (+16), Carbamidomethyl (+57), Carbamidomethyl (+57)	1607.72	2	6.2
BATX_10	SMACTQLAYFICK	0.997	88	7.07	Oxidation (+16), Carbamidomethyl (+57), Carbamidomethyl (+57)	1607.73	2	8.8
BATX_10	SMACTQLAYFICK	0.997	60.1	6.96	Oxidation (+16), Carbamidomethyl (+57), Carbamidomethyl (+57)	1607.72	2	3.3
BATX_10	SMACTQLAYFICK	0.997	73.3	6.82	Oxidation (+16), Carbamidomethyl (+57), Carbamidomethyl (+57)	1607.72	2	4.3
BATX_10	SMACTQLAYFICK	0.997	82.6	6.8	Oxidation (+16), Carbamidomethyl (+57), Carbamidomethyl (+57)	1607.73	2	8.1
BATX_10	SMACTQLAYFICK	0.997	80.6	6.27	Oxidation (+16), Carbamidomethyl (+57), Carbamidomethyl (+57)	1607.73	2	7.7
BATX_10	SMACTQLAYFICK	0.997	77.3	5.41	Oxidation (+16), Carbamidomethyl (+57), Carbamidomethyl (+57)	1607.73	2	8.4
BATX_10	SMACTQLAYFICK	0.997	57.9	4.96	Oxidation (+16), Carbamidomethyl (+57), Carbamidomethyl (+57)	1607.73	2	7.6
BATX_10	SMACTQLAYFICK	0.997	31.5	3.6	Oxidation (+16), Carbamidomethyl (+57), Carbamidomethyl (+57)	1607.73	3	7.2
BATX_10	SMACTQLAYFICK	0.997	23.6	3.46	Carbamidomethyl (+57), Carbamidomethyl (+57)	1591.73	3	4.4
BATX_10	SMACTQLAYFICKIQA	0.996	11.3	3.19	Carbamidomethyl (+57), Carbamidomethyl (+57)	1903.91	3	5.2
BATX_10	VFIEPQNWADAEK	0.997	66.1	14.2		1545.76	2	7.1
BATX_10	VFIEPQNWADAEK	0.997	74.4	14.2		1545.76	2	5.7
BATX_10	VFIEPQNWADAEK	0.997	62.5	13.4		1545.75	2	5.4
BATX_10	VFIEPQNWADAEK	0.997	72.7	13.3		1545.76	2	7.1
BATX_10	VFIEPQNWADAEK	0.997	77.3	12.6		1545.76	2	6.8
BATX_10	VFIEPQNWADAEK	0.997	73.4	10.8		1545.76	2	6.5
BATX_10	VFIEPQNWADAEK	0.997	63.8	10		1545.76	2	6.5
BATX_10	VFIEPQNWADAEK	0.997	23.2	5.24		1545.75	3	4.9
BATX_10	VFIEPQNWADAEK	0.997	11.1	5.06		1545.75	3	4.7
BATX_10	VFIEPQNWADAEK	0.997	52.2	4.7		1545.75	3	5.2
BATX_10	VFIEPQNWADAEK	0.997	25	4.62		1545.76	2	6.6
BATX_10	VFIEPQNWADAEK	0.997	29	4.59		1545.75	3	3.6
BATX_10	VFIEPQNWADAEK	0.997	40.5	4.41		1545.75	2	5.5
BATX_10	VFIEPQNWADAEK	0.997	19.8	4.19		1545.76	3	6.8
BATX_10	VFIEPQNWADAEK	0.997	23	4.11		1545.76	2	7.3
BATX_10	YKDWAEESYCLYFK	0.997	55.6	15	Carbamidomethyl (+57)	1900.85	2	7
BATX_10	YKDWAEESYCLYFK	0.997	95.6	14.5	Carbamidomethyl (+57)	1900.85	2	6.2
BATX_10	YKDWAEESYCLYFK	0.997	34.7	11.6	Carbamidomethyl (+57)	1900.85	3	9.1
BATX_10	YKDWAEESYCLYFK	0.997	60.9	11.4	Carbamidomethyl (+57)	1900.85	2	7.4
BATX_10	YKDWAEESYCLYFK	0.997	32.7	11.2	Carbamidomethyl (+57)	1900.85	3	8.3
BATX_10	YKDWAEESYCLYFK	0.997	38.6	11	Carbamidomethyl (+57)	1900.85	3	6.8
BATX_10	YKDWAEESYCLYFK	0.997	28.7	10.6	Carbamidomethyl (+57)	1900.85	3	7.5
BATX_10	YKDWAEESYCLYFK	0.997	35.8	10.1	Carbamidomethyl (+57)	1900.85	3	6.4
BATX_10	YKDWAEESYCLYFK	0.997	36.2	9.89	Carbamidomethyl (+57)	1900.85	3	7
BATX_10	YKDWAEESYCLYFK	0.997	33.8	9.74	Carbamidomethyl (+57)	1900.85	3	8.8
BATX_10	YKDWAEESYCLYFK	0.997	64.4	9.21	Carbamidomethyl (+57)	1900.84	2	5.4
BATX_10	YKDWAEESYCLYFK	0.997	31.4	8.74	Carbamidomethyl (+57)	1900.85	3	8.1
BATX_10	YKDWAEESYCLYFK	0.997	31.4	8.64	Carbamidomethyl (+57)	1900.85	3	6.2
BATX_10	YKDWAEESYCLYFK	0.997	32.5	7.82	Carbamidomethyl (+57)	1900.85	3	6.1
BATX_10	YKDWAEESYCLYFK	0.997	25.9	6.89	Carbamidomethyl (+57)	1900.85	3	6.1
BATX_10	YKDWAEESYCLYFK	0.997	25.7	6.8	Carbamidomethyl (+57)	1900.85	2	8.2
BATX_10	YKDWAEESYCLYFK	0.997	31.4	6.25	Carbamidomethyl (+57)	1900.84	3	4.8
BATX_10	YKDWAEESYCLYFK	0.997	37.7	4.74	Carbamidomethyl (+57)	1900.85	3	7.1
BATX_10	YKDWAEESYCLYFK	0.997	23.1	4.06	Carbamidomethyl (+57)	1900.85	3	6.2
BATX_10	YKDWAEESYCLYFK	0.997	24.8	3.12	Carbamidomethyl (+57)	1900.85	3	6.8
BATX_13	DWAEESYCLYFK	0.997	41.4	8.41	Carbamidomethyl (+57)	1609.68	2	3.8
BATX_13	DWAEESYCLYFK	0.997	57.7	7.77	Carbamidomethyl (+57)	1609.68	2	4.7
BATX_13	DWAEESYCLYFK	0.997	42.3	7.28	Carbamidomethyl (+57)	1609.68	2	3.1
BATX_13	FCTQQQTGGHLVSFQSSEEADFVLK	0.997	55.8	14.4	Carbamidomethyl (+57)	2842.34	3	6.5
BATX_13	FCTQQQTGGHLVSFQSSEEADFVLK	0.997	38.6	12.5	Carbamidomethyl (+57)	2842.34	3	7.5
BATX_13	FCTQQQTGGHLVSFQSSEEADFVLK	0.997	64.6	12	Carbamidomethyl (+57)	2842.34	3	7
BATX_13	FCTQQQTGGHLVSFQSSEEADFVLK	0.997	52.1	11.8	Carbamidomethyl (+57)	2842.34	3	6.8
BATX_13	FCTQQQTGGHLVSFQSSEEADFVLK	0.997	47.9	10.9	Carbamidomethyl (+57)	2842.34	3	5.9
BATX_13	FCTQQQTGGHLVSFQSSEEADFVLK	0.997	53.3	10.8	Carbamidomethyl (+57)	2842.35	3	7.8
BATX_13	FCTQQQTGGHLVSFQSSEEADFVLK	0.997	57.7	9.92	Carbamidomethyl (+57)	2842.34	3	6.1
BATX_13	FCTQQQTGGHLVSFQSSEEADFVLK	0.997	65.6	8.8	Carbamidomethyl (+57)	2842.34	3	6.7
BATX_13	FCTQQQTGGHLVSFQSSEEADFVLK	0.997	44.7	7.77	Carbamidomethyl (+57)	2842.34	3	6.4
BATX_13	FCTQQQTGGHLVSFQSSEEADFVLK	0.997	44.7	7.38	Carbamidomethyl (+57)	2842.35	3	8.2
BATX_13	FCTQQQTGGHLVSFQSSEEADFVLK	0.997	51.9	6.8	Carbamidomethyl (+57)	2842.34	3	5.2
BATX_13	FCTQQQTGGHLVSFQSSEEADFVLK	0.997	56.9	6.3	Carbamidomethyl (+57)	2842.34	3	4.7
BATX_13	FCTQQQTGGHLVSFQSSEEADFVLK	0.997	35.1	5.92	Carbamidomethyl (+57)	2842.34	3	4.1
BATX_13	FCTQQQTGGHLVSFQSSEEADFVLK	0.997	38.3	5.89	Carbamidomethyl (+57)	2842.34	3	5.9
BATX_13	FCTQQQTGGHLVSFQSSEEADFVLK	0.997	23.4	5.46	Carbamidomethyl (+57)	2842.33	3	2.4
BATX_13	FCTQQQTGGHLVSFQSSEEADFVLK	0.997	18	4.82	Carbamidomethyl (+57)	2842.34	3	6.3
BATX_13	FCTQQQTGGHLVSFQSSEEADFVLK	0.997	22.6	4.82	Carbamidomethyl (+57)	2842.35	3	9
BATX_13	FCTQQQTGGHLVSFQSSEEADFVLK	0.997	32.4	4.32	Carbamidomethyl (+57)	2842.34	3	4.6
BATX_13	FCTQQQTGGHLVSFQSSEEADFVLK	0.997	15.8	2.8	Carbamidomethyl (+57)	2842.33	3	0.84
BATX_13	FCTQQQTGGHLVSFQSSEEADFVLK	0.997	26	2.39	Carbamidomethyl (+57)	2842.34	3	5
BATX_13	FCTQQQTGGHLVSFQSSEEADFVLK	0.997	18.6	2.37	Carbamidomethyl (+57)	2842.33	3	3.5
BATX_13	MACTQLAYFICK	0.997	0	9.3	Carbamidomethyl (+57), Carbamidomethyl (+57)	1504.7	2	7.2
BATX_13	SMACTQLAYFICK	0.997	67.2	12.7	Carbamidomethyl (+57), Carbamidomethyl (+57)	1591.73	2	7.5
BATX_13	SMACTQLAYFICK	0.997	73.8	12.5	Oxidation (+16), Carbamidomethyl (+57), Carbamidomethyl (+57)	1607.72	2	5.8
BATX_13	SMACTQLAYFICK	0.997	75.2	11.8	Carbamidomethyl (+57), Carbamidomethyl (+57)	1591.73	2	4.5
BATX_13	SMACTQLAYFICK	0.997	75	11.7	Carbamidomethyl (+57), Carbamidomethyl (+57)	1591.73	2	6.9
BATX_13	SMACTQLAYFICK	0.997	87.8	11.7	Oxidation (+16), Carbamidomethyl (+57), Carbamidomethyl (+57)	1607.72	2	6
BATX_13	SMACTQLAYFICK	0.997	38.3	11.4	Carbamidomethyl (+57), Carbamidomethyl (+57)	1591.73	3	5.3
BATX_13	SMACTQLAYFICK	0.997	67.1	11.4	Carbamidomethyl (+57), Carbamidomethyl (+57)	1591.73	2	7
BATX_13	SMACTQLAYFICK	0.997	75.2	11.4	Carbamidomethyl (+57), Carbamidomethyl (+57)	1591.73	2	6.8
BATX_13	SMACTQLAYFICK	0.997	82.8	11.3	Oxidation (+16), Carbamidomethyl (+57), Carbamidomethyl (+57)	1607.72	2	6
BATX_13	SMACTQLAYFICK	0.997	82.9	11.2	Oxidation (+16), Carbamidomethyl (+57), Carbamidomethyl (+57)	1607.72	2	5.2
BATX_13	SMACTQLAYFICK	0.997	47.2	11.1	Carbamidomethyl (+57), Carbamidomethyl (+57)	1591.73	3	5
BATX_13	SMACTQLAYFICK	0.997	83.1	11.1	Oxidation (+16), Carbamidomethyl (+57), Carbamidomethyl (+57)	1607.72	2	5.9
BATX_13	SMACTQLAYFICK	0.997	88.2	11	Oxidation (+16), Carbamidomethyl (+57), Carbamidomethyl (+57)	1607.72	2	6
BATX_13	SMACTQLAYFICK	0.997	42.2	10.7	Carbamidomethyl (+57), Carbamidomethyl (+57)	1591.73	3	6
BATX_13	SMACTQLAYFICK	0.997	43.3	10.5	Carbamidomethyl (+57), Carbamidomethyl (+57)	1591.73	3	4.2
BATX_13	SMACTQLAYFICK	0.997	55.4	10.3	Carbamidomethyl (+57), Carbamidomethyl (+57)	1591.73	3	6.6
BATX_13	SMACTQLAYFICK	0.997	87.4	10.3	Oxidation (+16), Carbamidomethyl (+57), Carbamidomethyl (+57)	1607.73	2	6.5
BATX_13	SMACTQLAYFICK	0.997	88.1	10.2	Oxidation (+16), Carbamidomethyl (+57), Carbamidomethyl (+57)	1607.72	2	6.1
BATX_13	SMACTQLAYFICK	0.997	82.1	9.89	Oxidation (+16), Carbamidomethyl (+57), Carbamidomethyl (+57)	1607.72	2	6.4
BATX_13	SMACTQLAYFICK	0.997	87.6	9.66	Oxidation (+16), Carbamidomethyl (+57), Carbamidomethyl (+57)	1607.73	2	6.6
BATX_13	SMACTQLAYFICK	0.997	75.5	9.6	Oxidation (+16), Carbamidomethyl (+57), Carbamidomethyl (+57)	1607.72	2	4.5
BATX_13	SMACTQLAYFICK	0.997	39.8	9.28	Carbamidomethyl (+57), Carbamidomethyl (+57)	1591.73	3	7.3
BATX_13	SMACTQLAYFICK	0.997	82.4	8.8	Oxidation (+16), Carbamidomethyl (+57), Carbamidomethyl (+57)	1607.72	2	6.1
BATX_13	SMACTQLAYFICK	0.997	88.1	8.77	Oxidation (+16), Carbamidomethyl (+57), Carbamidomethyl (+57)	1607.72	2	6
BATX_13	SMACTQLAYFICK	0.997	60.2	8.66	Oxidation (+16), Carbamidomethyl (+57), Carbamidomethyl (+57)	1607.72	2	3.8
BATX_13	SMACTQLAYFICK	0.997	88.3	8.64	Oxidation (+16), Carbamidomethyl (+57), Carbamidomethyl (+57)	1607.73	2	6.6
BATX_13	SMACTQLAYFICK	0.997	78.3	8.16	Oxidation (+16), Carbamidomethyl (+57), Carbamidomethyl (+57)	1607.72	2	5.5
BATX_13	SMACTQLAYFICK	0.997	88.1	8.08	Oxidation (+16), Carbamidomethyl (+57), Carbamidomethyl (+57)	1607.73	2	6.9
BATX_13	SMACTQLAYFICK	0.997	56.5	8.06	Oxidation (+16), Carbamidomethyl (+57), Carbamidomethyl (+57)	1607.72	2	5.1
BATX_13	SMACTQLAYFICK	0.997	57.1	7.96	Carbamidomethyl (+57), Carbamidomethyl (+57)	1591.73	2	7.1
BATX_13	SMACTQLAYFICK	0.997	63.9	7.77	Oxidation (+16), Carbamidomethyl (+57), Carbamidomethyl (+57)	1607.73	2	7.2
BATX_13	SMACTQLAYFICK	0.997	68.9	7.74	Carbamidomethyl (+57), Carbamidomethyl (+57)	1591.73	2	5
BATX_13	SMACTQLAYFICK	0.997	88.1	7.57	Oxidation (+16), Carbamidomethyl (+57), Carbamidomethyl (+57)	1607.73	2	6.6
BATX_13	SMACTQLAYFICK	0.997	78	7.29	Oxidation (+16), Carbamidomethyl (+57), Carbamidomethyl (+57)	1607.73	2	8
BATX_13	SMACTQLAYFICK	0.997	66.6	7.25	Oxidation (+16), Carbamidomethyl (+57), Carbamidomethyl (+57)	1607.73	2	6.4
BATX_13	SMACTQLAYFICK	0.997	82.3	7.11	Oxidation (+16), Carbamidomethyl (+57), Carbamidomethyl (+57)	1607.73	2	6.8
BATX_13	SMACTQLAYFICK	0.997	69.2	7.06	Oxidation (+16), Carbamidomethyl (+57), Carbamidomethyl (+57)	1607.73	2	7.6
BATX_13	SMACTQLAYFICK	0.997	87.9	6.89	Oxidation (+16), Carbamidomethyl (+57), Carbamidomethyl (+57)	1607.72	2	5.7
BATX_13	SMACTQLAYFICK	0.997	88.2	6.82	Oxidation (+16), Carbamidomethyl (+57), Carbamidomethyl (+57)	1607.72	2	4.3
BATX_13	SMACTQLAYFICK	0.997	59.2	5.85	Oxidation (+16), Carbamidomethyl (+57), Carbamidomethyl (+57)	1607.72	2	2.8
BATX_13	SMACTQLAYFICK	0.997	60.5	5.6	Carbamidomethyl (+57), Carbamidomethyl (+57)	1591.73	2	5.4
BATX_13	SMACTQLAYFICK	0.997	63	5.28	Oxidation (+16), Carbamidomethyl (+57), Carbamidomethyl (+57)	1607.72	2	3.1
BATX_13	SMACTQLAYFICK	0.997	44.3	3.96	Carbamidomethyl (+57), Carbamidomethyl (+57)	1591.73	2	4.8
BATX_13	SMACTQLAYFICK	0.997	26.6	3.39	Carbamidomethyl (+57), Carbamidomethyl (+57)	1591.73	3	6.5
BATX_13	SMACTQLAYFICK	0.997	24	2.24	Oxidation (+16), Carbamidomethyl (+57), Carbamidomethyl (+57)	1607.72	2	1.8
BATX_13	SMACTQLAYFICKIQA	0.997	41.2	5.62	Carbamidomethyl (+57), Carbamidomethyl (+57)	1903.91	2	6.5
BATX_13	SMACTQLAYFICKIQA	0.997	21.2	5	Carbamidomethyl (+57), Carbamidomethyl (+57)	1903.91	3	6
BATX_13	SMACTQLAYFICKIQA	0.997	24.8	2.85	Carbamidomethyl (+57), Carbamidomethyl (+57)	1903.91	2	6.2
BATX_13	SMACTQLAYFICKIQA	0.996	23.5	2.11	Oxidation (+16), Carbamidomethyl (+57), Carbamidomethyl (+57)	1919.91	2	7.6
BATX_13	VFIEPQNWADAEK	0.997	71.5	14.7		1545.75	2	4.4
BATX_13	VFIEPQNWADAEK	0.997	63.1	13.1		1545.75	2	3.9
BATX_13	VFIEPQNWADAEK	0.997	74.6	12.5		1545.76	2	5.7
BATX_13	VFIEPQNWADAEK	0.997	78.2	12.3		1545.75	2	4.5
BATX_13	VFIEPQNWADAEK	0.997	67.2	11.8		1545.75	2	5.4
BATX_13	VFIEPQNWADAEK	0.997	57.8	11.5		1545.75	2	5
BATX_13	VFIEPQNWADAEK	0.997	61.9	11		1545.76	2	5.7
BATX_13	VFIEPQNWADAEK	0.997	81.2	10.9		1545.75	2	4.6
BATX_13	VFIEPQNWADAEK	0.997	46.8	9.7		1545.75	2	4.9
BATX_13	VFIEPQNWADAEK	0.997	48.7	9.57		1545.76	2	6.2
BATX_13	VFIEPQNWADAEK	0.997	71.9	9.39		1545.76	2	6.4
BATX_13	VFIEPQNWADAEK	0.997	32.9	9.31		1545.75	3	3.4
BATX_13	VFIEPQNWADAEK	0.997	31	7.64		1545.76	2	6
BATX_13	VFIEPQNWADAEK	0.997	30.6	7.4		1545.75	2	5
BATX_13	VFIEPQNWADAEK	0.997	44.2	6.92		1545.76	2	6.5
BATX_13	VFIEPQNWADAEK	0.997	39.9	6.64		1545.76	3	5.8
BATX_13	VFIEPQNWADAEK	0.997	48.9	6.35		1545.75	2	3.8
BATX_13	VFIEPQNWADAEK	0.997	16.3	6.28		1545.75	2	5.3
BATX_13	VFIEPQNWADAEK	0.997	35.2	6.16		1545.75	3	1.9
BATX_13	VFIEPQNWADAEK	0.997	42.3	6.05		1545.76	2	7.2
BATX_13	VFIEPQNWADAEK	0.997	46.8	6		1545.76	2	6.3
BATX_13	VFIEPQNWADAEK	0.997	23.1	5.96		1545.75	3	3
BATX_13	VFIEPQNWADAEK	0.997	44.6	5.82		1545.75	2	1.2
BATX_13	VFIEPQNWADAEK	0.997	30	5.68		1545.75	3	4.2
BATX_13	VFIEPQNWADAEK	0.997	11.1	5.25		1545.76	2	9.3
BATX_13	VFIEPQNWADAEK	0.997	30.3	4.96		1545.76	2	9.4
BATX_13	VFIEPQNWADAEK	0.997	41.3	4.59		1545.76	2	6.1
BATX_13	VFIEPQNWADAEK	0.997	26.2	4.52		1545.75	2	4.4
BATX_13	VFIEPQNWADAEK	0.997	33.6	4.41		1545.76	2	8.2
BATX_13	VFIEPQNWADAEK	0.997	40.1	4.36		1545.75	2	4.6
BATX_13	VFIEPQNWADAEK	0.997	29.9	4.35		1545.75	3	4.4
BATX_13	VFIEPQNWADAEK	0.997	25.1	4.28		1545.75	2	2.2
BATX_13	VFIEPQNWADAEK	0.997	37.1	4		1545.76	2	7.2
BATX_13	VFIEPQNWADAEK	0.997	53.9	3.77		1545.76	2	8.4
BATX_13	VFIEPQNWADAEK	0.997	19.6	3.57		1545.76	2	6.1
BATX_13	VFIEPQNWADAEK	0.997	19.9	3.55		1545.76	2	6.3
BATX_13	VFIEPQNWADAEK	0.997	21.7	3.47		1545.76	2	9
BATX_13	VFIEPQNWADAEK	0.997	12.8	3.14		1545.76	2	8.3
BATX_13	VFIEPQNWADAEK	0.997	17.4	3.12		1545.75	2	5
BATX_13	VFIEPQNWADAEK	0.997	16.8	2.85		1545.76	2	6.6
BATX_13	VFIEPQNWADAEK	0.997	15.5	2.82		1545.76	2	9.8
BATX_13	VFIEPQNWADAEK	0.997	15.6	2.8		1545.75	2	0.45
BATX_13	VFIEPQNWADAEK	0.997	5.7	2.74		1545.75	2	0.69
BATX_13	VFIEPQNWADAEK	0.997	19	2.74		1545.76	2	6.1
BATX_13	VFIEPQNWADAEK	0.997	20.5	2.62		1545.76	2	8.1
BATX_13	VFIEPQNWADAEK	0.997	14.8	2.46		1545.75	2	4.5
BATX_13	VFIEPQNWADAEK	0.996	11.1	2.44		1545.75	2	3.5
BATX_13	VFIEPQNWADAEK	0.997	24.9	2.43		1545.76	2	9.7
BATX_13	VFIEPQNWADAEK	0.997	11.8	2.42		1545.76	2	8.3
BATX_13	VFIEPQNWADAEK	0.997	5.52	2.4		1545.76	2	8.5
BATX_13	VFIEPQNWADAEK	0.996	11.1	2.31		1545.75	2	5.2
BATX_13	VFIEPQNWADAEK	0.997	25	2.24		1545.75	2	3.8
BATX_13	YKDWAEESYCLYFK	0.997	63.3	14.4	Carbamidomethyl (+57)	1900.85	2	6.5
BATX_13	YKDWAEESYCLYFK	0.997	78.4	13.5	Carbamidomethyl (+57)	1900.85	2	6
BATX_13	YKDWAEESYCLYFK	0.997	78.1	13	Carbamidomethyl (+57)	1900.85	2	7.8
BATX_13	YKDWAEESYCLYFK	0.997	31.5	11	Carbamidomethyl (+57)	1900.85	3	7
BATX_13	YKDWAEESYCLYFK	0.997	36.3	11	Carbamidomethyl (+57)	1900.85	3	6.4
BATX_13	YKDWAEESYCLYFK	0.997	28.1	10.9	Carbamidomethyl (+57)	1900.85	3	5.8
BATX_13	YKDWAEESYCLYFK	0.997	33.2	10.8	Carbamidomethyl (+57)	1900.85	3	6.2
BATX_13	YKDWAEESYCLYFK	0.997	40.4	10.2	Carbamidomethyl (+57)	1900.85	3	6
BATX_13	YKDWAEESYCLYFK	0.997	34.7	10.1	Carbamidomethyl (+57)	1900.85	3	6.2
BATX_13	YKDWAEESYCLYFK	0.997	35.9	7.96	Carbamidomethyl (+57)	1900.84	3	4.2
BATX_13	YKDWAEESYCLYFK	0.997	31.6	7.59	Carbamidomethyl (+57)	1900.85	3	6.4
BATX_13	YKDWAEESYCLYFK	0.997	68.9	5.8	Carbamidomethyl (+57)	1900.85	2	6.6
BATX_13	YKDWAEESYCLYFK	0.997	29.8	5.59	Carbamidomethyl (+57)	1900.85	3	5.9
BATX_13	YKDWAEESYCLYFK	0.997	16.2	4.24	Carbamidomethyl (+57)	1900.83	2	-1.7
BATX_13	YKDWAEESYCLYFK	0.997	23.6	3.68	Carbamidomethyl (+57)	1900.84	3	4.7
BATX_15	DWAEESYCLYFK	0.997	66.4	12.6	Carbamidomethyl (+57)	1609.68	2	1.6
BATX_15	DWAEESYCLYFK	0.997	51.7	9.38	Carbamidomethyl (+57)	1609.68	2	5.6
BATX_15	EEADFVLK	0.997	31.9	2.66		949.48	2	4.4
BATX_15	FCTQQQTGGHLVSFQSSEEADFVLK	0.997	53.8	13.3	Carbamidomethyl (+57)	2842.35	3	7.9
BATX_15	FCTQQQTGGHLVSFQSSEEADFVLK	0.997	66.9	13.1	Carbamidomethyl (+57)	2842.35	3	8.2
BATX_15	FCTQQQTGGHLVSFQSSEEADFVLK	0.997	71.6	12.6	Carbamidomethyl (+57)	2842.35	3	7.9
BATX_15	FCTQQQTGGHLVSFQSSEEADFVLK	0.997	43.9	12.4	Carbamidomethyl (+57)	2842.34	3	7.1
BATX_15	FCTQQQTGGHLVSFQSSEEADFVLK	0.997	58.6	12.3	Carbamidomethyl (+57)	2842.35	3	9.5
BATX_15	FCTQQQTGGHLVSFQSSEEADFVLK	0.997	58.9	11.6	Carbamidomethyl (+57)	2842.35	3	10
BATX_15	FCTQQQTGGHLVSFQSSEEADFVLK	0.997	46.9	10.9	Carbamidomethyl (+57)	2842.35	3	9.3
BATX_15	FCTQQQTGGHLVSFQSSEEADFVLK	0.997	57.1	10.7	Carbamidomethyl (+57)	2842.35	3	7.9
BATX_15	FCTQQQTGGHLVSFQSSEEADFVLK	0.997	57.8	10.7	Carbamidomethyl (+57)	2842.32	3	-1.7
BATX_15	FCTQQQTGGHLVSFQSSEEADFVLK	0.997	60.9	10.1	Carbamidomethyl (+57)	2842.34	3	7.1
BATX_15	FCTQQQTGGHLVSFQSSEEADFVLK	0.997	45.8	10	Carbamidomethyl (+57)	2842.34	3	7.5
BATX_15	FCTQQQTGGHLVSFQSSEEADFVLK	0.997	49	9.18	Carbamidomethyl (+57)	2842.35	3	9.3
BATX_15	FCTQQQTGGHLVSFQSSEEADFVLK	0.997	64.2	7.92	Carbamidomethyl (+57)	2842.35	3	7.9
BATX_15	FCTQQQTGGHLVSFQSSEEADFVLK	0.997	49.8	6	Carbamidomethyl (+57)	2842.35	3	8.8
BATX_15	FCTQQQTGGHLVSFQSSEEADFVLK	0.997	48.1	5.62	Carbamidomethyl (+57)	2842.32	3	-1.7
BATX_15	FCTQQQTGGHLVSFQSSEEADFVLK	0.997	49.7	5.05	Carbamidomethyl (+57)	2842.34	3	5.9
BATX_15	FCTQQQTGGHLVSFQSSEEADFVLK	0.997	35.4	4.85	Carbamidomethyl (+57)	2842.35	3	9.7
BATX_15	FCTQQQTGGHLVSFQSSEEADFVLK	0.997	48.5	4.41	Carbamidomethyl (+57)	2842.34	3	6.1
BATX_15	FCTQQQTGGHLVSFQSSEEADFVLK	0.997	35.2	4.14	Carbamidomethyl (+57)	2842.34	3	7.2
BATX_15	FCTQQQTGGHLVSFQSSEEADFVLK	0.997	35.4	4.12	Carbamidomethyl (+57)	2842.33	3	3.4
BATX_15	FCTQQQTGGHLVSFQSSEEADFVLK	0.997	21.7	3.6	Carbamidomethyl (+57)	2842.34	3	4.4
BATX_15	FCTQQQTGGHLVSFQSSEEADFVLK	0.997	32.4	2.34	Carbamidomethyl (+57)	2842.34	3	5.1
BATX_15	SMACTQLAYFICK	0.997	72.4	13.3	Oxidation (+16), Carbamidomethyl (+57), Carbamidomethyl (+57)	1607.73	2	8.1
BATX_15	SMACTQLAYFICK	0.997	70.6	12.2	Carbamidomethyl (+57), Carbamidomethyl (+57)	1591.73	2	8.5
BATX_15	SMACTQLAYFICK	0.997	67.9	12.1	Oxidation (+16), Carbamidomethyl (+57), Carbamidomethyl (+57)	1607.73	2	7.7
BATX_15	SMACTQLAYFICK	0.997	44.7	11.9	Carbamidomethyl (+57), Carbamidomethyl (+57)	1591.73	3	7.6
BATX_15	SMACTQLAYFICK	0.997	70.5	11.9	Carbamidomethyl (+57), Carbamidomethyl (+57)	1591.73	2	8.1
BATX_15	SMACTQLAYFICK	0.997	40.8	11.8	Carbamidomethyl (+57), Carbamidomethyl (+57)	1591.73	3	6.3
BATX_15	SMACTQLAYFICK	0.997	44.9	11.5	Carbamidomethyl (+57), Carbamidomethyl (+57)	1591.73	3	7.2
BATX_15	SMACTQLAYFICK	0.997	34.3	11.4	Carbamidomethyl (+57), Carbamidomethyl (+57)	1591.73	3	6.9
BATX_15	SMACTQLAYFICK	0.997	47.4	11.4	Oxidation (+16), Carbamidomethyl (+57), Carbamidomethyl (+57)	1607.73	3	7.8
BATX_15	SMACTQLAYFICK	0.997	83	11.3	Carbamidomethyl (+57), Carbamidomethyl (+57)	1591.73	2	7.8
BATX_15	SMACTQLAYFICK	0.997	57.8	10.5	Oxidation (+16), Carbamidomethyl (+57), Carbamidomethyl (+57)	1607.72	2	4.3
BATX_15	SMACTQLAYFICK	0.997	72	10.5	Oxidation (+16), Carbamidomethyl (+57), Carbamidomethyl (+57)	1607.73	2	7.3
BATX_15	SMACTQLAYFICK	0.997	67.7	10.3	Carbamidomethyl (+57), Carbamidomethyl (+57)	1591.73	2	7
BATX_15	SMACTQLAYFICK	0.997	49.2	10.1	Oxidation (+16), Carbamidomethyl (+57), Carbamidomethyl (+57)	1607.73	3	7.4
BATX_15	SMACTQLAYFICK	0.997	50	9.62	Oxidation (+16), Carbamidomethyl (+57), Carbamidomethyl (+57)	1607.73	3	7.2
BATX_15	SMACTQLAYFICK	0.997	82.3	9.55	Oxidation (+16), Carbamidomethyl (+57), Carbamidomethyl (+57)	1607.73	2	8.3
BATX_15	SMACTQLAYFICK	0.997	34.4	9.48	Carbamidomethyl (+57), Carbamidomethyl (+57)	1591.73	3	7.6
BATX_15	SMACTQLAYFICK	0.997	64.3	9.41	Oxidation (+16), Carbamidomethyl (+57), Carbamidomethyl (+57)	1607.73	2	8.5
BATX_15	SMACTQLAYFICK	0.997	39.3	9	Carbamidomethyl (+57), Carbamidomethyl (+57)	1591.73	3	7.4
BATX_15	SMACTQLAYFICK	0.997	68.3	8.85	Oxidation (+16), Carbamidomethyl (+57), Carbamidomethyl (+57)	1607.72	2	2.9
BATX_15	SMACTQLAYFICK	0.997	62.8	8.82	Oxidation (+16), Carbamidomethyl (+57), Carbamidomethyl (+57)	1607.73	2	6.8
BATX_15	SMACTQLAYFICK	0.997	87.9	8.8	Oxidation (+16), Carbamidomethyl (+57), Carbamidomethyl (+57)	1607.73	2	7.6
BATX_15	SMACTQLAYFICK	0.997	64.5	8.72	Oxidation (+16), Carbamidomethyl (+57), Carbamidomethyl (+57)	1607.72	2	5.6
BATX_15	SMACTQLAYFICK	0.997	58.3	8.68	Oxidation (+16), Carbamidomethyl (+57), Carbamidomethyl (+57)	1607.72	2	5.6
BATX_15	SMACTQLAYFICK	0.997	81.5	8.68	Oxidation (+16), Carbamidomethyl (+57), Carbamidomethyl (+57)	1607.73	2	7.4
BATX_15	SMACTQLAYFICK	0.997	60.7	8.47	Oxidation (+16), Carbamidomethyl (+57), Carbamidomethyl (+57)	1607.73	2	9.2
BATX_15	SMACTQLAYFICK	0.997	88	8.47	Oxidation (+16), Carbamidomethyl (+57), Carbamidomethyl (+57)	1607.73	2	8.9
BATX_15	SMACTQLAYFICK	0.997	38.6	8.21	Oxidation (+16), Carbamidomethyl (+57), Carbamidomethyl (+57)	1607.73	3	6.8
BATX_15	SMACTQLAYFICK	0.997	69.6	7.74	Oxidation (+16), Carbamidomethyl (+57), Carbamidomethyl (+57)	1607.72	2	4.8
BATX_15	SMACTQLAYFICK	0.997	51.8	7.64	Carbamidomethyl (+57), Carbamidomethyl (+57)	1591.73	2	6.1
BATX_15	SMACTQLAYFICK	0.997	60.4	7.55	Carbamidomethyl (+57), Carbamidomethyl (+57)	1591.73	2	6.4
BATX_15	SMACTQLAYFICK	0.997	68.4	7.27	Oxidation (+16), Carbamidomethyl (+57), Carbamidomethyl (+57)	1607.72	2	2.2
BATX_15	SMACTQLAYFICK	0.997	44.4	7.06	Carbamidomethyl (+57), Carbamidomethyl (+57)	1591.73	2	6.9
BATX_15	SMACTQLAYFICK	0.997	75.3	6.85	Oxidation (+16), Carbamidomethyl (+57), Carbamidomethyl (+57)	1607.73	2	7.3
BATX_15	SMACTQLAYFICK	0.997	63.8	6.24	Oxidation (+16), Carbamidomethyl (+57), Carbamidomethyl (+57)	1607.73	2	9.7
BATX_15	SMACTQLAYFICK	0.997	53.3	6.18	Oxidation (+16), Carbamidomethyl (+57), Carbamidomethyl (+57)	1607.72	2	3.6
BATX_15	SMACTQLAYFICK	0.997	58.2	5.85	Oxidation (+16), Carbamidomethyl (+57), Carbamidomethyl (+57)	1607.73	2	6.8
BATX_15	SMACTQLAYFICK	0.997	62.8	5.82	Oxidation (+16), Carbamidomethyl (+57), Carbamidomethyl (+57)	1607.73	2	7.1
BATX_15	SMACTQLAYFICK	0.997	53.8	4.85	Oxidation (+16), Carbamidomethyl (+57), Carbamidomethyl (+57)	1607.72	2	5.8
BATX_15	SMACTQLAYFICK	0.997	56.5	4.68	Oxidation (+16), Carbamidomethyl (+57), Carbamidomethyl (+57)	1607.73	2	7.7
BATX_15	SMACTQLAYFICK	0.997	58.9	4.68	Oxidation (+16), Carbamidomethyl (+57), Carbamidomethyl (+57)	1607.73	2	7
BATX_15	SMACTQLAYFICK	0.997	37.5	4.25	Carbamidomethyl (+57), Carbamidomethyl (+57)	1591.73	2	7.9
BATX_15	SMACTQLAYFICK	0.997	33.6	2.77	Oxidation (+16), Carbamidomethyl (+57), Carbamidomethyl (+57)	1607.72	2	5.8
BATX_15	SMACTQLAYFICKIQA	0.997	16.3	4.11	Carbamidomethyl (+57), Carbamidomethyl (+57)	1903.92	3	8.8
BATX_15	VFIEPQNWADAEK	0.997	75.1	13.7		1545.75	2	5.1
BATX_15	VFIEPQNWADAEK	0.997	74.5	13.3		1545.76	2	6.4
BATX_15	VFIEPQNWADAEK	0.997	65.8	13.2		1545.76	2	6
BATX_15	VFIEPQNWADAEK	0.997	61.9	11.8		1545.76	2	7.4
BATX_15	VFIEPQNWADAEK	0.997	68	10.4		1545.76	2	6.4
BATX_15	VFIEPQNWADAEK	0.997	63	9.54		1545.76	2	7.2
BATX_15	VFIEPQNWADAEK	0.997	37.9	9.14		1545.76	2	6.3
BATX_15	VFIEPQNWADAEK	0.997	37.8	9.12		1545.75	2	2.1
BATX_15	VFIEPQNWADAEK	0.997	59.9	8.51		1545.76	2	6.1
BATX_15	VFIEPQNWADAEK	0.997	50.7	8.28		1545.76	2	7.7
BATX_15	VFIEPQNWADAEK	0.997	29.4	6.66		1545.75	3	4.3
BATX_15	VFIEPQNWADAEK	0.997	38.5	5.33		1545.76	3	5.6
BATX_15	VFIEPQNWADAEK	0.997	37.8	4.89		1545.75	3	3.8
BATX_15	VFIEPQNWADAEK	0.997	28.5	4.24		1545.76	3	5.6
BATX_15	VFIEPQNWADAEK	0.997	13.2	2.42		1545.75	2	3.8
BATX_15	YKDWAEESYCLYFK	0.997	64.5	15	Carbamidomethyl (+57)	1900.85	2	6.1
BATX_15	YKDWAEESYCLYFK	0.997	63	14.9	Carbamidomethyl (+57)	1900.85	2	9.2
BATX_15	YKDWAEESYCLYFK	0.997	67.7	14.9	Carbamidomethyl (+57)	1900.84	2	5.2
BATX_15	YKDWAEESYCLYFK	0.997	61.4	13.9	Carbamidomethyl (+57)	1900.84	2	3.4
BATX_15	YKDWAEESYCLYFK	0.997	63.1	13.7	Carbamidomethyl (+57)	1900.85	2	7.2
BATX_15	YKDWAEESYCLYFK	0.997	67.4	13.6	Carbamidomethyl (+57)	1900.84	2	3.5
BATX_15	YKDWAEESYCLYFK	0.997	33.2	11.7	Carbamidomethyl (+57)	1900.85	3	7.1
BATX_15	YKDWAEESYCLYFK	0.997	38.4	11.6	Carbamidomethyl (+57)	1900.85	3	7.1
BATX_15	YKDWAEESYCLYFK	0.997	37.9	10.8	Carbamidomethyl (+57)	1900.85	3	7.2
BATX_15	YKDWAEESYCLYFK	0.997	47.2	10.3	Carbamidomethyl (+57)	1900.85	3	7.8
BATX_15	YKDWAEESYCLYFK	0.997	37.5	10.1	Carbamidomethyl (+57)	1900.85	3	6.5
BATX_15	YKDWAEESYCLYFK	0.997	38.3	9.92	Carbamidomethyl (+57)	1900.85	3	7.9
BATX_15	YKDWAEESYCLYFK	0.997	31.2	9.62	Carbamidomethyl (+57)	1900.85	3	6.6
BATX_15	YKDWAEESYCLYFK	0.997	39.5	9.28	Carbamidomethyl (+57)	1900.85	3	7
BATX_15	YKDWAEESYCLYFK	0.997	40.8	9.17	Carbamidomethyl (+57)	1900.85	3	6.4
BATX_15	YKDWAEESYCLYFK	0.997	40.8	8.92	Carbamidomethyl (+57)	1900.85	3	7.4
BATX_15	YKDWAEESYCLYFK	0.997	44.5	8.92	Carbamidomethyl (+57)	1900.85	3	7
BATX_15	YKDWAEESYCLYFK	0.997	30.9	8.48	Carbamidomethyl (+57)	1900.85	2	6.1
BATX_15	YKDWAEESYCLYFK	0.997	24.9	7.51	Carbamidomethyl (+57)	1900.84	3	1.9
BATX_15	YKDWAEESYCLYFK	0.997	31.1	6.68	Carbamidomethyl (+57)	1900.85	3	6.2
BATX_15	YKDWAEESYCLYFK	0.997	38.9	6.47	Carbamidomethyl (+57)	1900.84	3	5.3
BATX_15	YKDWAEESYCLYFK	0.997	33.7	2.59	Carbamidomethyl (+57)	1900.85	2	7.9
BATX_18	EEADFVLK	0.997	42.6	2.77		949.48	2	4.5
BATX_18	EEADFVLK	0.997	42.3	0.824		949.48	2	5.9
BATX_18	FCTQQQTGGHLVSFQSSEEADFVLK	0.997	47.2	9.06	Carbamidomethyl (+57)	2842.35	3	9
BATX_18	SMACTQLAYFICK	0.997	64.6	11.7	Carbamidomethyl (+57), Carbamidomethyl (+57)	1591.73	2	8.9
BATX_18	SMACTQLAYFICK	0.997	36.1	11.5	Carbamidomethyl (+57), Carbamidomethyl (+57)	1591.73	3	7.7
BATX_18	SMACTQLAYFICK	0.997	45.1	11.1	Carbamidomethyl (+57), Carbamidomethyl (+57)	1591.73	3	8.1
BATX_18	SMACTQLAYFICK	0.997	60	10.2	Carbamidomethyl (+57), Carbamidomethyl (+57)	1591.73	2	7.6
BATX_18	SMACTQLAYFICK	0.997	35.6	9.68	Carbamidomethyl (+57), Carbamidomethyl (+57)	1591.73	3	8.3
BATX_18	SMACTQLAYFICK	0.997	52.7	9.68	Carbamidomethyl (+57), Carbamidomethyl (+57)	1591.73	2	9.3
BATX_18	SMACTQLAYFICK	0.997	82.1	8.59	Oxidation (+16), Carbamidomethyl (+57), Carbamidomethyl (+57)	1607.72	2	5.8
BATX_18	SMACTQLAYFICK	0.997	61.5	7.74	Oxidation (+16), Carbamidomethyl (+57), Carbamidomethyl (+57)	1607.72	2	5.3
BATX_18	SMACTQLAYFICK	0.997	49.3	6.59	Oxidation (+16), Carbamidomethyl (+57), Carbamidomethyl (+57)	1607.73	2	8.8
BATX_18	SMACTQLAYFICK	0.997	48.9	6.51	Oxidation (+16), Carbamidomethyl (+57), Carbamidomethyl (+57)	1607.73	2	9.9
BATX_18	SMACTQLAYFICK	0.997	31.3	4.77	Carbamidomethyl (+57), Carbamidomethyl (+57)	1591.73	3	8.6
BATX_18	VFIEPQNWADAEK	0.997	71.1	13.4		1545.76	2	6.8
BATX_18	VFIEPQNWADAEK	0.997	61.1	13.2		1545.76	2	7.2
BATX_18	VFIEPQNWADAEK	0.997	67.5	12.8		1545.76	2	6.5
BATX_18	VFIEPQNWADAEK	0.997	52.1	11		1545.76	2	6
BATX_18	VFIEPQNWADAEK	0.997	48.3	7.04		1545.76	2	7.5
BATX_18	VFIEPQNWADAEK	0.997	58.9	6.44		1545.76	2	6.7
BATX_18	VFIEPQNWADAEK	0.997	27.1	4.31		1545.75	3	4.9
BATX_18	VFIEPQNWADAEK	0.997	29.8	3.64		1545.75	2	3.1
BATX_18	YKDWAEESYCLYFK	0.997	64.2	12.4	Carbamidomethyl (+57)	1900.85	2	7.4
BATX_18	YKDWAEESYCLYFK	0.997	64	11.7	Carbamidomethyl (+57)	1900.85	2	8.5
BATX_18	YKDWAEESYCLYFK	0.997	32.3	10.3	Carbamidomethyl (+57)	1900.85	3	6.6
BATX_18	YKDWAEESYCLYFK	0.997	55	9.7	Carbamidomethyl (+57)	1900.85	2	8.2
BATX_18	YKDWAEESYCLYFK	0.997	36.4	9.54	Carbamidomethyl (+57)	1900.85	3	7.5
BATX_18	YKDWAEESYCLYFK	0.997	40.1	9.38	Carbamidomethyl (+57)	1900.85	3	7.1
BATX_18	YKDWAEESYCLYFK	0.997	47.4	9.1	Carbamidomethyl (+57)	1900.85	3	8.3
BATX_18	YKDWAEESYCLYFK	0.997	63	9.06	Carbamidomethyl (+57)	1900.85	2	8
BATX_18	YKDWAEESYCLYFK	0.997	30.2	7.82	Carbamidomethyl (+57)	1900.85	3	7.8
BATX_18	YKDWAEESYCLYFK	0.997	45.4	7.82	Carbamidomethyl (+57)	1900.85	3	7.7
BATX_18	YKDWAEESYCLYFK	0.997	30	6.82	Carbamidomethyl (+57)	1900.85	2	8.9
BATX_18	YKDWAEESYCLYFK	0.997	26.7	2.19	Carbamidomethyl (+57)	1900.83	2	-0.47
BATX_24	FCTQQQTGGHLVSFQSSEEADFVLK	0.995	33.9	4.05	Carbamidomethyl (+57)	2842.35	3	11
BATX_24	SMACTQLAYFICK	0.997	63.3	10.8	Carbamidomethyl (+57), Carbamidomethyl (+57)	1591.73	2	8.8
BATX_24	SMACTQLAYFICK	0.997	49.7	10.6	Carbamidomethyl (+57), Carbamidomethyl (+57)	1591.73	3	5.9
BATX_24	SMACTQLAYFICK	0.997	30.6	9.59	Carbamidomethyl (+57), Carbamidomethyl (+57)	1591.73	3	8
BATX_24	SMACTQLAYFICK	0.997	69.8	9.05	Carbamidomethyl (+57), Carbamidomethyl (+57)	1591.73	2	7.1
BATX_24	SMACTQLAYFICK	0.997	34.1	9.03	Carbamidomethyl (+57), Carbamidomethyl (+57)	1591.73	3	6
BATX_24	SMACTQLAYFICK	0.997	63.4	8.74	Carbamidomethyl (+57), Carbamidomethyl (+57)	1591.73	2	5.8
BATX_24	SMACTQLAYFICK	0.997	49.6	8.51	Carbamidomethyl (+57), Carbamidomethyl (+57)	1591.73	2	5.8
BATX_24	SMACTQLAYFICK	0.997	60.1	8.43	Carbamidomethyl (+57), Carbamidomethyl (+57)	1591.73	2	8.8
BATX_24	SMACTQLAYFICK	0.997	63.9	8.24	Oxidation (+16), Carbamidomethyl (+57), Carbamidomethyl (+57)	1607.73	2	8.6
BATX_24	SMACTQLAYFICK	0.997	43.5	7.74	Carbamidomethyl (+57), Carbamidomethyl (+57)	1591.73	3	7.9
BATX_24	SMACTQLAYFICK	0.997	81.9	7.02	Oxidation (+16), Carbamidomethyl (+57), Carbamidomethyl (+57)	1607.73	2	8
BATX_24	SMACTQLAYFICK	0.997	81.5	6.85	Oxidation (+16), Carbamidomethyl (+57), Carbamidomethyl (+57)	1607.72	2	5.2
BATX_24	SMACTQLAYFICK	0.997	28.8	5.51	Oxidation (+16), Carbamidomethyl (+57), Carbamidomethyl (+57)	1607.72	2	3.1
BATX_24	SMACTQLAYFICK	0.997	86.8	4.92	Oxidation (+16), Carbamidomethyl (+57), Carbamidomethyl (+57)	1607.73	2	7.4
BATX_24	SMACTQLAYFICK	0.997	51.4	3.72	Oxidation (+16), Carbamidomethyl (+57), Carbamidomethyl (+57)	1607.73	2	6.5
BATX_24	VFIEPQNWADAEK	0.997	73.2	14.6		1545.76	2	6.9
BATX_24	VFIEPQNWADAEK	0.997	69.4	13.9		1545.76	2	8.5
BATX_24	VFIEPQNWADAEK	0.997	75	13.5		1545.76	2	8.3
BATX_24	VFIEPQNWADAEK	0.997	78.1	10.9		1545.76	2	5.7
BATX_24	VFIEPQNWADAEK	0.997	56.7	9.74		1545.76	2	7.6
BATX_24	VFIEPQNWADAEK	0.997	31.6	8.07		1545.76	2	6.3
BATX_24	VFIEPQNWADAEK	0.997	50	7.77		1545.76	2	5.7
BATX_24	VFIEPQNWADAEK	0.997	44.5	7.04		1545.75	2	3.1
BATX_24	VFIEPQNWADAEK	0.997	25.2	4.89		1545.75	3	5.3
BATX_24	VFIEPQNWADAEK	0.997	33.5	3.6		1545.76	2	7.3
BATX_24	VFIEPQNWADAEK	0.991	12.1	2.22		1545.76	3	7
BATX_24	YKDWAEESYCLYFK	0.997	37.6	11.9	Carbamidomethyl (+57)	1900.85	3	6.2
BATX_24	YKDWAEESYCLYFK	0.997	38.1	11.7	Carbamidomethyl (+57)	1900.84	2	5.4
BATX_24	YKDWAEESYCLYFK	0.997	47.4	11.5	Carbamidomethyl (+57)	1900.85	3	8.3
BATX_24	YKDWAEESYCLYFK	0.997	81.8	10.9	Carbamidomethyl (+57)	1900.85	2	9.7
BATX_24	YKDWAEESYCLYFK	0.997	34.2	10.8	Carbamidomethyl (+57)	1900.85	3	7
BATX_24	YKDWAEESYCLYFK	0.997	32.9	8.41	Carbamidomethyl (+57)	1900.85	3	8
BATX_24	YKDWAEESYCLYFK	0.997	50.9	7.4	Carbamidomethyl (+57)	1900.84	3	5.4
BATX_24	YKDWAEESYCLYFK	0.997	36.6	6.13	Carbamidomethyl (+57)	1900.85	3	8.4
BATX_24	YKDWAEESYCLYFK	0.997	34.2	4.39	Carbamidomethyl (+57)	1900.85	2	6.5
BATX_27	FCTQQQTGGHLVSFQSSEEADFVLK	0.997	53.3	13.7	Carbamidomethyl (+57)	2842.35	3	9.5
BATX_27	FCTQQQTGGHLVSFQSSEEADFVLK	0.997	56.5	13.4	Carbamidomethyl (+57)	2842.35	3	9.1
BATX_27	FCTQQQTGGHLVSFQSSEEADFVLK	0.997	53.3	12.6	Carbamidomethyl (+57)	2842.35	3	8.3
BATX_27	FCTQQQTGGHLVSFQSSEEADFVLK	0.997	49.8	12.4	Carbamidomethyl (+57)	2842.35	3	7.9
BATX_27	FCTQQQTGGHLVSFQSSEEADFVLK	0.997	66.7	11.7	Carbamidomethyl (+57)	2842.35	3	9.9
BATX_27	FCTQQQTGGHLVSFQSSEEADFVLK	0.997	54	11.1	Carbamidomethyl (+57)	2842.35	3	7.9
BATX_27	FCTQQQTGGHLVSFQSSEEADFVLK	0.997	57.6	10.7	Carbamidomethyl (+57)	2842.34	3	5.6
BATX_27	FCTQQQTGGHLVSFQSSEEADFVLK	0.997	49.5	10.5	Carbamidomethyl (+57)	2842.35	3	7.7
BATX_27	FCTQQQTGGHLVSFQSSEEADFVLK	0.997	56.9	9.09	Carbamidomethyl (+57)	2842.35	3	7.9
BATX_27	FCTQQQTGGHLVSFQSSEEADFVLK	0.997	48.3	9.07	Carbamidomethyl (+57)	2842.35	3	8.3
BATX_27	FCTQQQTGGHLVSFQSSEEADFVLK	0.997	35.2	9.03	Carbamidomethyl (+57)	2842.35	3	11
BATX_27	FCTQQQTGGHLVSFQSSEEADFVLK	0.997	45.8	8.35	Carbamidomethyl (+57)	2842.35	3	9.1
BATX_27	FCTQQQTGGHLVSFQSSEEADFVLK	0.997	52.6	8.05	Carbamidomethyl (+57)	2842.35	3	10
BATX_27	FCTQQQTGGHLVSFQSSEEADFVLK	0.997	44.7	6.66	Carbamidomethyl (+57)	2842.35	3	9.9
BATX_27	FCTQQQTGGHLVSFQSSEEADFVLK	0.997	51.9	6.47	Carbamidomethyl (+57)	2842.35	3	11
BATX_27	FCTQQQTGGHLVSFQSSEEADFVLK	0.997	34.6	2.62	Carbamidomethyl (+57)	2842.35	3	10
BATX_27	SMACTQLAYFICK	0.997	67.2	12.1	Carbamidomethyl (+57), Carbamidomethyl (+57)	1591.73	2	7.2
BATX_27	SMACTQLAYFICK	0.997	37	11	Carbamidomethyl (+57), Carbamidomethyl (+57)	1591.73	3	6
BATX_27	SMACTQLAYFICK	0.997	69.6	10	Carbamidomethyl (+57), Carbamidomethyl (+57)	1591.73	2	7.8
BATX_27	SMACTQLAYFICK	0.997	62.9	9	Oxidation (+16), Carbamidomethyl (+57), Carbamidomethyl (+57)	1607.73	2	7.3
BATX_27	SMACTQLAYFICK	0.997	47	8.24	Oxidation (+16), Carbamidomethyl (+57), Carbamidomethyl (+57)	1607.72	2	6.1
BATX_27	SMACTQLAYFICK	0.997	64.9	8.19	Carbamidomethyl (+57), Carbamidomethyl (+57)	1591.74	2	9.7
BATX_27	SMACTQLAYFICK	0.997	30.6	8.09	Carbamidomethyl (+57), Carbamidomethyl (+57)	1591.73	3	7.4
BATX_27	SMACTQLAYFICK	0.997	30.3	8.06	Carbamidomethyl (+57), Carbamidomethyl (+57)	1591.73	3	7.1
BATX_27	SMACTQLAYFICK	0.997	69.6	7.74	Carbamidomethyl (+57), Carbamidomethyl (+57)	1591.73	2	9.1
BATX_27	SMACTQLAYFICK	0.997	44.1	7.31	Oxidation (+16), Carbamidomethyl (+57), Carbamidomethyl (+57)	1607.73	2	6.7
BATX_27	SMACTQLAYFICK	0.997	20.6	2.12	Carbamidomethyl (+57), Carbamidomethyl (+57)	1591.73	2	9
BATX_27	VFIEPQNWADAEK	0.997	76	12.3		1545.76	2	7.7
BATX_27	VFIEPQNWADAEK	0.997	53.4	8.96		1545.76	2	8.3
BATX_27	VFIEPQNWADAEK	0.997	57.1	8.89		1545.76	2	8.8
BATX_27	VFIEPQNWADAEK	0.997	44.9	8.37		1545.76	2	8.1
BATX_27	VFIEPQNWADAEK	0.997	53	7.62		1545.76	2	7.4
BATX_27	VFIEPQNWADAEK	0.997	43.4	7.46		1545.76	2	7
BATX_27	YKDWAEESYCLYFK	0.997	76.9	15	Carbamidomethyl (+57)	1900.85	2	7.9
BATX_27	YKDWAEESYCLYFK	0.997	54.3	13.7	Carbamidomethyl (+57)	1900.85	2	9.9
BATX_27	YKDWAEESYCLYFK	0.997	36.7	12.5	Carbamidomethyl (+57)	1900.85	3	8.5
BATX_27	YKDWAEESYCLYFK	0.997	35	11.3	Carbamidomethyl (+57)	1900.85	3	8
BATX_27	YKDWAEESYCLYFK	0.997	42.7	11.1	Carbamidomethyl (+57)	1900.85	3	5.7
BATX_27	YKDWAEESYCLYFK	0.997	85.1	10.4	Carbamidomethyl (+57)	1900.85	2	8.1
BATX_27	YKDWAEESYCLYFK	0.997	35.2	9.82	Carbamidomethyl (+57)	1900.84	3	5.6
BATX_27	YKDWAEESYCLYFK	0.997	31.6	8.92	Carbamidomethyl (+57)	1900.85	3	8.9
BATX_27	YKDWAEESYCLYFK	0.997	48.8	8.33	Carbamidomethyl (+57)	1900.85	3	7.7
BATX_27	YKDWAEESYCLYFK	0.997	32.1	6.66	Carbamidomethyl (+57)	1900.85	2	9.4
BATX_28	FCTQQQTGGHLVSFQSSEEADFVLK	0.997	49.5	9.62	Carbamidomethyl (+57)	2842.34	3	7.3
BATX_28	FCTQQQTGGHLVSFQSSEEADFVLK	0.997	35.7	8.21	Carbamidomethyl (+57)	2842.35	3	10
BATX_28	FCTQQQTGGHLVSFQSSEEADFVLK	0.997	54.9	7.74	Carbamidomethyl (+57)	2842.35	3	7.9
BATX_28	FCTQQQTGGHLVSFQSSEEADFVLK	0.997	47.3	6.85	Carbamidomethyl (+57)	2842.34	3	5
BATX_28	FCTQQQTGGHLVSFQSSEEADFVLK	0.997	42.8	5.72	Carbamidomethyl (+57)	2842.34	3	7
BATX_28	FCTQQQTGGHLVSFQSSEEADFVLK	0.997	37.6	2.68	Carbamidomethyl (+57)	2842.35	3	9.3
BATX_28	FCTQQQTGGHLVSFQSSEEADFVLK	0.996	30.1	2.05	Carbamidomethyl (+57)	2842.35	3	9.9
BATX_28	QQTGGHLVSFQSSEEADFVLK	0.997	53	4.3		2306.14	3	8.8
BATX_28	SMACTQLAYFICK	0.997	62.9	13.3	Oxidation (+16), Carbamidomethyl (+57), Carbamidomethyl (+57)	1607.73	2	7.8
BATX_28	SMACTQLAYFICK	0.997	65.5	13.2	Carbamidomethyl (+57), Carbamidomethyl (+57)	1591.73	2	7.6
BATX_28	SMACTQLAYFICK	0.997	75.1	11.7	Carbamidomethyl (+57), Carbamidomethyl (+57)	1591.73	2	7.8
BATX_28	SMACTQLAYFICK	0.997	42.1	11.4	Carbamidomethyl (+57), Carbamidomethyl (+57)	1591.73	3	7.4
BATX_28	SMACTQLAYFICK	0.997	35.4	11.3	Carbamidomethyl (+57), Carbamidomethyl (+57)	1591.73	3	7.2
BATX_28	SMACTQLAYFICK	0.997	46.8	10.7	Carbamidomethyl (+57), Carbamidomethyl (+57)	1591.73	3	7.1
BATX_28	SMACTQLAYFICK	0.997	47.2	9.32	Oxidation (+16), Carbamidomethyl (+57), Carbamidomethyl (+57)	1607.72	2	6.1
BATX_28	SMACTQLAYFICK	0.997	57.6	8.41	Carbamidomethyl (+57), Carbamidomethyl (+57)	1591.73	2	8.4
BATX_28	SMACTQLAYFICK	0.997	39.9	7.85	Carbamidomethyl (+57), Carbamidomethyl (+57)	1591.73	3	8.4
BATX_28	SMACTQLAYFICK	0.997	69.1	7.74	Carbamidomethyl (+57), Carbamidomethyl (+57)	1591.73	2	5.8
BATX_28	SMACTQLAYFICK	0.997	61.4	7.66	Oxidation (+16), Carbamidomethyl (+57), Carbamidomethyl (+57)	1607.72	2	5.4
BATX_28	SMACTQLAYFICK	0.997	42.9	5.68	Oxidation (+16), Carbamidomethyl (+57), Carbamidomethyl (+57)	1607.72	2	5.6
BATX_28	SMACTQLAYFICK	0.997	53.4	5.46	Oxidation (+16), Carbamidomethyl (+57), Carbamidomethyl (+57)	1607.73	2	8
BATX_28	SMACTQLAYFICK	0.997	63.8	5.3	Oxidation (+16), Carbamidomethyl (+57), Carbamidomethyl (+57)	1607.73	2	8.5
BATX_28	SMACTQLAYFICK	0.997	50.5	4.85	Carbamidomethyl (+57), Carbamidomethyl (+57)	1591.73	2	9
BATX_28	SMACTQLAYFICK	0.997	41.9	4.27	Oxidation (+16), Carbamidomethyl (+57), Carbamidomethyl (+57)	1607.73	2	8.6
BATX_28	SMACTQLAYFICK	0.997	29.7	2.09	Oxidation (+16), Carbamidomethyl (+57), Carbamidomethyl (+57)	1607.72	2	5.2
BATX_28	VFIEPQNWADAEK	0.997	64.1	13.6		1545.76	2	7.5
BATX_28	VFIEPQNWADAEK	0.997	59.2	13.4		1545.76	2	7.7
BATX_28	VFIEPQNWADAEK	0.997	58.9	12.6		1545.76	2	7.9
BATX_28	VFIEPQNWADAEK	0.997	56.9	12.5		1545.76	2	6.2
BATX_28	VFIEPQNWADAEK	0.997	68.4	12.1		1545.76	2	7.1
BATX_28	VFIEPQNWADAEK	0.997	62.2	9.14		1545.76	2	7.3
BATX_28	YKDWAEESYCLYFK	0.997	72.8	11.8	Carbamidomethyl (+57)	1900.85	2	5.9
BATX_28	YKDWAEESYCLYFK	0.997	58.3	11.1	Carbamidomethyl (+57)	1900.85	2	6.9
BATX_28	YKDWAEESYCLYFK	0.997	67.2	11.1	Carbamidomethyl (+57)	1900.85	2	7.2
BATX_28	YKDWAEESYCLYFK	0.997	36.6	10.4	Carbamidomethyl (+57)	1900.85	3	7.2
BATX_28	YKDWAEESYCLYFK	0.997	35.9	10.1	Carbamidomethyl (+57)	1900.85	3	7.4
BATX_28	YKDWAEESYCLYFK	0.997	38.3	9.96	Carbamidomethyl (+57)	1900.85	3	5.7
BATX_28	YKDWAEESYCLYFK	0.997	31.5	9.44	Carbamidomethyl (+57)	1900.84	3	5.2
BATX_28	YKDWAEESYCLYFK	0.997	46.5	9.23	Carbamidomethyl (+57)	1900.85	3	8.2
BATX_28	YKDWAEESYCLYFK	0.997	33.3	7.07	Carbamidomethyl (+57)	1900.85	3	7.4
BATX_28	YKDWAEESYCLYFK	0.997	22.3	4.92	Carbamidomethyl (+57)	1900.84	3	3.3
BATX_28	YKDWAEESYCLYFK	0.997	21.5	3.85	Carbamidomethyl (+57)	1900.85	2	9.8
BATX_30	DWAEESYCLYFK	0.997	60.2	11.6	Carbamidomethyl (+57)	1609.69	2	6.6
BATX_30	DWAEESYCLYFK	0.997	62.4	10.2	Carbamidomethyl (+57)	1609.69	2	6.3
BATX_30	DWAEESYCLYFK	0.997	52.8	8.49	Carbamidomethyl (+57)	1609.68	2	5
BATX_30	FCTQQQTGGHLVSFQSSEEADFVLK	0.993	53.9	15	Carbamidomethyl (+57)	2842.35	3	11
BATX_30	FCTQQQTGGHLVSFQSSEEADFVLK	0.997	57.2	13.7	Carbamidomethyl (+57)	2842.35	3	9.6
BATX_30	FCTQQQTGGHLVSFQSSEEADFVLK	0.997	61.8	13.7	Carbamidomethyl (+57)	2842.35	3	8.1
BATX_30	FCTQQQTGGHLVSFQSSEEADFVLK	0.997	77.6	13.5	Carbamidomethyl (+57)	2842.35	3	8.1
BATX_30	FCTQQQTGGHLVSFQSSEEADFVLK	0.997	66.5	13.4	Carbamidomethyl (+57)	2842.35	3	11
BATX_30	FCTQQQTGGHLVSFQSSEEADFVLK	0.997	51.6	13.1	Carbamidomethyl (+57)	2842.35	3	11
BATX_30	FCTQQQTGGHLVSFQSSEEADFVLK	0.997	56.3	13	Carbamidomethyl (+57)	2842.35	3	8.2
BATX_30	FCTQQQTGGHLVSFQSSEEADFVLK	0.997	67.8	12.9	Carbamidomethyl (+57)	2842.34	3	4.9
BATX_30	FCTQQQTGGHLVSFQSSEEADFVLK	0.997	52.5	12.7	Carbamidomethyl (+57)	2842.34	3	5.7
BATX_30	FCTQQQTGGHLVSFQSSEEADFVLK	0.997	46.3	12.2	Carbamidomethyl (+57)	2842.34	3	7.2
BATX_30	FCTQQQTGGHLVSFQSSEEADFVLK	0.997	58.8	12	Carbamidomethyl (+57)	2842.35	3	8.1
BATX_30	FCTQQQTGGHLVSFQSSEEADFVLK	0.997	59.8	11.7	Carbamidomethyl (+57)	2842.35	3	8.9
BATX_30	FCTQQQTGGHLVSFQSSEEADFVLK	0.997	57.8	11.6	Carbamidomethyl (+57)	2842.34	3	6.3
BATX_30	FCTQQQTGGHLVSFQSSEEADFVLK	0.997	53.2	11.2	Carbamidomethyl (+57)	2842.34	3	5.3
BATX_30	FCTQQQTGGHLVSFQSSEEADFVLK	0.997	58.8	11.1	Carbamidomethyl (+57)	2842.35	3	11
BATX_30	FCTQQQTGGHLVSFQSSEEADFVLK	0.997	58.8	11.1	Carbamidomethyl (+57)	2842.34	2	5.3
BATX_30	FCTQQQTGGHLVSFQSSEEADFVLK	0.997	47.4	11	Carbamidomethyl (+57)	2842.35	3	7.9
BATX_30	FCTQQQTGGHLVSFQSSEEADFVLK	0.997	52.2	11	Carbamidomethyl (+57)	2842.35	3	9.7
BATX_30	FCTQQQTGGHLVSFQSSEEADFVLK	0.997	50	10.8	Carbamidomethyl (+57)	2842.35	3	7.7
BATX_30	FCTQQQTGGHLVSFQSSEEADFVLK	0.997	53.7	10.4	Carbamidomethyl (+57)	2842.35	3	9.6
BATX_30	FCTQQQTGGHLVSFQSSEEADFVLK	0.997	56.1	10.1	Carbamidomethyl (+57)	2842.36	3	11
BATX_30	FCTQQQTGGHLVSFQSSEEADFVLK	0.997	62.6	10.1	Carbamidomethyl (+57)	2842.35	3	7.9
BATX_30	FCTQQQTGGHLVSFQSSEEADFVLK	0.997	50.1	9.72	Carbamidomethyl (+57)	2842.35	3	9.9
BATX_30	FCTQQQTGGHLVSFQSSEEADFVLK	0.997	45	9.14	Carbamidomethyl (+57)	2842.35	3	8
BATX_30	FCTQQQTGGHLVSFQSSEEADFVLK	0.997	49.6	9.08	Carbamidomethyl (+57)	2842.34	3	5.2
BATX_30	FCTQQQTGGHLVSFQSSEEADFVLK	0.997	54.7	8.89	Carbamidomethyl (+57)	2842.35	3	10
BATX_30	FCTQQQTGGHLVSFQSSEEADFVLK	0.997	46	8.82	Carbamidomethyl (+57)	2842.34	3	5.6
BATX_30	FCTQQQTGGHLVSFQSSEEADFVLK	0.997	53	8.8	Carbamidomethyl (+57)	2842.35	3	11
BATX_30	FCTQQQTGGHLVSFQSSEEADFVLK	0.997	54.8	8.59	Carbamidomethyl (+57)	2842.35	3	9.7
BATX_30	FCTQQQTGGHLVSFQSSEEADFVLK	0.997	60.4	8.34	Carbamidomethyl (+57)	2842.35	3	9.2
BATX_30	FCTQQQTGGHLVSFQSSEEADFVLK	0.997	53.5	8.14	Carbamidomethyl (+57)	2842.34	3	7
BATX_30	FCTQQQTGGHLVSFQSSEEADFVLK	0.997	51.9	7.8	Carbamidomethyl (+57)	2842.34	3	6.1
BATX_30	FCTQQQTGGHLVSFQSSEEADFVLK	0.997	47.3	7.59	Carbamidomethyl (+57)	2842.35	3	7.6
BATX_30	FCTQQQTGGHLVSFQSSEEADFVLK	0.997	60.3	7.42	Carbamidomethyl (+57)	2842.34	3	7.4
BATX_30	FCTQQQTGGHLVSFQSSEEADFVLK	0.997	40.5	7.39	Carbamidomethyl (+57)	2842.35	3	9.6
BATX_30	FCTQQQTGGHLVSFQSSEEADFVLK	0.997	52.8	7.06	Carbamidomethyl (+57)	2842.35	3	9.7
BATX_30	FCTQQQTGGHLVSFQSSEEADFVLK	0.997	40.9	7.05	Carbamidomethyl (+57)	2842.34	3	6.7
BATX_30	FCTQQQTGGHLVSFQSSEEADFVLK	0.997	48.5	6.89	Carbamidomethyl (+57)	2842.35	3	9.7
BATX_30	FCTQQQTGGHLVSFQSSEEADFVLK	0.997	50.7	6.6	Carbamidomethyl (+57)	2842.34	3	6.8
BATX_30	FCTQQQTGGHLVSFQSSEEADFVLK	0.997	40.6	6.59	Carbamidomethyl (+57)	2842.34	3	7.3
BATX_30	FCTQQQTGGHLVSFQSSEEADFVLK	0.997	42.3	6.4	Carbamidomethyl (+57)	2842.35	3	10
BATX_30	FCTQQQTGGHLVSFQSSEEADFVLK	0.997	41.4	6.24	Carbamidomethyl (+57)	2842.35	3	10
BATX_30	FCTQQQTGGHLVSFQSSEEADFVLK	0.997	41.8	6.02	Carbamidomethyl (+57)	2842.35	3	9.9
BATX_30	FCTQQQTGGHLVSFQSSEEADFVLK	0.997	41.6	5.96	Carbamidomethyl (+57)	2842.33	3	3.6
BATX_30	FCTQQQTGGHLVSFQSSEEADFVLK	0.997	51	5.4	Carbamidomethyl (+57)	2842.34	3	5.5
BATX_30	FCTQQQTGGHLVSFQSSEEADFVLK	0.997	31	4.85	Carbamidomethyl (+57)	2842.35	3	8.8
BATX_30	FCTQQQTGGHLVSFQSSEEADFVLK	0.997	46.7	4.68	Carbamidomethyl (+57)	2842.35	3	7.9
BATX_30	FCTQQQTGGHLVSFQSSEEADFVLK	0.997	32.5	4.44	Carbamidomethyl (+57)	2842.35	3	7.7
BATX_30	FCTQQQTGGHLVSFQSSEEADFVLK	0.997	39.5	4	Carbamidomethyl (+57)	2842.34	3	7.3
BATX_30	FCTQQQTGGHLVSFQSSEEADFVLK	0.997	49.8	3.89	Carbamidomethyl (+57)	2842.34	3	7.1
BATX_30	FCTQQQTGGHLVSFQSSEEADFVLK	0.997	32.3	3.85	Carbamidomethyl (+57)	2842.33	3	2.4
BATX_30	FCTQQQTGGHLVSFQSSEEADFVLK	0.997	44.3	3.59	Carbamidomethyl (+57)	2842.35	3	7.9
BATX_30	FCTQQQTGGHLVSFQSSEEADFVLK	0.997	28	3.21	Carbamidomethyl (+57)	2842.34	3	4.8
BATX_30	FCTQQQTGGHLVSFQSSEEADFVLK	0.997	44.8	2.44	Carbamidomethyl (+57)	2842.35	3	9.5
BATX_30	MACTQLAYFICK	0.997	0	6.96	Carbamidomethyl (+57), Carbamidomethyl (+57)	1504.7	2	6.4
BATX_30	SMACTQLAYFICK	0.997	63	13.2	Carbamidomethyl (+57), Carbamidomethyl (+57)	1591.74	2	9.7
BATX_30	SMACTQLAYFICK	0.997	66.2	13	Carbamidomethyl (+57), Carbamidomethyl (+57)	1591.73	2	7.5
BATX_30	SMACTQLAYFICK	0.997	41.1	11.9	Carbamidomethyl (+57), Carbamidomethyl (+57)	1591.74	3	9.6
BATX_30	SMACTQLAYFICK	0.997	41.2	11.5	Carbamidomethyl (+57), Carbamidomethyl (+57)	1591.73	3	7.4
BATX_30	SMACTQLAYFICK	0.997	67.5	11.1	Carbamidomethyl (+57), Carbamidomethyl (+57)	1591.73	2	9.5
BATX_30	SMACTQLAYFICK	0.997	34.8	10.8	Carbamidomethyl (+57), Carbamidomethyl (+57)	1591.73	3	7.2
BATX_30	SMACTQLAYFICK	0.997	55.4	10.7	Carbamidomethyl (+57), Carbamidomethyl (+57)	1591.73	3	9.5
BATX_30	SMACTQLAYFICK	0.997	68.9	10.7	Oxidation (+16), Carbamidomethyl (+57), Carbamidomethyl (+57)	1607.73	2	8.6
BATX_30	SMACTQLAYFICK	0.997	68.1	10.6	Oxidation (+16), Carbamidomethyl (+57), Carbamidomethyl (+57)	1607.73	2	8.8
BATX_30	SMACTQLAYFICK	0.997	75	10.6	Carbamidomethyl (+57), Carbamidomethyl (+57)	1591.73	2	7.9
BATX_30	SMACTQLAYFICK	0.997	87.6	10.4	Oxidation (+16), Carbamidomethyl (+57), Carbamidomethyl (+57)	1607.73	2	9.5
BATX_30	SMACTQLAYFICK	0.997	62	9.27	Carbamidomethyl (+57), Carbamidomethyl (+57)	1591.73	2	8.3
BATX_30	SMACTQLAYFICK	0.997	61	8.85	Oxidation (+16), Carbamidomethyl (+57), Carbamidomethyl (+57)	1607.73	2	7
BATX_30	SMACTQLAYFICK	0.997	48	8.74	Carbamidomethyl (+57), Carbamidomethyl (+57)	1591.73	2	8.6
BATX_30	SMACTQLAYFICK	0.997	40.9	8.72	Oxidation (+16), Carbamidomethyl (+57), Carbamidomethyl (+57)	1607.73	3	7.6
BATX_30	SMACTQLAYFICK	0.997	49.7	8.46	Oxidation (+16), Carbamidomethyl (+57), Carbamidomethyl (+57)	1607.73	3	9.2
BATX_30	SMACTQLAYFICK	0.997	30.9	8.4	Oxidation (+16), Carbamidomethyl (+57), Carbamidomethyl (+57)	1607.72	3	6.4
BATX_30	SMACTQLAYFICK	0.997	81.8	8.39	Oxidation (+16), Carbamidomethyl (+57), Carbamidomethyl (+57)	1607.73	2	6.8
BATX_30	SMACTQLAYFICK	0.997	71.3	8.33	Oxidation (+16), Carbamidomethyl (+57), Carbamidomethyl (+57)	1607.73	2	9.2
BATX_30	SMACTQLAYFICK	0.997	87.5	8.26	Oxidation (+16), Carbamidomethyl (+57), Carbamidomethyl (+57)	1607.73	2	8.3
BATX_30	SMACTQLAYFICK	0.997	57.2	8.09	Oxidation (+16), Carbamidomethyl (+57), Carbamidomethyl (+57)	1607.73	2	9
BATX_30	SMACTQLAYFICK	0.997	72.5	7.85	Oxidation (+16), Carbamidomethyl (+57), Carbamidomethyl (+57)	1607.72	2	5.4
BATX_30	SMACTQLAYFICK	0.997	60.6	7.8	Oxidation (+16), Carbamidomethyl (+57), Carbamidomethyl (+57)	1607.73	2	7.4
BATX_30	SMACTQLAYFICK	0.997	78.2	7.74	Oxidation (+16), Carbamidomethyl (+57), Carbamidomethyl (+57)	1607.73	2	8.3
BATX_30	SMACTQLAYFICK	0.997	65	7.72	Carbamidomethyl (+57), Carbamidomethyl (+57)	1591.73	2	8.3
BATX_30	SMACTQLAYFICK	0.997	87.4	7.64	Oxidation (+16), Carbamidomethyl (+57), Carbamidomethyl (+57)	1607.72	2	6.1
BATX_30	SMACTQLAYFICK	0.997	61.9	7.54	Oxidation (+16), Carbamidomethyl (+57), Carbamidomethyl (+57)	1607.73	2	8.5
BATX_30	SMACTQLAYFICK	0.997	67	7.37	Oxidation (+16), Carbamidomethyl (+57), Carbamidomethyl (+57)	1607.72	2	5.6
BATX_30	SMACTQLAYFICK	0.997	33.7	7.17	Carbamidomethyl (+57), Carbamidomethyl (+57)	1591.73	3	8.3
BATX_30	SMACTQLAYFICK	0.997	68.5	5.92	Oxidation (+16), Carbamidomethyl (+57), Carbamidomethyl (+57)	1607.73	2	9.3
BATX_30	SMACTQLAYFICK	0.997	47.8	5.77	Oxidation (+16), Carbamidomethyl (+57), Carbamidomethyl (+57)	1607.73	2	7.8
BATX_30	SMACTQLAYFICK	0.997	69	5.77	Oxidation (+16), Carbamidomethyl (+57), Carbamidomethyl (+57)	1607.73	2	9.4
BATX_30	SMACTQLAYFICK	0.997	40.8	5.54	Oxidation (+16), Carbamidomethyl (+57), Carbamidomethyl (+57)	1607.73	3	7.4
BATX_30	SMACTQLAYFICK	0.997	57	4.72	Oxidation (+16), Carbamidomethyl (+57), Carbamidomethyl (+57)	1607.73	2	9.8
BATX_30	VFIEPQNWADAEK	0.997	78.1	14.3		1545.76	2	7.6
BATX_30	VFIEPQNWADAEK	0.997	77	12.3		1545.76	2	6
BATX_30	VFIEPQNWADAEK	0.997	55.9	11.8		1545.75	2	4.2
BATX_30	VFIEPQNWADAEK	0.997	68	11.6		1545.76	2	6
BATX_30	VFIEPQNWADAEK	0.997	44.9	9.39		1545.75	2	3.3
BATX_30	VFIEPQNWADAEK	0.997	46.4	9.08		1545.76	2	7.2
BATX_30	VFIEPQNWADAEK	0.997	74.4	8.89		1545.76	2	7
BATX_30	VFIEPQNWADAEK	0.997	35	6.85		1545.75	3	4.2
BATX_30	VFIEPQNWADAEK	0.997	35.8	6.72		1545.75	2	4.9
BATX_30	VFIEPQNWADAEK	0.997	39.1	3.77		1545.75	3	4.5
BATX_30	VFIEPQNWADAEK	0.997	33.1	3.52		1545.76	3	5.7
BATX_30	VFIEPQNWADAEK	0.997	21.9	3.05		1545.76	3	7.6
BATX_30	VFIEPQNWADAEKFCTQQQTGGHLVSFQSSEEADFVLK	0.997	16.9	3.19	Carbamidomethyl (+57)	4370.1	4	9.5
BATX_30	YKDWAEESYCLYFK	0.997	56.2	15	Carbamidomethyl (+57)	1900.85	2	7.7
BATX_30	YKDWAEESYCLYFK	0.997	63.5	15	Carbamidomethyl (+57)	1900.85	2	9.4
BATX_30	YKDWAEESYCLYFK	0.997	72.9	15	Carbamidomethyl (+57)	1900.85	2	9.6
BATX_30	YKDWAEESYCLYFK	0.997	80.5	15	Carbamidomethyl (+57)	1900.85	2	9
BATX_30	YKDWAEESYCLYFK	0.997	65.6	13.7	Carbamidomethyl (+57)	1900.85	2	8.5
BATX_30	YKDWAEESYCLYFK	0.997	35.5	12.4	Carbamidomethyl (+57)	1900.85	3	8
BATX_30	YKDWAEESYCLYFK	0.997	76.6	12.2	Carbamidomethyl (+57)	1900.85	2	6.3
BATX_30	YKDWAEESYCLYFK	0.997	48.9	11.7	Carbamidomethyl (+57)	1900.85	3	7.1
BATX_30	YKDWAEESYCLYFK	0.997	48.3	11.5	Carbamidomethyl (+57)	1900.85	3	7.9
BATX_30	YKDWAEESYCLYFK	0.997	31.6	11	Carbamidomethyl (+57)	1900.85	3	8
BATX_30	YKDWAEESYCLYFK	0.997	32.4	10.9	Carbamidomethyl (+57)	1900.85	3	9.1
BATX_30	YKDWAEESYCLYFK	0.997	38.7	10.9	Carbamidomethyl (+57)	1900.85	3	9.9
BATX_30	YKDWAEESYCLYFK	0.997	34.6	10.7	Carbamidomethyl (+57)	1900.84	3	4.8
BATX_30	YKDWAEESYCLYFK	0.997	38.8	10.1	Carbamidomethyl (+57)	1900.85	3	7.3
BATX_30	YKDWAEESYCLYFK	0.997	52.5	10	Carbamidomethyl (+57)	1900.85	3	5.8
BATX_30	YKDWAEESYCLYFK	0.997	38.2	9.85	Carbamidomethyl (+57)	1900.85	3	8.6
BATX_30	YKDWAEESYCLYFK	0.997	36.6	9.8	Carbamidomethyl (+57)	1900.85	3	9.2
BATX_30	YKDWAEESYCLYFK	0.997	47.5	9.8	Carbamidomethyl (+57)	1900.85	3	9.1
BATX_30	YKDWAEESYCLYFK	0.997	45.6	9.55	Carbamidomethyl (+57)	1900.85	2	9.7
BATX_30	YKDWAEESYCLYFK	0.997	42.6	9.28	Carbamidomethyl (+57)	1900.85	3	8.9
BATX_30	YKDWAEESYCLYFK	0.997	30.2	9.05	Carbamidomethyl (+57)	1900.85	3	6.9
BATX_30	YKDWAEESYCLYFK	0.997	27.8	7.96	Carbamidomethyl (+57)	1900.85	3	7.1
BATX_30	YKDWAEESYCLYFK	0.997	35.8	7.25	Carbamidomethyl (+57)	1900.85	3	8.3
BATX_30	YKDWAEESYCLYFK	0.997	34.4	6.55	Carbamidomethyl (+57)	1900.84	3	2.5
BATX_30	YKDWAEESYCLYFK	0.997	26.1	6.51	Carbamidomethyl (+57)	1900.85	3	9.9
BATX_30	YKDWAEESYCLYFK	0.997	25.4	6.49	Carbamidomethyl (+57)	1900.85	3	6.5
BATX_30	YKDWAEESYCLYFK	0.997	25.1	5.51	Carbamidomethyl (+57)	1900.85	3	7.8
BATX_30	YKDWAEESYCLYFK	0.997	37.3	5.34	Carbamidomethyl (+57)	1900.85	2	8
BATX_30	YKDWAEESYCLYFK	0.997	21.7	4.39	Carbamidomethyl (+57)	1900.85	3	5.9
BATX_30	YKDWAEESYCLYFK	0.997	26.1	4.15	Carbamidomethyl (+57)	1900.84	3	3.7
BATX_30	YKDWAEESYCLYFK	0.997	21.2	2.41	Carbamidomethyl (+57)	1900.84	3	5
BATX_32	DWAEESYCLYFK	0.997	41	6.64	Carbamidomethyl (+57)	1609.69	2	9.2
BATX_32	FCTQQQTGGHLVSFQSSEEADFVLK	0.997	61.2	14.2	Carbamidomethyl (+57)	2842.35	3	8.5
BATX_32	FCTQQQTGGHLVSFQSSEEADFVLK	0.997	65.6	13.6	Carbamidomethyl (+57)	2842.35	3	11
BATX_32	FCTQQQTGGHLVSFQSSEEADFVLK	0.997	55.4	13.4	Carbamidomethyl (+57)	2842.35	3	11
BATX_32	FCTQQQTGGHLVSFQSSEEADFVLK	0.997	47.4	12.5	Carbamidomethyl (+57)	2842.36	3	11
BATX_32	FCTQQQTGGHLVSFQSSEEADFVLK	0.997	64.4	12.3	Carbamidomethyl (+57)	2842.35	3	8.1
BATX_32	FCTQQQTGGHLVSFQSSEEADFVLK	0.997	53.7	11.9	Carbamidomethyl (+57)	2842.35	3	11
BATX_32	FCTQQQTGGHLVSFQSSEEADFVLK	0.997	52.8	9.52	Carbamidomethyl (+57)	2842.35	3	10
BATX_32	FCTQQQTGGHLVSFQSSEEADFVLK	0.997	44.4	7.89	Carbamidomethyl (+57)	2842.35	3	11
BATX_32	FCTQQQTGGHLVSFQSSEEADFVLK	0.997	28.4	3.17	Carbamidomethyl (+57)	2842.33	3	2.8
BATX_32	SMACTQLAYFICK	0.997	35.5	10.4	Carbamidomethyl (+57), Carbamidomethyl (+57)	1591.73	3	7.3
BATX_32	SMACTQLAYFICK	0.997	70	10.1	Carbamidomethyl (+57), Carbamidomethyl (+57)	1591.73	2	9.4
BATX_32	SMACTQLAYFICK	0.997	63.3	9.8	Carbamidomethyl (+57), Carbamidomethyl (+57)	1591.73	2	8.2
BATX_32	SMACTQLAYFICK	0.997	40.8	9.66	Carbamidomethyl (+57), Carbamidomethyl (+57)	1591.73	3	7.3
BATX_32	SMACTQLAYFICK	0.997	35.4	9.29	Carbamidomethyl (+57), Carbamidomethyl (+57)	1591.73	3	9.1
BATX_32	SMACTQLAYFICK	0.997	86.9	9.19	Oxidation (+16), Carbamidomethyl (+57), Carbamidomethyl (+57)	1607.72	2	2.8
BATX_32	SMACTQLAYFICK	0.997	42.6	9.05	Carbamidomethyl (+57), Carbamidomethyl (+57)	1591.73	3	7.6
BATX_32	SMACTQLAYFICK	0.997	68.2	9	Oxidation (+16), Carbamidomethyl (+57), Carbamidomethyl (+57)	1607.73	2	9.7
BATX_32	SMACTQLAYFICK	0.997	70.1	7.96	Carbamidomethyl (+57), Carbamidomethyl (+57)	1591.73	2	7.7
BATX_32	SMACTQLAYFICK	0.997	77	7.8	Oxidation (+16), Carbamidomethyl (+57), Carbamidomethyl (+57)	1607.73	2	8.9
BATX_32	SMACTQLAYFICK	0.997	69.2	7.41	Oxidation (+16), Carbamidomethyl (+57), Carbamidomethyl (+57)	1607.73	2	9.5
BATX_32	SMACTQLAYFICK	0.997	54.8	6.35	Oxidation (+16), Carbamidomethyl (+57), Carbamidomethyl (+57)	1607.73	2	8.2
BATX_32	SMACTQLAYFICK	0.997	80.4	6	Oxidation (+16), Carbamidomethyl (+57), Carbamidomethyl (+57)	1607.73	2	8.6
BATX_32	SMACTQLAYFICK	0.997	62.1	5.52	Oxidation (+16), Carbamidomethyl (+57), Carbamidomethyl (+57)	1607.73	2	7.2
BATX_32	SMACTQLAYFICK	0.997	56.1	4.89	Oxidation (+16), Carbamidomethyl (+57), Carbamidomethyl (+57)	1607.73	2	6.7
BATX_32	SMACTQLAYFICK	0.997	55.5	4.46	Oxidation (+16), Carbamidomethyl (+57), Carbamidomethyl (+57)	1607.72	2	3.9
BATX_32	SMACTQLAYFICK	0.997	59.9	4.33	Carbamidomethyl (+57), Carbamidomethyl (+57)	1591.73	2	7.4
BATX_32	SMACTQLAYFICK	0.997	64.4	3.85	Oxidation (+16), Carbamidomethyl (+57), Carbamidomethyl (+57)	1607.73	2	6.7
BATX_32	SMACTQLAYFICK	0.997	51.4	3.49	Oxidation (+16), Carbamidomethyl (+57), Carbamidomethyl (+57)	1607.72	2	4.2
BATX_32	SMACTQLAYFICK	0.997	45.7	3.03	Oxidation (+16), Carbamidomethyl (+57), Carbamidomethyl (+57)	1607.73	2	7.5
BATX_32	VFIEPQNWADAEK	0.997	64.6	14.6		1545.76	2	8.6
BATX_32	VFIEPQNWADAEK	0.997	66.9	13.1		1545.76	2	8.6
BATX_32	VFIEPQNWADAEK	0.997	67.6	12.1		1545.76	2	8
BATX_32	VFIEPQNWADAEK	0.997	68.1	12		1545.76	2	7.8
BATX_32	VFIEPQNWADAEK	0.997	52.5	10.2		1545.76	2	6.8
BATX_32	VFIEPQNWADAEK	0.997	48.3	8.28		1545.76	2	5.7
BATX_32	VFIEPQNWADAEK	0.997	28.2	7.64		1545.76	3	6.3
BATX_32	VFIEPQNWADAEK	0.997	20.4	5.52		1545.76	3	5.7
BATX_32	VFIEPQNWADAEK	0.997	29	3.96		1545.76	3	6.2
BATX_32	VFIEPQNWADAEK	0.997	31.9	3.85		1545.76	3	7.7
BATX_32	VFIEPQNWADAEKFCTQQQTGGHLVSFQSSEEADFVLK	0.997	8.99	7.11	Carbamidomethyl (+57)	4370.09	4	7.5
BATX_32	YKDWAEESYCLYFK	0.997	60.5	15	Carbamidomethyl (+57)	1900.85	2	6.8
BATX_32	YKDWAEESYCLYFK	0.997	70.2	15	Carbamidomethyl (+57)	1900.85	2	8.1
BATX_32	YKDWAEESYCLYFK	0.997	81.3	15	Carbamidomethyl (+57)	1900.85	2	8.7
BATX_32	YKDWAEESYCLYFK	0.997	67.4	12.4	Carbamidomethyl (+57)	1900.85	2	9.7
BATX_32	YKDWAEESYCLYFK	0.997	34.9	11.8	Carbamidomethyl (+57)	1900.85	3	8.6
BATX_32	YKDWAEESYCLYFK	0.997	36.1	11.6	Carbamidomethyl (+57)	1900.85	3	6.7
BATX_32	YKDWAEESYCLYFK	0.997	35.1	10.1	Carbamidomethyl (+57)	1900.84	3	4.7
BATX_32	YKDWAEESYCLYFK	0.997	29.7	9.85	Carbamidomethyl (+57)	1900.85	3	7.5
BATX_32	YKDWAEESYCLYFK	0.997	43.4	9.8	Carbamidomethyl (+57)	1900.85	3	7.2
BATX_32	YKDWAEESYCLYFK	0.997	32.6	9.24	Carbamidomethyl (+57)	1900.85	3	8
Control	DWAEESYCLYFK	0.997	54.5	12.5	Carbamidomethyl (+57)	1609.69	2	5.6
Control	DWAEESYCLYFK	0.997	66.9	12.1	Carbamidomethyl (+57)	1609.68	2	5
Control	EEADFVLK	0.997	40.5	2.17		949.48	2	4.9
Control	FCTQQQTGGHLVSFQSSEEADFVLK	0.997	53.2	13.5	Carbamidomethyl (+57)	2842.35	3	9
Control	FCTQQQTGGHLVSFQSSEEADFVLK	0.997	48	11.7	Carbamidomethyl (+57)	2842.35	3	9
Control	FCTQQQTGGHLVSFQSSEEADFVLK	0.997	54.2	11.4	Carbamidomethyl (+57)	2842.35	3	9.6
Control	FCTQQQTGGHLVSFQSSEEADFVLK	0.997	70.8	11.3	Carbamidomethyl (+57)	2842.35	3	11
Control	FCTQQQTGGHLVSFQSSEEADFVLK	0.997	43.1	10.5	Carbamidomethyl (+57)	2842.35	3	9.7
Control	FCTQQQTGGHLVSFQSSEEADFVLK	0.997	54.5	10.2	Carbamidomethyl (+57)	2842.35	3	10
Control	FCTQQQTGGHLVSFQSSEEADFVLK	0.997	44.5	9.52	Carbamidomethyl (+57)	2842.35	3	8.6
Control	FCTQQQTGGHLVSFQSSEEADFVLK	0.997	50.5	9.24	Carbamidomethyl (+57)	2842.35	3	8.2
Control	FCTQQQTGGHLVSFQSSEEADFVLK	0.997	59.5	8.92	Carbamidomethyl (+57)	2842.36	3	11
Control	FCTQQQTGGHLVSFQSSEEADFVLK	0.997	53.7	8.85	Carbamidomethyl (+57)	2842.35	3	11
Control	FCTQQQTGGHLVSFQSSEEADFVLK	0.997	52.8	8.48	Carbamidomethyl (+57)	2842.36	3	11
Control	FCTQQQTGGHLVSFQSSEEADFVLK	0.997	56	8.21	Carbamidomethyl (+57)	2842.35	3	9.8
Control	FCTQQQTGGHLVSFQSSEEADFVLK	0.997	47.6	5.68	Carbamidomethyl (+57)	2842.33	3	2.7
Control	FCTQQQTGGHLVSFQSSEEADFVLK	0.997	34.3	3.96	Carbamidomethyl (+57)	2842.35	3	11
Control	FCTQQQTGGHLVSFQSSEEADFVLK	0.997	32.1	2.74	Carbamidomethyl (+57)	2842.35	3	8.7
Control	SMACTQLAYFICK	0.997	65.9	15	Carbamidomethyl (+57), Carbamidomethyl (+57)	1591.73	2	8.4
Control	SMACTQLAYFICK	0.997	50.5	13	Carbamidomethyl (+57), Carbamidomethyl (+57)	1591.73	3	8.9
Control	SMACTQLAYFICK	0.997	75.4	13	Carbamidomethyl (+57), Carbamidomethyl (+57)	1591.73	2	8.9
Control	SMACTQLAYFICK	0.997	64.7	11.3	Carbamidomethyl (+57), Carbamidomethyl (+57)	1591.73	2	9.2
Control	SMACTQLAYFICK	0.997	42	10.9	Carbamidomethyl (+57), Carbamidomethyl (+57)	1591.73	3	8.6
Control	SMACTQLAYFICK	0.997	69.8	10.5	Oxidation (+16), Carbamidomethyl (+57), Carbamidomethyl (+57)	1607.73	2	8.7
Control	SMACTQLAYFICK	0.997	82.8	10.5	Oxidation (+16), Carbamidomethyl (+57), Carbamidomethyl (+57)	1607.72	2	5.5
Control	SMACTQLAYFICK	0.997	62.9	10.1	Oxidation (+16), Carbamidomethyl (+57), Carbamidomethyl (+57)	1607.72	2	5.4
Control	SMACTQLAYFICK	0.997	33.3	9.03	Carbamidomethyl (+57), Carbamidomethyl (+57)	1591.73	3	8.2
Control	SMACTQLAYFICK	0.997	58.5	8.44	Carbamidomethyl (+57), Carbamidomethyl (+57)	1591.73	2	8
Control	SMACTQLAYFICK	0.997	70.6	8.28	Oxidation (+16), Carbamidomethyl (+57), Carbamidomethyl (+57)	1607.73	2	8
Control	SMACTQLAYFICK	0.997	29.1	7.89	Carbamidomethyl (+57), Carbamidomethyl (+57)	1591.73	2	6.6
Control	SMACTQLAYFICK	0.997	80.4	7.37	Oxidation (+16), Carbamidomethyl (+57), Carbamidomethyl (+57)	1607.73	2	7
Control	SMACTQLAYFICK	0.997	67.6	7.21	Oxidation (+16), Carbamidomethyl (+57), Carbamidomethyl (+57)	1607.73	2	6.8
Control	SMACTQLAYFICK	0.997	81.8	7.05	Oxidation (+16), Carbamidomethyl (+57), Carbamidomethyl (+57)	1607.73	2	8.9
Control	SMACTQLAYFICK	0.997	68.9	6.51	Oxidation (+16), Carbamidomethyl (+57), Carbamidomethyl (+57)	1607.73	2	8.9
Control	SMACTQLAYFICK	0.997	52.5	6	Oxidation (+16), Carbamidomethyl (+57), Carbamidomethyl (+57)	1607.73	2	9.5
Control	SMACTQLAYFICK	0.997	72.3	5.51	Oxidation (+16), Carbamidomethyl (+57), Carbamidomethyl (+57)	1607.73	2	7.7
Control	SMACTQLAYFICK	0.997	64.9	5.16	Oxidation (+16), Carbamidomethyl (+57), Carbamidomethyl (+57)	1607.73	2	7.3
Control	SMACTQLAYFICK	0.997	56.4	5.06	Oxidation (+16), Carbamidomethyl (+57), Carbamidomethyl (+57)	1607.73	2	8.6
Control	SMACTQLAYFICK	0.997	36	3.8	Oxidation (+16), Carbamidomethyl (+57), Carbamidomethyl (+57)	1607.73	2	8.3
Control	SMACTQLAYFICK	0.997	28.8	2.52	Oxidation (+16), Carbamidomethyl (+57), Carbamidomethyl (+57)	1607.73	3	9.7
Control	VFIEPQNWADAEK	0.997	77.1	14.2		1545.76	2	7.2
Control	VFIEPQNWADAEK	0.997	75.8	14.1		1545.76	2	8.2
Control	VFIEPQNWADAEK	0.997	60.1	11.1		1545.76	2	8
Control	VFIEPQNWADAEK	0.997	44.5	10.4		1545.76	2	8.4
Control	VFIEPQNWADAEK	0.997	58.3	9.52		1545.76	2	8.3
Control	VFIEPQNWADAEK	0.997	44.9	8.52		1545.76	2	8.2
Control	VFIEPQNWADAEK	0.997	36.7	8.35		1545.76	2	8.5
Control	VFIEPQNWADAEK	0.997	36.9	7.28		1545.76	2	8.1
Control	VFIEPQNWADAEK	0.997	29.7	7.14		1545.76	2	6.2
Control	VFIEPQNWADAEK	0.997	32.6	6.38		1545.76	2	9.2
Control	VFIEPQNWADAEK	0.997	31.7	6.31		1545.76	2	8.4
Control	VFIEPQNWADAEK	0.997	31.1	6.21		1545.76	2	7.6
Control	VFIEPQNWADAEK	0.997	37.9	6.18		1545.76	2	8.8
Control	VFIEPQNWADAEK	0.997	38.6	5.82		1545.76	2	8.7
Control	VFIEPQNWADAEK	0.997	27.3	5.46		1545.76	3	6.6
Control	VFIEPQNWADAEK	0.991	15.9	4.41		1545.76	2	8.1
Control	VFIEPQNWADAEK	0.997	31	4.3		1545.76	3	7.2
Control	VFIEPQNWADAEK	0.997	23.1	3.8		1545.75	2	3.2
Control	VFIEPQNWADAEK	0.997	29.1	3.74		1545.76	2	8.3
Control	VFIEPQNWADAEK	0.997	27.3	3.35		1545.76	2	9.3
Control	VFIEPQNWADAEK	0.997	28.1	2.54		1545.76	3	9
Control	YKDWAEESYCLYFK	0.997	62.2	14.2	Carbamidomethyl (+57)	1900.85	2	8.3
Control	YKDWAEESYCLYFK	0.997	65.5	13.3	Carbamidomethyl (+57)	1900.85	2	8.6
Control	YKDWAEESYCLYFK	0.997	71	12.9	Carbamidomethyl (+57)	1900.85	2	9
Control	YKDWAEESYCLYFK	0.997	30	11.7	Carbamidomethyl (+57)	1900.85	3	8
Control	YKDWAEESYCLYFK	0.997	37.7	10.9	Carbamidomethyl (+57)	1900.85	3	8.4
Control	YKDWAEESYCLYFK	0.997	35.2	10.8	Carbamidomethyl (+57)	1900.85	3	7.9
Control	YKDWAEESYCLYFK	0.997	28.3	10.7	Carbamidomethyl (+57)	1900.85	3	6.7
Control	YKDWAEESYCLYFK	0.997	32.6	10.1	Carbamidomethyl (+57)	1900.85	3	7.9
Control	YKDWAEESYCLYFK	0.997	49.2	10.1	Carbamidomethyl (+57)	1900.85	3	7.2
Control	YKDWAEESYCLYFK	0.997	40	10	Carbamidomethyl (+57)	1900.85	3	9.9
Control	YKDWAEESYCLYFK	0.997	40.7	9.74	Carbamidomethyl (+57)	1900.85	3	9.4
Control	YKDWAEESYCLYFK	0.997	43.1	9.51	Carbamidomethyl (+57)	1900.85	3	9.9
Control	YKDWAEESYCLYFK	0.997	49	9.34	Carbamidomethyl (+57)	1900.85	3	7.6
Control	YKDWAEESYCLYFK	0.997	34.9	9.16	Carbamidomethyl (+57)	1900.85	3	7.5
Control	YKDWAEESYCLYFK	0.997	32.7	8.89	Carbamidomethyl (+57)	1900.85	3	7.3
Control	YKDWAEESYCLYFK	0.997	29.5	7.96	Carbamidomethyl (+57)	1900.85	3	7.9
Control	YKDWAEESYCLYFK	0.997	23	7.74	Carbamidomethyl (+57)	1900.85	3	9.3
Control	YKDWAEESYCLYFK	0.997	27.3	7.74	Carbamidomethyl (+57)	1900.85	3	7.5
Control	YKDWAEESYCLYFK	0.997	45	7.52	Carbamidomethyl (+57)	1900.85	3	8.9
Control	YKDWAEESYCLYFK	0.997	53.2	6.68	Carbamidomethyl (+57)	1900.85	3	6.3
Control	YKDWAEESYCLYFK	0.997	40.8	6.14	Carbamidomethyl (+57)	1900.85	3	7.1
Control	YKDWAEESYCLYFK	0.997	33	5.96	Carbamidomethyl (+57)	1900.85	3	6.6
Control	YKDWAEESYCLYFK	0.997	19.6	5.72	Carbamidomethyl (+57)	1900.85	3	8.8
Control	YKDWAEESYCLYFK	0.997	30.9	5.48	Carbamidomethyl (+57)	1900.85	3	8.9
Control	YKDWAEESYCLYFK	0.997	24.6	5	Carbamidomethyl (+57)	1900.85	3	6.2
Control	YKDWAEESYCLYFK	0.997	25.5	3.85	Carbamidomethyl (+57)	1900.85	3	7.3
Control	YKDWAEESYCLYFK	0.993	11	3.04	Carbamidomethyl (+57)	1900.84	3	2.3
Control	YKDWAEESYCLYFK	0.997	24.4	2.44	Carbamidomethyl (+57)	1900.85	3	8.9

## Sheet: BATXCTL6
Sample name	Peptide sequence	Identification probability	Mascot Ion score	X! Tandem -log(e) score	Modification	Calculated mass (u)	Charge (z)	Measured mass error (ppm)
BATX_03	LKNFVCEFQA	0.997	34.8	4.08	Carbamidomethyl (+57)	1254.61	2	4
BATX_03	LKNFVCEFQA	0.997	34.4	3.64	Carbamidomethyl (+57)	1254.61	2	3.4
BATX_03	LKNFVCEFQA	0.997	27.7	3.28	Carbamidomethyl (+57)	1254.61	2	4.8
BATX_03	LKNFVCEFQA	0.997	28	2.68	Carbamidomethyl (+57)	1254.61	2	4.6
BATX_03	LKNFVCEFQA	0.997	36.3	2.55	Carbamidomethyl (+57)	1254.61	2	4.9
BATX_03	LKNFVCEFQA	0.997	27.1	2.13	Carbamidomethyl (+57)	1254.61	2	5.6
BATX_03	NFVCEFQA	0.997	22.1	6.6	Carbamidomethyl (+57)	1013.43	2	2.7
BATX_03	NFVCEFQA	0.997	43.2	4.29	Carbamidomethyl (+57)	1013.43	2	2.5
BATX_03	NFVCEFQA	0.997	43.2	4.08	Carbamidomethyl (+57)	1013.43	2	3.3
BATX_03	NFVCEFQA	0.997	36.5	3.96	Carbamidomethyl (+57)	1013.43	2	3.3
BATX_03	NFVCEFQA	0.997	45.1	3.72	Carbamidomethyl (+57)	1013.43	2	2.8
BATX_03	NFVCEFQA	0.997	38.4	3.46	Carbamidomethyl (+57)	1013.43	2	4.5
BATX_03	NFVCEFQA	0.997	30.5	2.74	Carbamidomethyl (+57)	1013.43	2	1.8
BATX_03	NFVCEFQA	0.997	38.9	2.57	Carbamidomethyl (+57)	1013.43	2	1.4
BATX_03	WWIIPCTR	0.997	22	2.96	Carbamidomethyl (+57)	1130.57	2	3.6
BATX_03	WWIIPCTR	0.997	26.8	2.18	Carbamidomethyl (+57)	1130.57	2	4.5
BATX_08	GDVVWIGLSDVWNK	0.997	65.5	13.8		1586.82	2	6.6
BATX_08	GDVVWIGLSDVWNK	0.997	72.6	13.2		1586.82	2	7.7
BATX_08	GDVVWIGLSDVWNK	0.997	76.1	12.6		1586.82	2	7.4
BATX_08	GDVVWIGLSDVWNK	0.997	69.9	12		1586.82	2	8
BATX_08	GDVVWIGLSDVWNK	0.997	73.2	12		1586.82	2	6.9
BATX_08	GDVVWIGLSDVWNK	0.997	74.4	12		1586.82	2	8.2
BATX_08	GDVVWIGLSDVWNK	0.997	52.7	10.9		1586.82	3	6.6
BATX_08	GDVVWIGLSDVWNK	0.997	46.1	9		1586.82	3	7.3
BATX_08	GDVVWIGLSDVWNK	0.997	55.7	7.64		1586.82	3	5
BATX_08	GDVVWIGLSDVWNK	0.997	35	5.6		1586.82	2	9.2
BATX_08	GDVVWIGLSDVWNK	0.997	44	5.6		1586.82	3	6.1
BATX_08	GDVVWIGLSDVWNK	0.997	42.2	3.21		1586.82	3	4.4
BATX_08	GDVVWIGLSDVWNKCR	0.997	13.7	3.4	Carbamidomethyl (+57)	1902.95	3	6.3
BATX_08	GDVVWIGLSDVWNKCR	0.997	15.9	2.19	Carbamidomethyl (+57)	1902.96	3	7.3
BATX_08	LKNFVCEFQA	0.997	26.7	4.4	Carbamidomethyl (+57)	1254.62	2	7.2
BATX_08	LKNFVCEFQA	0.997	34.5	4.04	Carbamidomethyl (+57)	1254.61	2	5.6
BATX_08	LKNFVCEFQA	0.997	24.8	3.96	Carbamidomethyl (+57)	1254.61	2	5.3
BATX_08	LKNFVCEFQA	0.997	31.7	3.85	Carbamidomethyl (+57)	1254.61	2	6.1
BATX_08	LKNFVCEFQA	0.997	36.4	3.35	Carbamidomethyl (+57)	1254.61	2	5.3
BATX_08	LKNFVCEFQA	0.997	24.3	2.82	Carbamidomethyl (+57)	1254.61	2	6.2
BATX_08	LKNFVCEFQA	0.997	29.4	2.08	Carbamidomethyl (+57)	1254.61	2	5.5
BATX_08	NFVCEFQA	0.997	39.3	2.72	Carbamidomethyl (+57)	1013.43	2	4.2
BATX_08	NFVCEFQA	0.997	29.7	2.43	Carbamidomethyl (+57)	1013.43	2	5.2
BATX_08	NFVCEFQA	0.997	43	1.51	Carbamidomethyl (+57)	1013.43	2	5.6
BATX_08	SLTSPMLKGDVVWIGLSDVWNK	0.997	63	11.9		2444.3	3	9
BATX_08	SLTSPMLKGDVVWIGLSDVWNK	0.997	52.8	11.5		2444.3	3	8.2
BATX_08	SLTSPMLKGDVVWIGLSDVWNK	0.997	53.2	9.64	Oxidation (+16)	2460.29	3	7.2
BATX_08	SLTSPMLKGDVVWIGLSDVWNK	0.997	42.9	9.04	Oxidation (+16)	2460.29	3	7.2
BATX_08	SLTSPMLKGDVVWIGLSDVWNK	0.997	65	9.03		2444.29	3	4.2
BATX_08	SLTSPMLKGDVVWIGLSDVWNK	0.997	63.1	7.34		2444.3	3	7.9
BATX_08	SLTSPMLKGDVVWIGLSDVWNK	0.997	43.7	7.17		2444.3	3	9.2
BATX_08	SLTSPMLKGDVVWIGLSDVWNK	0.997	27.5	4.96	Oxidation (+16)	2460.29	3	6.2
BATX_08	SLTSPMLKGDVVWIGLSDVWNK	0.997	53.3	4.62	Oxidation (+16)	2460.29	3	7.7
BATX_08	SLTSPMLKGDVVWIGLSDVWNK	0.997	35.9	4.48	Oxidation (+16)	2460.29	3	5.6
BATX_08	SLTSPMLKGDVVWIGLSDVWNK	0.997	41.6	4	Oxidation (+16)	2460.29	3	5.7
BATX_08	SLTSPMLKGDVVWIGLSDVWNK	0.997	26.5	3.49	Oxidation (+16)	2460.29	3	7.1
BATX_08	SLTSPMLKGDVVWIGLSDVWNK	0.997	33.3	2.55	Oxidation (+16)	2460.29	3	5.5
BATX_08	SLTSPMLKGDVVWIGLSDVWNKCR	0.993	0	2.06	Carbamidomethyl (+57)	2760.42	4	4.7
BATX_08	WWIIPCTR	0.997	26.7	3.89	Carbamidomethyl (+57)	1130.57	2	3.8
BATX_08	WWIIPCTR	0.997	21.3	3.31	Carbamidomethyl (+57)	1130.58	2	5.4
BATX_10	LKNFVCEFQA	0.997	37.4	3.35	Carbamidomethyl (+57)	1254.61	2	6.4
BATX_10	LKNFVCEFQA	0.997	29.5	2.82	Carbamidomethyl (+57)	1254.62	2	7
BATX_10	LKNFVCEFQA	0.997	21	2.66	Carbamidomethyl (+57)	1254.62	2	7.4
BATX_10	LKNFVCEFQA	0.997	28.6	2.48	Carbamidomethyl (+57)	1254.62	2	7.1
BATX_10	LKNFVCEFQA	0.997	21.1	2.43	Carbamidomethyl (+57)	1254.61	2	6
BATX_10	LKNFVCEFQA	0.997	35.6	2.43	Carbamidomethyl (+57)	1254.61	2	6.6
BATX_10	LKNFVCEFQA	0.997	24.5	2.1	Carbamidomethyl (+57)	1254.62	2	7.4
BATX_10	NFVCEFQA	0.997	40	3.41	Carbamidomethyl (+57)	1013.43	2	4.6
BATX_10	NFVCEFQA	0.997	28.3	3.38	Carbamidomethyl (+57)	1013.43	2	6.1
BATX_10	NFVCEFQA	0.997	40.5	2.89	Carbamidomethyl (+57)	1013.43	2	6.4
BATX_10	NFVCEFQA	0.997	33.4	2.19	Carbamidomethyl (+57)	1013.43	2	4.8
BATX_10	WWIIPCTR	0.997	21.1	2.12	Carbamidomethyl (+57)	1130.58	2	6
BATX_10	WWIIPCTR	0.997	20.9	2.12	Carbamidomethyl (+57)	1130.58	2	5.5
BATX_13	LKNFVCEFQA	0.997	33.9	4.51	Carbamidomethyl (+57)	1254.61	2	6.4
BATX_13	LKNFVCEFQA	0.997	24.5	4.35	Carbamidomethyl (+57)	1254.61	2	6.5
BATX_13	LKNFVCEFQA	0.997	22.2	4.05	Carbamidomethyl (+57)	1254.61	2	6.3
BATX_13	LKNFVCEFQA	0.997	17.3	3.92	Carbamidomethyl (+57)	1254.61	2	4.7
BATX_13	LKNFVCEFQA	0.997	42.9	3.64	Carbamidomethyl (+57)	1254.61	2	6.1
BATX_13	LKNFVCEFQA	0.997	30.2	2.62	Carbamidomethyl (+57)	1254.61	2	6.6
BATX_13	NFVCEFQA	0.997	21.9	4.25	Carbamidomethyl (+57)	1013.43	2	4.5
BATX_13	NFVCEFQA	0.997	35.3	3.02	Carbamidomethyl (+57)	1013.43	2	5
BATX_13	WWIIPCTR	0.997	21.9	3.44	Carbamidomethyl (+57)	1130.58	2	6.3
BATX_13	WWIIPCTR	0.997	20.9	3.05	Carbamidomethyl (+57)	1130.58	2	6.7
BATX_13	WWIIPCTR	0.997	21.9	2.42	Carbamidomethyl (+57)	1130.58	2	5.8
BATX_18	LKNFVCEFQA	0.997	25.3	2.77	Carbamidomethyl (+57)	1254.61	2	4.4
BATX_18	LKNFVCEFQA	0.997	26.5	2.29	Carbamidomethyl (+57)	1254.61	2	3
BATX_18	NFVCEFQA	0.997	40	4.7	Carbamidomethyl (+57)	1013.43	2	6
BATX_18	NFVCEFQA	0.997	43	4.03	Carbamidomethyl (+57)	1013.43	2	5.1
BATX_18	NFVCEFQA	0.997	31.9	3.59	Carbamidomethyl (+57)	1013.43	2	4.1
BATX_18	NFVCEFQA	0.997	33.8	2.82	Carbamidomethyl (+57)	1013.43	2	6.4
BATX_18	NFVCEFQA	0.997	28.9	2.77	Carbamidomethyl (+57)	1013.43	2	5.5
BATX_18	NFVCEFQA	0.997	42.7	2.16	Carbamidomethyl (+57)	1013.43	2	5.7
BATX_18	WWIIPCTR	0.997	21.8	2.52	Carbamidomethyl (+57)	1130.58	2	6.7
BATX_24	DCPPDWSSYEGHCYR	0.997	0	10.5	Carbamidomethyl (+57), Carbamidomethyl (+57)	1927.74	2	8.5
BATX_24	LKNFVCEFQA	0.997	31.2	4.36	Carbamidomethyl (+57)	1254.62	2	6.8
BATX_24	LKNFVCEFQA	0.997	34.7	4.19	Carbamidomethyl (+57)	1254.61	2	6.5
BATX_24	LKNFVCEFQA	0.997	18.1	3.55	Carbamidomethyl (+57)	1254.62	2	7.7
BATX_24	LKNFVCEFQA	0.997	26.4	2.96	Carbamidomethyl (+57)	1254.61	2	6.3
BATX_24	LKNFVCEFQA	0.997	39.3	2.74	Carbamidomethyl (+57)	1254.62	2	9.2
BATX_24	LKNFVCEFQA	0.997	26.5	2.42	Carbamidomethyl (+57)	1254.61	2	6.6
BATX_24	NFVCEFQA	0.997	45.1	3.57	Carbamidomethyl (+57)	1013.43	2	6.9
BATX_24	NFVCEFQA	0.997	36.4	3.55	Carbamidomethyl (+57)	1013.43	2	6
BATX_24	NFVCEFQA	0.997	45.2	3	Carbamidomethyl (+57)	1013.44	2	7.7
BATX_24	WWIIPCTR	0.997	26.8	2.92	Carbamidomethyl (+57)	1130.58	2	7.7
BATX_24	WWIIPCTR	0.997	21.2	2.54	Carbamidomethyl (+57)	1130.58	2	7.4
BATX_25	LKNFVCEFQA	0.997	30.6	3.08	Carbamidomethyl (+57)	1254.62	2	7.1
BATX_25	LKNFVCEFQA	0.997	25.4	2.92	Carbamidomethyl (+57)	1254.61	2	6.4
BATX_25	LKNFVCEFQA	0.997	31.1	2.7	Carbamidomethyl (+57)	1254.62	2	7
BATX_25	NFVCEFQA	0.997	14.4	3.92	Carbamidomethyl (+57)	1013.43	2	5.5
BATX_25	WWIIPCTR	0.997	21	2.15	Carbamidomethyl (+57)	1130.58	2	6.1
BATX_27	LKNFVCEFQA	0.997	30.9	3.85	Carbamidomethyl (+57)	1254.62	2	8.5
BATX_27	LKNFVCEFQA	0.997	31.3	3.82	Carbamidomethyl (+57)	1254.61	2	6.3
BATX_27	LKNFVCEFQA	0.997	27.5	3.49	Carbamidomethyl (+57)	1254.61	2	6.3
BATX_27	LKNFVCEFQA	0.997	34.3	3.47	Carbamidomethyl (+57)	1254.62	2	7.2
BATX_27	LKNFVCEFQA	0.997	21.4	3.26	Carbamidomethyl (+57)	1254.62	2	7.6
BATX_27	LKNFVCEFQA	0.997	21.5	3	Carbamidomethyl (+57)	1254.61	2	6.1
BATX_27	LKNFVCEFQA	0.997	33.6	2.96	Carbamidomethyl (+57)	1254.61	2	5.7
BATX_27	LKNFVCEFQA	0.997	22.9	2.89	Carbamidomethyl (+57)	1254.61	2	5.8
BATX_27	LKNFVCEFQA	0.997	37.3	2.15	Carbamidomethyl (+57)	1254.62	2	8.4
BATX_27	LKNFVCEFQA	0.997	27.9	2.05	Carbamidomethyl (+57)	1254.62	2	8.1
BATX_27	NFVCEFQA	0.997	39.2	4.85	Carbamidomethyl (+57)	1013.43	2	6.2
BATX_27	NFVCEFQA	0.997	43.1	4.72	Carbamidomethyl (+57)	1013.43	2	4.3
BATX_27	NFVCEFQA	0.997	35.8	4	Carbamidomethyl (+57)	1013.44	2	7.7
BATX_27	NFVCEFQA	0.997	43.4	2.64	Carbamidomethyl (+57)	1013.43	2	5.5
BATX_27	NFVCEFQA	0.997	38.4	2.26	Carbamidomethyl (+57)	1013.43	2	6.2
BATX_27	NFVCEFQA	0.997	33.1	2.08	Carbamidomethyl (+57)	1013.44	2	7.4
BATX_27	WWIIPCTR	0.997	24.2	4.55	Carbamidomethyl (+57)	1130.58	2	7.9
BATX_27	WWIIPCTR	0.997	26.7	2.64	Carbamidomethyl (+57)	1130.58	2	5.9
BATX_28	LKNFVCEFQA	0.997	30.6	4.13	Carbamidomethyl (+57)	1254.61	2	6.6
BATX_28	LKNFVCEFQA	0.997	27.2	4	Carbamidomethyl (+57)	1254.62	2	8.5
BATX_28	LKNFVCEFQA	0.997	30.7	3.92	Carbamidomethyl (+57)	1254.61	2	6.5
BATX_28	LKNFVCEFQA	0.997	23.7	3.89	Carbamidomethyl (+57)	1254.62	2	6.7
BATX_28	LKNFVCEFQA	0.997	33.7	3.85	Carbamidomethyl (+57)	1254.61	2	6.2
BATX_28	LKNFVCEFQA	0.997	17.4	3.7	Carbamidomethyl (+57)	1254.62	2	7.3
BATX_28	LKNFVCEFQA	0.997	26.4	3.59	Carbamidomethyl (+57)	1254.62	2	8.7
BATX_28	LKNFVCEFQA	0.997	27	3.51	Carbamidomethyl (+57)	1254.62	2	9.6
BATX_28	LKNFVCEFQA	0.997	26.4	3.42	Carbamidomethyl (+57)	1254.61	2	5.8
BATX_28	LKNFVCEFQA	0.997	14.1	3.4	Carbamidomethyl (+57)	1254.62	2	7.4
BATX_28	LKNFVCEFQA	0.997	30.3	3.34	Carbamidomethyl (+57)	1254.62	2	7
BATX_28	LKNFVCEFQA	0.997	30.7	3.3	Carbamidomethyl (+57)	1254.61	2	6.2
BATX_28	LKNFVCEFQA	0.997	36.8	3.14	Carbamidomethyl (+57)	1254.62	2	8.8
BATX_28	LKNFVCEFQA	0.997	42.8	3.09	Carbamidomethyl (+57)	1254.62	2	8.3
BATX_28	LKNFVCEFQA	0.997	26.4	3.06	Carbamidomethyl (+57)	1254.62	2	8.3
BATX_28	LKNFVCEFQA	0.997	31	3.04	Carbamidomethyl (+57)	1254.61	2	6.4
BATX_28	LKNFVCEFQA	0.997	26.4	3.03	Carbamidomethyl (+57)	1254.62	2	7.3
BATX_28	LKNFVCEFQA	0.997	33.4	3	Carbamidomethyl (+57)	1254.62	2	6.7
BATX_28	LKNFVCEFQA	0.997	25.6	2.74	Carbamidomethyl (+57)	1254.62	2	7.1
BATX_28	LKNFVCEFQA	0.997	39.8	2.68	Carbamidomethyl (+57)	1254.61	2	6.2
BATX_28	LKNFVCEFQA	0.997	20.4	2.6	Carbamidomethyl (+57)	1254.62	2	7.7
BATX_28	LKNFVCEFQA	0.997	28	2.43	Carbamidomethyl (+57)	1254.62	2	7.3
BATX_28	NFVCEFQA	0.997	43.2	4.09	Carbamidomethyl (+57)	1013.43	2	6.1
BATX_28	NFVCEFQA	0.997	39.1	3.7	Carbamidomethyl (+57)	1013.43	2	6.4
BATX_28	NFVCEFQA	0.997	37.8	3.64	Carbamidomethyl (+57)	1013.43	2	5.2
BATX_28	NFVCEFQA	0.997	40.1	3.15	Carbamidomethyl (+57)	1013.43	2	6.3
BATX_28	NFVCEFQA	0.997	36.6	2.59	Carbamidomethyl (+57)	1013.43	2	4
BATX_28	NFVCEFQA	0.997	34.9	2.24	Carbamidomethyl (+57)	1013.43	2	6.7
BATX_28	SLTSPMLK	0.997	18.4	2.49	Oxidation (+16)	891.48	2	4.7
BATX_28	WWIIPCTR	0.997	21.9	2.22	Carbamidomethyl (+57)	1130.58	2	7
BATX_32	LKNFVCEFQA	0.997	31.8	3.89	Carbamidomethyl (+57)	1254.61	2	6.3
BATX_32	LKNFVCEFQA	0.997	37.8	3.39	Carbamidomethyl (+57)	1254.62	2	7.4
BATX_32	LKNFVCEFQA	0.997	28.9	3.11	Carbamidomethyl (+57)	1254.62	2	6.7
BATX_32	LKNFVCEFQA	0.997	27.6	2.96	Carbamidomethyl (+57)	1254.62	2	6.8
BATX_32	LKNFVCEFQA	0.997	32.9	2.44	Carbamidomethyl (+57)	1254.62	2	7.5
BATX_32	NFVCEFQA	0.997	29.1	2.85	Carbamidomethyl (+57)	1013.43	2	4.8
BATX_32	NFVCEFQA	0.997	35	2.46	Carbamidomethyl (+57)	1013.43	2	5.6
Control	LKNFVCEFQA	0.997	33.4	3.62	Carbamidomethyl (+57)	1254.62	2	8.2
Control	LKNFVCEFQA	0.997	30	3.52	Carbamidomethyl (+57)	1254.62	2	6.7
Control	LKNFVCEFQA	0.997	22.9	3.02	Carbamidomethyl (+57)	1254.62	2	8.4
Control	LKNFVCEFQA	0.997	22.8	2.92	Carbamidomethyl (+57)	1254.62	2	8.8
Control	LKNFVCEFQA	0.997	34.2	2.57	Carbamidomethyl (+57)	1254.62	2	8.2
Control	NFVCEFQA	0.997	36.1	4	Carbamidomethyl (+57)	1013.44	2	8.4
Control	NFVCEFQA	0.997	43.3	3.92	Carbamidomethyl (+57)	1013.43	2	6.5
Control	NFVCEFQA	0.997	45	3.43	Carbamidomethyl (+57)	1013.43	2	7.1
Control	NFVCEFQA	0.997	45.1	3.4	Carbamidomethyl (+57)	1013.43	2	6.9
Control	NFVCEFQA	0.997	41.1	2.68	Carbamidomethyl (+57)	1013.43	2	6.8
Control	NFVCEFQA	0.997	33.2	2.44	Carbamidomethyl (+57)	1013.43	2	6.8
Control	WWIIPCTR	0.997	21.3	2.92	Carbamidomethyl (+57)	1130.58	2	6.7
Control	WWIIPCTR	0.997	26.6	2.82	Carbamidomethyl (+57)	1130.58	2	7.9

## Sheet: BATXCTL9
Sample name	Peptide sequence	Identification probability	Mascot Ion score	X! Tandem -log(e) score	Modification	Calculated mass (u)	Charge (z)	Measured mass error (ppm)
BATX_03	DNYQFVVTEYECVASK	0.997	83.3	15	Carbamidomethyl (+57)	1950.88	2	6.5
BATX_03	DNYQFVVTEYECVASK	0.997	73.3	13.1	Carbamidomethyl (+57)	1950.88	2	5.8
BATX_03	DNYQFVVTEYECVASK	0.997	58	12.2	Carbamidomethyl (+57)	1950.88	3	5
BATX_03	DNYQFVVTEYECVASK	0.997	55.1	12.1	Carbamidomethyl (+57)	1950.87	3	2.4
BATX_03	DNYQFVVTEYECVASK	0.997	58	11.8	Carbamidomethyl (+57)	1950.87	3	1.6
BATX_03	DNYQFVVTEYECVASK	0.997	71	11.8	Carbamidomethyl (+57)	1950.88	2	7.1
BATX_03	DNYQFVVTEYECVASK	0.997	40	11.5	Carbamidomethyl (+57)	1950.88	3	5.6
BATX_03	DNYQFVVTEYECVASK	0.997	73.9	10.8	Carbamidomethyl (+57)	1950.87	2	0.55
BATX_03	DNYQFVVTEYECVASK	0.997	78.8	9.96	Carbamidomethyl (+57)	1950.88	2	5.6
BATX_03	DNYQFVVTEYECVASK	0.997	73.9	9.1	Carbamidomethyl (+57)	1950.87	2	-0.88
BATX_03	DNYQFVVTEYECVASK	0.997	54.4	8.72	Carbamidomethyl (+57)	1950.87	3	3
BATX_03	DNYQFVVTEYECVASK	0.997	57.3	7.85	Carbamidomethyl (+57)	1950.87	3	3.2
BATX_03	DNYQFVVTEYECVASK	0.997	41.8	6.96	Carbamidomethyl (+57)	1950.87	3	0.2
BATX_03	DNYQFVVTEYECVASK	0.997	51.6	6.2	Carbamidomethyl (+57)	1950.87	2	1.7
BATX_03	DNYQFVVTEYECVASK	0.997	57.5	5.31	Carbamidomethyl (+57)	1950.86	2	-4.8
BATX_03	DNYQFVVTEYECVASK	0.997	25.9	5	Carbamidomethyl (+57)	1950.88	2	6.4
BATX_03	DNYQFVVTEYECVASK	0.997	63.7	4.33	Carbamidomethyl (+57)	1950.87	2	1.7
BATX_03	DNYQFVVTEYECVASK	0.997	36.2	3.89	Carbamidomethyl (+57)	1950.86	3	-2.7
BATX_03	DNYQFVVTEYECVASK	0.997	44	2.77	Carbamidomethyl (+57)	1950.86	3	-2.6
BATX_03	DSFVWTGLGDVWK	0.997	70.3	11.8		1508.74	2	6.6
BATX_03	DSFVWTGLGDVWK	0.997	56.7	11.2		1508.74	2	4.7
BATX_03	DSFVWTGLGDVWK	0.997	61.9	11		1508.74	2	5.5
BATX_03	DSFVWTGLGDVWK	0.997	69.7	10.2		1508.74	2	5.4
BATX_03	DSFVWTGLGDVWK	0.997	57.5	9.92		1508.74	2	7.6
BATX_03	DSFVWTGLGDVWK	0.997	55.3	9.26		1508.74	2	5.8
BATX_03	DSFVWTGLGDVWK	0.997	53.5	8.92		1508.74	2	4.7
BATX_03	DSFVWTGLGDVWK	0.997	56.2	8.7		1508.74	2	7.6
BATX_03	DSFVWTGLGDVWK	0.997	57.3	8.26		1508.74	2	5.6
BATX_03	DSFVWTGLGDVWK	0.997	41.8	8.09		1508.74	3	4.9
BATX_03	DSFVWTGLGDVWK	0.997	40.4	6.82		1508.74	3	4.8
BATX_03	DSFVWTGLGDVWK	0.997	50	6.49		1508.74	2	9.1
BATX_03	DSFVWTGLGDVWK	0.997	39.2	6.39		1508.74	3	3.5
BATX_03	DSFVWTGLGDVWK	0.997	55.4	6.11		1508.74	2	9.2
BATX_03	DSFVWTGLGDVWK	0.997	70.7	5.96		1508.74	2	6.7
BATX_03	DSFVWTGLGDVWK	0.997	49.4	5.66		1508.74	2	5.4
BATX_03	DSFVWTGLGDVWK	0.997	52.7	5.59		1508.74	2	6.5
BATX_03	DSFVWTGLGDVWK	0.997	43.2	5.44		1508.74	2	5
BATX_03	DSFVWTGLGDVWK	0.997	58.9	5.32		1508.74	2	3.6
BATX_03	DSFVWTGLGDVWK	0.997	51.2	5.15		1508.74	2	6.3
BATX_03	DSFVWTGLGDVWK	0.997	43.7	5.07		1508.74	2	6.8
BATX_03	DSFVWTGLGDVWK	0.997	40.7	4.96		1508.74	2	5.2
BATX_03	DSFVWTGLGDVWK	0.997	46.4	4.7		1508.74	2	5.8
BATX_03	DSFVWTGLGDVWK	0.997	39.9	4.7		1508.74	2	6.2
BATX_03	DSFVWTGLGDVWK	0.997	51.6	4.39		1508.74	2	8.1
BATX_03	DSFVWTGLGDVWK	0.997	39.1	4.24		1508.74	2	6.9
BATX_03	DSFVWTGLGDVWK	0.997	43.2	4.23		1508.73	2	0.26
BATX_03	DSFVWTGLGDVWK	0.997	50.8	4.21		1508.74	3	3.6
BATX_03	DSFVWTGLGDVWK	0.997	28.8	4.17		1508.74	2	6
BATX_03	DSFVWTGLGDVWK	0.997	41.8	4.16		1508.74	2	9
BATX_03	DSFVWTGLGDVWK	0.997	41.2	4.14		1508.74	2	7.2
BATX_03	DSFVWTGLGDVWK	0.997	40.6	3.92		1508.74	2	4.1
BATX_03	DSFVWTGLGDVWK	0.997	35.2	3.82		1508.74	2	5.6
BATX_03	DSFVWTGLGDVWK	0.997	51.6	3.77		1508.74	2	6.2
BATX_03	DSFVWTGLGDVWK	0.997	58.4	3.77		1508.74	2	7.1
BATX_03	DSFVWTGLGDVWK	0.997	42.5	3.6		1508.74	2	3.6
BATX_03	DSFVWTGLGDVWK	0.997	33.3	3.41		1508.74	2	5.4
BATX_03	DSFVWTGLGDVWK	0.997	45.9	3.01		1508.74	2	3.6
BATX_03	DSFVWTGLGDVWK	0.997	45.8	2.25		1508.74	2	7.8
BATX_03	DSFVWTGLGDVWK	0.997	41.3	2.14		1508.74	2	6.5
BATX_03	ECSFEWSDGTDLSYK	0.997	72.7	12.5	Carbamidomethyl (+57)	1822.73	2	-1.5
BATX_03	ECSFEWSDGTDLSYK	0.997	87.4	12.3	Carbamidomethyl (+57)	1822.74	2	3
BATX_03	ECSFEWSDGTDLSYK	0.997	77.9	10.9	Carbamidomethyl (+57)	1822.74	2	1.4
BATX_03	ECSFEWSDGTDLSYK	0.997	63.2	10.6	Carbamidomethyl (+57)	1822.74	2	3
BATX_03	ECSFEWSDGTDLSYK	0.997	75.8	8.32	Carbamidomethyl (+57)	1822.74	2	1.5
BATX_03	ECSFEWSDGTDLSYK	0.997	83	8.27	Carbamidomethyl (+57)	1822.73	2	-1.6
BATX_03	ECSFEWSDGTDLSYK	0.997	74.3	6.35	Carbamidomethyl (+57)	1822.74	2	2.7
BATX_03	ECSFEWSDGTDLSYK	0.997	51	4.01	Carbamidomethyl (+57)	1822.74	2	2.6
BATX_03	ECSFEWSDGTDLSYK	0.997	57.3	3.8	Carbamidomethyl (+57)	1822.74	2	3.5
BATX_03	ECSFEWSDGTDLSYKDNYQFVVTEYECVASK	0.997	23.7	12.6	Carbamidomethyl (+57), Carbamidomethyl (+57)	3755.6	4	1
BATX_03	ECSFEWSDGTDLSYKDNYQFVVTEYECVASK	0.997	55.9	11.2	Carbamidomethyl (+57), Carbamidomethyl (+57)	3755.59	3	0.61
BATX_03	ECSFEWSDGTDLSYKDNYQFVVTEYECVASK	0.997	46.2	10	Carbamidomethyl (+57), Carbamidomethyl (+57)	3755.61	3	6
BATX_03	ECSFEWSDGTDLSYKDNYQFVVTEYECVASK	0.997	39.2	9.4	Carbamidomethyl (+57), Carbamidomethyl (+57)	3755.61	3	5.9
BATX_03	ECSFEWSDGTDLSYKDNYQFVVTEYECVASK	0.997	22.4	6.26	Carbamidomethyl (+57), Carbamidomethyl (+57)	3755.59	3	-0.27
BATX_03	ECSFEWSDGTDLSYKDNYQFVVTEYECVASK	0.997	45.4	5.57	Carbamidomethyl (+57), Carbamidomethyl (+57)	3755.6	3	3
BATX_03	ECSFEWSDGTDLSYKDNYQFVVTEYECVASK	0.997	33.7	3.62	Carbamidomethyl (+57), Carbamidomethyl (+57)	3755.58	3	-1.9
BATX_03	EEADFVVSLTSPILR	0.997	74.9	9.92		1674.9	2	7.8
BATX_03	EEADFVVSLTSPILR	0.997	72.9	8.1		1674.89	2	6.1
BATX_03	EEADFVVSLTSPILR	0.997	72.6	7.59		1674.89	2	7.1
BATX_03	EEADFVVSLTSPILR	0.997	74.6	6.8		1674.89	2	5.6
BATX_03	EEADFVVSLTSPILR	0.997	56.9	4.96		1674.89	2	4.7
BATX_03	EEADFVVSLTSPILR	0.997	64.5	4.49		1674.89	3	4.8
BATX_03	EEADFVVSLTSPILR	0.997	40.2	4.14		1674.89	2	7
BATX_03	EEADFVVSLTSPILR	0.997	55.3	3.47		1674.89	3	4.1
BATX_03	EEADFVVSLTSPILR	0.997	39.8	2.29		1674.9	3	7.7
BATX_03	EEADFVVSLTSPILR	0.997	54.2	2.23		1674.89	3	6.2
BATX_03	EEADFVVSLTSPILR	0.997	60.6	1.36		1674.89	3	5.3
BATX_03	FCTQQQTGGHLVSFQSK	0.997	92.6	14	Carbamidomethyl (+57)	1951.93	2	2.8
BATX_03	FCTQQQTGGHLVSFQSK	0.997	77.9	12.4	Carbamidomethyl (+57)	1951.93	2	5.7
BATX_03	FCTQQQTGGHLVSFQSK	0.997	78.4	12.3	Carbamidomethyl (+57)	1951.93	2	4.2
BATX_03	FCTQQQTGGHLVSFQSK	0.997	85.3	11.8	Carbamidomethyl (+57)	1951.93	2	3.3
BATX_03	FCTQQQTGGHLVSFQSK	0.997	28.4	5.54	Carbamidomethyl (+57)	1951.93	3	2.6
BATX_03	FCTQQQTGGHLVSFQSK	0.997	36.8	5.32	Carbamidomethyl (+57)	1951.92	3	1.7
BATX_03	FCTQQQTGGHLVSFQSK	0.997	29.2	4.62	Carbamidomethyl (+57)	1951.93	3	2.2
BATX_03	FCTQQQTGGHLVSFQSK	0.997	31.9	3.96	Carbamidomethyl (+57)	1951.93	3	2
BATX_03	FCTQQQTGGHLVSFQSK	0.997	25.1	3.82	Carbamidomethyl (+57)	1951.93	2	3
BATX_03	FCTQQQTGGHLVSFQSK	0.997	22.4	2.59	Carbamidomethyl (+57)	1951.93	3	6.2
BATX_03	FCTQQQTGGHLVSFQSKEEADFVVSLTSPILR	0.997	59.4	13.9	Carbamidomethyl (+57)	3608.81	3	4.1
BATX_03	FCTQQQTGGHLVSFQSKEEADFVVSLTSPILR	0.997	40.5	13.6	Carbamidomethyl (+57)	3608.82	3	7
BATX_03	FCTQQQTGGHLVSFQSKEEADFVVSLTSPILR	0.997	41.6	8.25	Carbamidomethyl (+57)	3608.82	3	6.7
BATX_03	FCTQQQTGGHLVSFQSKEEADFVVSLTSPILR	0.997	6.24	5.74	Carbamidomethyl (+57)	3608.81	4	3.4
BATX_03	FVWTGLGDVWK	0.997	0	5		1306.68	2	8.6
BATX_03	LAYVVCKIQA	0.997	22.1	4.49	Carbamidomethyl (+57)	1163.64	2	1.6
BATX_03	LAYVVCKIQA	0.997	31.3	3.16	Carbamidomethyl (+57)	1163.64	2	3.3
BATX_03	MNWEDAEK	0.997	45.3	8.6		1021.42	2	4.4
BATX_03	MNWEDAEK	0.997	45.9	8.19		1021.42	2	5.8
BATX_03	MNWEDAEK	0.997	39.6	7.01		1021.42	2	2.6
BATX_03	MNWEDAEK	0.997	45.2	4.24		1021.42	2	3.3
BATX_03	MNWEDAEK	0.997	32.5	3.11		1021.42	2	2.8
BATX_03	MNWEDAEK	0.997	24.8	2.54	Oxidation (+16)	1037.41	2	1.3
BATX_03	MNWEDAEKFCTQQQTGGHLVSFQSK	0.997	53.8	8.89	Carbamidomethyl (+57)	2955.34	3	3.5
BATX_03	MNWEDAEKFCTQQQTGGHLVSFQSK	0.997	9.24	5.7	Carbamidomethyl (+57)	2955.34	4	2.8
BATX_03	MNWEDAEKFCTQQQTGGHLVSFQSK	0.997	38.9	2.08	Carbamidomethyl (+57)	2955.34	4	2.8
BATX_05	DCTQLAYVVCK	0.997	56.1	10	Carbamidomethyl (+57), Carbamidomethyl (+57)	1355.63	2	5
BATX_05	DCTQLAYVVCK	0.997	65.7	10	Carbamidomethyl (+57), Carbamidomethyl (+57)	1355.63	2	6.8
BATX_05	DCTQLAYVVCK	0.997	54.3	8.92	Carbamidomethyl (+57), Carbamidomethyl (+57)	1355.63	2	6.3
BATX_05	DCTQLAYVVCK	0.997	65.7	8.89	Carbamidomethyl (+57), Carbamidomethyl (+57)	1355.63	2	6.5
BATX_05	DCTQLAYVVCK	0.997	61	6.77	Carbamidomethyl (+57), Carbamidomethyl (+57)	1355.63	2	5.5
BATX_05	DCTQLAYVVCK	0.997	57.7	5.7	Carbamidomethyl (+57), Carbamidomethyl (+57)	1355.63	2	3.6
BATX_05	DNYQFVVTEYECVASK	0.997	82.5	13.7	Carbamidomethyl (+57)	1950.88	2	7.2
BATX_05	DNYQFVVTEYECVASK	0.997	84.1	13.5	Carbamidomethyl (+57)	1950.88	2	6.5
BATX_05	DNYQFVVTEYECVASK	0.997	31.4	12.6	Carbamidomethyl (+57)	1950.88	3	8.6
BATX_05	DNYQFVVTEYECVASK	0.997	90.6	12.4	Carbamidomethyl (+57)	1950.88	2	5.9
BATX_05	DNYQFVVTEYECVASK	0.997	51.6	12.3	Carbamidomethyl (+57)	1950.88	3	6.2
BATX_05	DNYQFVVTEYECVASK	0.997	41.5	11.6	Carbamidomethyl (+57)	1950.88	3	5.4
BATX_05	DNYQFVVTEYECVASK	0.997	50.9	11.5	Carbamidomethyl (+57)	1950.87	3	4
BATX_05	DNYQFVVTEYECVASK	0.997	80.1	11.2	Carbamidomethyl (+57)	1950.87	2	2.6
BATX_05	DNYQFVVTEYECVASK	0.997	53.7	10.9	Carbamidomethyl (+57)	1950.88	3	5.4
BATX_05	DNYQFVVTEYECVASK	0.997	51.8	9.89	Carbamidomethyl (+57)	1950.87	3	3.1
BATX_05	DNYQFVVTEYECVASK	0.997	67.9	9.57	Carbamidomethyl (+57)	1950.88	2	8.2
BATX_05	DNYQFVVTEYECVASK	0.997	72.2	9.16	Carbamidomethyl (+57)	1950.88	2	8.2
BATX_05	DNYQFVVTEYECVASK	0.997	55	8.54	Carbamidomethyl (+57)	1950.87	2	2.2
BATX_05	DNYQFVVTEYECVASK	0.997	50.2	8.25	Carbamidomethyl (+57)	1950.88	3	4.1
BATX_05	DNYQFVVTEYECVASK	0.997	49.6	7.89	Carbamidomethyl (+57)	1950.88	3	5.7
BATX_05	DNYQFVVTEYECVASK	0.997	47.4	7.66	Carbamidomethyl (+57)	1950.88	3	4.6
BATX_05	DNYQFVVTEYECVASK	0.997	50.1	7	Carbamidomethyl (+57)	1950.87	2	-0.45
BATX_05	DNYQFVVTEYECVASK	0.997	38.1	6.89	Carbamidomethyl (+57)	1950.87	3	2.7
BATX_05	DNYQFVVTEYECVASK	0.997	48	6.8	Carbamidomethyl (+57)	1950.87	3	2.3
BATX_05	DNYQFVVTEYECVASK	0.997	53.4	6.39	Carbamidomethyl (+57)	1950.87	2	2.9
BATX_05	DNYQFVVTEYECVASK	0.997	53	6.15	Carbamidomethyl (+57)	1950.88	2	4.5
BATX_05	DNYQFVVTEYECVASK	0.997	52.3	6.06	Carbamidomethyl (+57)	1950.87	3	3.3
BATX_05	DNYQFVVTEYECVASK	0.997	47.4	4	Carbamidomethyl (+57)	1950.87	2	3.2
BATX_05	DSFVWTGLGDVWK	0.997	55.2	9.72		1508.74	2	6.8
BATX_05	DSFVWTGLGDVWK	0.997	52.9	9.7		1508.74	2	7.2
BATX_05	DSFVWTGLGDVWK	0.997	59.1	9.27		1508.74	2	7.3
BATX_05	DSFVWTGLGDVWK	0.997	56.9	9.25		1508.74	2	6.3
BATX_05	DSFVWTGLGDVWK	0.997	53.8	6.39		1508.74	2	7.6
BATX_05	DSFVWTGLGDVWK	0.997	50.2	6.26		1508.74	2	5.4
BATX_05	DSFVWTGLGDVWK	0.997	34.5	5.89		1508.74	2	4.6
BATX_05	DSFVWTGLGDVWK	0.997	31.6	5.82		1508.74	3	4.8
BATX_05	DSFVWTGLGDVWK	0.997	37.4	4.89		1508.74	2	7.5
BATX_05	ECSFEWSDGTDLSYK	0.997	67.8	12	Carbamidomethyl (+57)	1822.73	2	-0.69
BATX_05	ECSFEWSDGTDLSYK	0.997	65.4	11	Carbamidomethyl (+57)	1822.74	2	4.2
BATX_05	ECSFEWSDGTDLSYK	0.997	78.4	8.85	Carbamidomethyl (+57)	1822.73	2	-4.2
BATX_05	ECSFEWSDGTDLSYK	0.997	58.8	8.52	Carbamidomethyl (+57)	1822.75	2	5.6
BATX_05	ECSFEWSDGTDLSYK	0.997	84.1	8.47	Carbamidomethyl (+57)	1822.74	2	4.3
BATX_05	ECSFEWSDGTDLSYK	0.997	74.8	8.13	Carbamidomethyl (+57)	1822.74	2	2.9
BATX_05	ECSFEWSDGTDLSYK	0.997	74.7	7.77	Carbamidomethyl (+57)	1822.74	2	3.7
BATX_05	ECSFEWSDGTDLSYK	0.997	79	6.6	Carbamidomethyl (+57)	1822.74	2	-0.024
BATX_05	ECSFEWSDGTDLSYK	0.997	80.3	6.21	Carbamidomethyl (+57)	1822.74	2	2.5
BATX_05	ECSFEWSDGTDLSYK	0.997	64.9	6.12	Carbamidomethyl (+57)	1822.72	2	-6
BATX_05	ECSFEWSDGTDLSYK	0.997	60.3	5.48	Carbamidomethyl (+57)	1822.73	2	-0.63
BATX_05	ECSFEWSDGTDLSYK	0.997	62.5	4.28	Carbamidomethyl (+57)	1822.72	2	-7.2
BATX_05	ECSFEWSDGTDLSYK	0.997	56.8	3.8	Carbamidomethyl (+57)	1822.75	2	6
BATX_05	ECSFEWSDGTDLSYKDNYQFVVTEYECVASK	0.997	59.6	13.8	Carbamidomethyl (+57), Carbamidomethyl (+57)	3755.62	3	6.2
BATX_05	ECSFEWSDGTDLSYKDNYQFVVTEYECVASK	0.997	19.4	8.7	Carbamidomethyl (+57), Carbamidomethyl (+57)	3755.62	4	6.5
BATX_05	ECSFEWSDGTDLSYKDNYQFVVTEYECVASK	0.997	52	8.44	Carbamidomethyl (+57), Carbamidomethyl (+57)	3755.61	3	4.7
BATX_05	ECSFEWSDGTDLSYKDNYQFVVTEYECVASK	0.997	45.8	7.55	Carbamidomethyl (+57), Carbamidomethyl (+57)	3755.62	3	6.7
BATX_05	ECSFEWSDGTDLSYKDNYQFVVTEYECVASK	0.997	54.8	6.85	Carbamidomethyl (+57), Carbamidomethyl (+57)	3755.61	3	5.1
BATX_05	ECSFEWSDGTDLSYKDNYQFVVTEYECVASK	0.997	48	6.19	Carbamidomethyl (+57), Carbamidomethyl (+57)	3755.61	3	4.5
BATX_05	ECSFEWSDGTDLSYKDNYQFVVTEYECVASK	0.997	18.1	4.77	Carbamidomethyl (+57), Carbamidomethyl (+57)	3755.6	3	1.4
BATX_05	EEADFVVSLTSPILR	0.997	44.2	1		1674.9	3	7.3
BATX_05	EEADFVVSLTSPILR	0.997	90.6	10.2		1674.9	2	8
BATX_05	EEADFVVSLTSPILR	0.997	75	9.68		1674.89	2	6.4
BATX_05	EEADFVVSLTSPILR	0.997	45.5	9.64		1674.9	2	7.8
BATX_05	EEADFVVSLTSPILR	0.997	60.5	8.43		1674.9	2	7.3
BATX_05	EEADFVVSLTSPILR	0.997	85.4	8.04		1674.89	2	6.7
BATX_05	EEADFVVSLTSPILR	0.997	72.9	7.55		1674.9	2	7.5
BATX_05	EEADFVVSLTSPILR	0.997	67.4	7.52		1674.9	2	7.8
BATX_05	EEADFVVSLTSPILR	0.997	43.2	6.7		1674.89	2	5.1
BATX_05	EEADFVVSLTSPILR	0.997	49.7	4.39		1674.89	3	5.5
BATX_05	EEADFVVSLTSPILR	0.997	57.7	3.41		1674.89	3	6.1
BATX_05	EEADFVVSLTSPILR	0.997	40	3.27		1674.89	2	3
BATX_05	EEADFVVSLTSPILR	0.997	28.1	3.16		1674.9	2	9.3
BATX_05	EEADFVVSLTSPILR	0.997	33.4	2.82		1674.89	2	4.8
BATX_05	EEADFVVSLTSPILR	0.997	52.5	2.08		1674.89	3	5.5
BATX_05	EEADFVVSLTSPILR	0.997	64.9	1.48		1674.89	3	6.6
BATX_05	EEADFVVSLTSPILR	0.997	49.6	0.854		1674.89	3	7.1
BATX_05	FCTQQQTGGHLVSFQSK	0.997	78.1	15	Carbamidomethyl (+57)	1951.93	2	4.3
BATX_05	FCTQQQTGGHLVSFQSK	0.997	104	15	Carbamidomethyl (+57)	1951.93	2	4.1
BATX_05	FCTQQQTGGHLVSFQSK	0.997	80.2	12.8	Carbamidomethyl (+57)	1951.93	2	5.1
BATX_05	FCTQQQTGGHLVSFQSK	0.997	61.7	11.8	Carbamidomethyl (+57)	1951.92	2	1.4
BATX_05	FCTQQQTGGHLVSFQSK	0.997	36.7	6.8	Carbamidomethyl (+57)	1951.93	3	3.1
BATX_05	FCTQQQTGGHLVSFQSK	0.997	27.4	5.29	Carbamidomethyl (+57)	1951.93	3	3
BATX_05	FCTQQQTGGHLVSFQSK	0.997	27.5	4.89	Carbamidomethyl (+57)	1951.93	3	4.1
BATX_05	FCTQQQTGGHLVSFQSK	0.997	25.3	3.92	Carbamidomethyl (+57)	1951.93	3	3.4
BATX_05	FCTQQQTGGHLVSFQSK	0.997	43.6	3.46	Carbamidomethyl (+57)	1951.93	2	3.9
BATX_05	FCTQQQTGGHLVSFQSK	0.997	31	3.28	Carbamidomethyl (+57)	1951.93	3	3.2
BATX_05	FCTQQQTGGHLVSFQSK	0.997	27.4	2.49	Carbamidomethyl (+57)	1951.93	3	2.5
BATX_05	FCTQQQTGGHLVSFQSKEEADFVVSLTSPILR	0.997	66.9	15	Carbamidomethyl (+57)	3608.82	3	7.4
BATX_05	FCTQQQTGGHLVSFQSKEEADFVVSLTSPILR	0.997	47.6	11.3	Carbamidomethyl (+57)	3608.83	3	9.3
BATX_05	FCTQQQTGGHLVSFQSKEEADFVVSLTSPILR	0.997	12.4	9.2	Carbamidomethyl (+57)	3608.81	4	5.1
BATX_05	FCTQQQTGGHLVSFQSKEEADFVVSLTSPILR	0.997	17.5	8.42	Carbamidomethyl (+57)	3608.82	4	8.1
BATX_05	FCTQQQTGGHLVSFQSKEEADFVVSLTSPILR	0.997	21.4	5.59	Carbamidomethyl (+57)	3608.82	4	7.8
BATX_05	FCTQQQTGGHLVSFQSKEEADFVVSLTSPILR	0.997	12.2	5.17	Carbamidomethyl (+57)	3608.82	4	8.1
BATX_05	MNWEDAEK	0.997	43.5	7.8		1021.42	2	4.2
BATX_05	MNWEDAEK	0.997	47.9	6.82		1021.42	2	5.8
BATX_05	MNWEDAEK	0.997	45.3	6.15		1021.42	2	3.9
BATX_05	MNWEDAEK	0.997	37	4.7		1021.42	2	5.4
BATX_05	MNWEDAEK	0.997	43	4.52		1021.42	2	6.6
BATX_05	MNWEDAEK	0.997	29.9	4.49		1021.43	2	8.7
BATX_05	MNWEDAEKFCTQQQTGGHLVSFQSK	0.997	59	11	Carbamidomethyl (+57)	2955.34	3	2.9
BATX_05	MNWEDAEKFCTQQQTGGHLVSFQSK	0.997	66.6	10.9	Carbamidomethyl (+57)	2955.34	3	5.2
BATX_05	MNWEDAEKFCTQQQTGGHLVSFQSK	0.997	58.8	9.24	Carbamidomethyl (+57)	2955.34	3	2.6
BATX_05	MNWEDAEKFCTQQQTGGHLVSFQSK	0.997	54.4	7.39	Carbamidomethyl (+57)	2955.35	3	7.2
BATX_05	MNWEDAEKFCTQQQTGGHLVSFQSK	0.997	37.2	6.72	Oxidation (+16), Carbamidomethyl (+57)	2971.33	3	1.6
BATX_05	MNWEDAEKFCTQQQTGGHLVSFQSK	0.997	10.5	5.55	Carbamidomethyl (+57)	2955.34	4	3.7
BATX_05	MNWEDAEKFCTQQQTGGHLVSFQSK	0.997	32.7	3.11	Oxidation (+16), Carbamidomethyl (+57)	2971.32	3	-0.76
BATX_05	MNWEDAEKFCTQQQTGGHLVSFQSK	0.997	25.2	2.33	Carbamidomethyl (+57)	2955.35	4	6.3
BATX_05	MNWEDAEKFCTQQQTGGHLVSFQSK	0.997	41.1	1.41	Carbamidomethyl (+57)	2955.34	4	4.7
BATX_05	TTENQWWSR	0.997	49.6	4.89		1206.55	2	5
BATX_05	TTENQWWSR	0.997	61.1	4.85		1206.55	2	4.1
BATX_05	TTENQWWSR	0.997	55.8	4.7		1206.54	2	2.5
BATX_05	TTENQWWSR	0.997	41.6	4.59		1206.55	2	2.9
BATX_05	TTENQWWSR	0.997	51.9	4.59		1206.55	2	3.2
BATX_05	TTENQWWSR	0.997	50.1	3.52		1206.55	2	3.1
BATX_08	DCTQLAYVVCK	0.997	60.8	10.2	Carbamidomethyl (+57), Carbamidomethyl (+57)	1355.63	2	6.4
BATX_08	DCTQLAYVVCK	0.997	72.4	10.2	Carbamidomethyl (+57), Carbamidomethyl (+57)	1355.63	2	3.8
BATX_08	DCTQLAYVVCK	0.997	58.4	10	Carbamidomethyl (+57), Carbamidomethyl (+57)	1355.63	2	5.1
BATX_08	DCTQLAYVVCK	0.997	58	9.96	Carbamidomethyl (+57), Carbamidomethyl (+57)	1355.63	2	5.2
BATX_08	DCTQLAYVVCK	0.997	60.7	9.96	Carbamidomethyl (+57), Carbamidomethyl (+57)	1355.63	2	5.3
BATX_08	DCTQLAYVVCK	0.997	60.9	9.64	Carbamidomethyl (+57), Carbamidomethyl (+57)	1355.63	2	5.9
BATX_08	DCTQLAYVVCK	0.997	27.3	5.6	Carbamidomethyl (+57), Carbamidomethyl (+57)	1355.63	3	5.8
BATX_08	DCTQLAYVVCK	0.997	38.1	4.35	Carbamidomethyl (+57), Carbamidomethyl (+57)	1355.63	2	7.5
BATX_08	DNYQFVVTEYECVASK	0.997	48.3	15	Carbamidomethyl (+57)	1950.88	3	6.4
BATX_08	DNYQFVVTEYECVASK	0.997	78.7	13.1	Carbamidomethyl (+57)	1950.88	2	6.5
BATX_08	DNYQFVVTEYECVASK	0.997	55.3	12.7	Carbamidomethyl (+57)	1950.88	3	7.1
BATX_08	DNYQFVVTEYECVASK	0.997	79	12.1	Carbamidomethyl (+57)	1950.88	2	6.2
BATX_08	DNYQFVVTEYECVASK	0.997	78.1	11.6	Carbamidomethyl (+57)	1950.88	2	6.9
BATX_08	DNYQFVVTEYECVASK	0.997	38.3	8.51	Carbamidomethyl (+57)	1950.87	3	2.9
BATX_08	DNYQFVVTEYECVASK	0.997	41.3	8.44	Carbamidomethyl (+57)	1950.87	3	3.3
BATX_08	DNYQFVVTEYECVASK	0.997	59.9	5.31	Carbamidomethyl (+57)	1950.88	2	8.7
BATX_08	DNYQFVVTEYECVASK	0.997	50.4	5	Carbamidomethyl (+57)	1950.88	2	7.1
BATX_08	DNYQFVVTEYECVASK	0.997	35.3	3.72	Carbamidomethyl (+57)	1950.88	3	6.3
BATX_08	DSFVWTGLGDVWK	0.997	58	10.8		1508.74	2	7.6
BATX_08	DSFVWTGLGDVWK	0.997	66.5	10.5		1508.74	2	8.2
BATX_08	DSFVWTGLGDVWK	0.997	56.6	8.68		1508.74	2	8.3
BATX_08	DSFVWTGLGDVWK	0.997	63.6	8.59		1508.74	2	8.8
BATX_08	DSFVWTGLGDVWK	0.997	68.4	8.34		1508.74	2	7.1
BATX_08	DSFVWTGLGDVWK	0.997	72.9	8.01		1508.74	2	7.7
BATX_08	DSFVWTGLGDVWK	0.997	35.5	6.85		1508.74	3	7.6
BATX_08	DSFVWTGLGDVWK	0.997	63.5	6.72		1508.74	2	6.4
BATX_08	DSFVWTGLGDVWK	0.997	62	6.26		1508.74	2	9.8
BATX_08	DSFVWTGLGDVWK	0.997	49.2	5.96		1508.74	2	7.5
BATX_08	DSFVWTGLGDVWK	0.997	44.3	5.68		1508.74	3	7
BATX_08	DSFVWTGLGDVWK	0.997	51.7	4.6		1508.74	2	7.9
BATX_08	DSFVWTGLGDVWK	0.997	41.7	3.59		1508.74	2	6.6
BATX_08	DSFVWTGLGDVWK	0.997	36.3	2.62		1508.74	2	5
BATX_08	ECSFEWSDGTDLSYK	0.997	82.7	11.4	Carbamidomethyl (+57)	1822.75	2	5.4
BATX_08	ECSFEWSDGTDLSYK	0.997	81.6	10.1	Carbamidomethyl (+57)	1822.74	2	4.9
BATX_08	ECSFEWSDGTDLSYK	0.997	70.3	9.77	Carbamidomethyl (+57)	1822.74	2	5
BATX_08	ECSFEWSDGTDLSYK	0.997	78.8	9.27	Carbamidomethyl (+57)	1822.74	2	2.4
BATX_08	ECSFEWSDGTDLSYK	0.997	77.9	8	Carbamidomethyl (+57)	1822.74	2	5
BATX_08	ECSFEWSDGTDLSYK	0.997	62.9	7.49	Carbamidomethyl (+57)	1822.74	2	4.2
BATX_08	ECSFEWSDGTDLSYK	0.997	69.1	4.92	Carbamidomethyl (+57)	1822.74	2	3.9
BATX_08	ECSFEWSDGTDLSYK	0.997	60.5	3.92	Carbamidomethyl (+57)	1822.74	2	3.3
BATX_08	ECSFEWSDGTDLSYKDNYQFVVTEYECVASK	0.997	52.7	10.4	Carbamidomethyl (+57), Carbamidomethyl (+57)	3755.6	3	3.3
BATX_08	EEADFVVSLTSPILR	0.997	71.4	10.3		1674.9	2	8.2
BATX_08	EEADFVVSLTSPILR	0.997	74.2	7.7		1674.9	2	8.4
BATX_08	EEADFVVSLTSPILR	0.997	69.2	7.54		1674.89	2	6.8
BATX_08	EEADFVVSLTSPILR	0.997	73.9	6.62		1674.89	2	6.2
BATX_08	EEADFVVSLTSPILR	0.997	55.6	6.14		1674.89	2	5.9
BATX_08	EEADFVVSLTSPILR	0.997	50.5	5.96		1674.9	2	8.6
BATX_08	EEADFVVSLTSPILR	0.997	37.8	4.29		1674.9	2	9.5
BATX_08	EEADFVVSLTSPILR	0.997	37.5	3.7		1674.89	2	6.9
BATX_08	EEADFVVSLTSPILR	0.997	60.2	3.51		1674.89	3	6.1
BATX_08	EEADFVVSLTSPILR	0.997	57.6	3.09		1674.89	3	6.1
BATX_08	EEADFVVSLTSPILR	0.997	42.1	3.03		1674.89	3	6.7
BATX_08	EEADFVVSLTSPILR	0.997	59.3	1.85		1674.89	3	4.9
BATX_08	FCTQQQTGGHLVSFQSK	0.997	64.6	15	Carbamidomethyl (+57)	1951.93	2	5
BATX_08	FCTQQQTGGHLVSFQSK	0.997	84.1	14.2	Carbamidomethyl (+57)	1951.93	2	5.7
BATX_08	FCTQQQTGGHLVSFQSK	0.997	89	12.9	Carbamidomethyl (+57)	1951.93	2	5.8
BATX_08	FCTQQQTGGHLVSFQSK	0.997	62.9	12	Carbamidomethyl (+57)	1951.93	2	4.9
BATX_08	FCTQQQTGGHLVSFQSK	0.997	30.8	5.05	Carbamidomethyl (+57)	1951.93	3	5.5
BATX_08	FCTQQQTGGHLVSFQSK	0.997	20.1	4.43	Carbamidomethyl (+57)	1951.93	3	3.3
BATX_08	FCTQQQTGGHLVSFQSK	0.997	28.1	3.66	Carbamidomethyl (+57)	1951.93	3	3.7
BATX_08	FCTQQQTGGHLVSFQSK	0.997	29.2	3.41	Carbamidomethyl (+57)	1951.93	3	3.6
BATX_08	FCTQQQTGGHLVSFQSK	0.997	35.3	3.21	Carbamidomethyl (+57)	1951.93	3	3.7
BATX_08	FCTQQQTGGHLVSFQSK	0.997	30.9	2.62	Carbamidomethyl (+57)	1951.93	3	3.5
BATX_08	FCTQQQTGGHLVSFQSKEEADFVVSLTSPILR	0.997	17.6	3.54	Carbamidomethyl (+57)	3608.82	4	8.6
BATX_08	MNWEDAEK	0.997	43.5	6		1021.42	2	6.2
BATX_08	MNWEDAEK	0.997	33.8	5.21		1021.42	2	4.8
BATX_08	MNWEDAEK	0.997	33	4.92		1021.42	2	3.4
BATX_08	MNWEDAEK	0.997	44.4	3.52		1021.42	2	5.4
BATX_08	MNWEDAEKFCTQQQTGGHLVSFQSK	0.997	69.8	11.5	Carbamidomethyl (+57)	2955.35	3	6.7
BATX_08	MNWEDAEKFCTQQQTGGHLVSFQSK	0.997	74	9.82	Carbamidomethyl (+57)	2955.35	3	5.8
[truncated: 850 more rows]

## Sheet: BATXCTL10
Sample name	Peptide sequence	Identification probability	Mascot Ion score	X! Tandem -log(e) score	Modification	Calculated mass (u)	Charge (z)	Measured mass error (ppm)
[truncated: 508 more rows]

[truncated: 85 more sheets: BATXCTL12, BATXCTL13, BATXCTL15, BATXCTL18, BATXCTL20, BATXCTL22, BATXCTL23, BATXCTL24, BATXCTL25, BATXCTL26, BATXCTL27, BATXCTL28, BATXCTL29, BATXCTL32, BATXCTL33, BATXCTL34, BATXCTL35, BATXCTL36, BATXCTL37, BATXCTL38 …]
